# Supplementary material for: Genome-Wide Association Study for Muscle Fat Content and Abdominal Fat Traits in Common Carp (Cyprinus carpio)
Source: PLoS One. 2016 Dec 28;11(12):e0169127. doi: 10.1371/journal.pone.0169127 (PMC5193488; doi:10.1371/journal.pone.0169127)
Supplement: S3 Table — (ZIP) [file pone.0169127.s003.zip]

Archive with 3 entries (2 files):
- S3 Table.xlsx
- __MACOSX/
- __MACOSX/._S3 Table.xlsx
