# Supplementary material for: Genome-Wide Association Study for Muscle Fat Content and Abdominal Fat Traits in Common Carp (Cyprinus carpio)
Source: PLoS One. 2016 Dec 28;11(12):e0169127. doi: 10.1371/journal.pone.0169127 (PMC5193488; doi:10.1371/journal.pone.0169127)
Supplement: S3 Table — (ZIP) [file pone.0169127.s003.zip › S3 Table.xlsx]

## Sheet: 工作表1
S3 Table. Genotypes of all individuals
SNP	Individuals
carp092964 CC AC AC CC CC AC CC CC CC AC AC AC CC AC AC CC AC CC AC CC CC AC AC CC AC CC AC CC CC AC AC AC CC CC CC AC AC CC CC AC AC CC CC AC AC CC CC CC CC AC CC AC CC CC CC CC AC AC CC AC CC CC AC AC AC CC AC AC AC AC CC AC CC AC CC CC AC AC AC AC AC CC AC AC CC CC CC AC AC CC AC AC CC AC CC AC AC CC AC AC CC AC CC CC CC AC AC CC AC AC CC AC CC AC AC AC AC AC AC CC CC AC AC CC CC CC CC CC AC C…
carp093143 GG AG AG GG AG AG GG GG AG GG AG GG AG AG GG GG AG GG AG GG AG AG AG AG GG GG AG AG GG AG AG GG GG GG AG GG GG GG GG AG AG AG GG GG GG AG GG AG GG GG AG GG GG GG GG AG GG AG GG AG AG GG GG AG GG AG AG GG GG AG GG AG GG AG AG AG AG AG AG AG AG AG GG AG AG AG AG AG AG GG AG AG GG AG AG AG AG AG AG AG AG AG AG GG AG AG GG GG AG AG AG AG AG GG AG AG AG AG AG AG AG AG AG AG GG AG AG AG AG A…
carp093146 AA GA AA AA GA GA GA GA GA GA AA AA GA GA AA GA AA GA AA GA GA GA AA GA AA AA GA AA AA GA GA GA AA GA AA AA AA GA AA GA GA GA AA AA GA GA GA AA AA GA GA GA GA GA AA GA AA GA GA GA GA GA AA GA AA AA AA AA GA AA GA AA GA GA GA AA AA GA AA GA AA GA GA GA GA AA AA AA AA GA GA GA GA AA GA AA AA GA GA GA AA GA GA GA GA GA AA AA AA GA AA AA AA GA GA AA AA AA GA AA AA GA GA GA GA GA AA AA GA G…
carp093148 GG GG GG TG GG TG TG TG TG TG GG TG TG GG TG GG TG GG GG GG TG GG GG TG TG GG TG TG GG TG GG GG GG TG TG GG GG GG GG TG TG GG TG TG TG TG TG TG GG TG GG GG GG GG GG GG TG TG GG TG TG TG TG TG GG TG TG GG GG TG GG TG TG GG TG TG TG TG GG GG TG TG GG TG GG TG TG GG TG TG TG TG TG TG TG GG TG GG GG GG TG TG TG TG TG TG TG TG TG GG GG GG TG TG TG TG GG TG GG GG TG GG TG TG GG GG GG GG GG G…
carp093150 AA AA AA CA AA CA CA CA CA CA CA CA CA AA CA AA CA AA AA AA CA AA AA CA CA AA CA CA AA CA AA AA AA CA CA AA AA AA AA CA CA AA CA CA CA CA CA CA AA CA AA AA AA AA AA AA CA CA AA CA CA CA CA CA AA CA CA AA AA CA AA CA CA AA CA CA CA CA AA AA CA CA AA CA AA CA CA AA CA CA CA CA CA CA CA AA CA AA AA AA CA CA CA CA CA CA CA CA CA AA AA AA CA CA CA CA AA CA AA AA CA AA CA CA AA AA AA AA AA A…
carp093152 TT CT CT TT CT CT TT TT CT TT CT TT CT CT TT TT CT TT CT TT CT CT CT CT TT TT CT CT TT CT CT TT TT TT CT TT TT TT TT CT CT CT TT TT TT CT TT CT TT TT CT TT TT TT TT CT TT CT TT CT CT CT TT CT TT CT CT TT TT CT TT CT TT CT CT CT CT CT CT CT CT CT TT CT CT CT CT CT CT TT CT CT TT CT CT CT CT CT CT CT CT CT CT TT CT CT TT TT CT CT CT CT CT TT CT CT CT CT CT CT CT CT TT CT TT CT CT CT CT C…
carp071326 GC GG GC GC CC CC GC CC GC GG CC CC GC GC GG GG GC CC GC GC GC GG CC CC GC GC CC CC GC GC GC CC GC GC CC GC CC CC GC CC GC CC GC GC GG CC GC GG GC GG GC GG GC GG CC GC GG CC CC GC GC CC GC GC CC GC CC GG GC GG GC GG GC CC GC GG GG GC GC GC GC GG GC GC GC GC GC CC CC GG GC GC GC GC GC GC GC CC GC GC CC GC GC GC CC GG GC GC GC GC GC GC GC CC GC GC CC GG GC GC GC GC GC GC GC GC GC GC GC G…
carp071327 CC CC CC TC TC CC TC CC TC TC TC CC TC TC TC TC TC TC CC CC TC TC CC TC CC CC CC CC CC TC TC TC CC TC CC CC TC CC TC TC TC TC CC TC CC CC CC CC CC CC TC CC TC TC CC TC CC CC CC TC CC TC CC TC CC TC TC TC TC TC TC TC CC CC TC TC TC CC CC TC TC TC TC CC TC TC TC CC TC CC CC TC TC TC TC CC TC TC CC TC TC CC TC TC TC CC CC CC CC TC TC TC TC CC CC TC TC TC CC TC TC CC CC CC CC CC TC CC TC T…
carp071328 AA TT TT AT AA AA AA AT TT AT AT AT AT TT TT AA AT AT AT TT AT AA AT TT TT AT AA AA TT AT AA AA AT AT AT TT AA AT AT AT AT AA AA TT AA TT AT TT TT AA AA AT AA AT TT AT AT AT TT AT AT AT TT AA AT AT AA AT AT AA AA AT AT AT AT AT AT AA AT AT AT AT TT TT AT AT AT AT AT TT AA AT TT AT AA TT AA TT TT TT TT TT AT AT AT TT AT AT TT AT AA TT TT AT AA AT TT TT AT AT AT AT AA AT AT AT AT AT TT A…
carp071332 CC CC CC CC CC CC CC CC CC CC CC CC CC CC CC CC CC CC CC CC CC CC CC CC CC CC CC CC CC CC CC CC CC CC CC CC CC CC CC CC CC CC CC CC CC CC CC CC CC CC CC CC CC CC CC CC CC CC CC CC CC TC CC CC CC CC CC CC CC CC CC CC CC CC CC CC CC CC CC CC CC CC CC CC CC CC CC CC CC CC CC CC CC CC CC CC CC CC CC CC CC CC CC CC CC CC CC CC CC CC CC CC CC CC CC CC CC CC CC CC CC CC CC CC CC CC CC CC CC C…
carp071333 TT CT CT CT TT CT CT CT CT CT CT CT CT TT CT TT CT CT TT CT CT TT CT TT CT TT CT CT TT CT TT CT CT CT CT TT TT TT TT CT CT CT CT CT CT CT TT CT TT CT TT TT TT TT TT TT TT CT TT CT CT CT TT CT TT CT CT CT TT CT TT CT CT CT CT CT CT CT CT TT CT CT CT CT TT CT TT TT CT CT CT CT CT CT CT TT CT TT TT CT CT CT CT CT CT CT CT CT CT TT CT TT CT CT CT CT TT CT CT TT CT CT CT CT TT TT CT CT CT T…
carp071340 TT TT TT TT TT TT TT TT TT TT TT TT TT TT TT TT TT TT TT TT TT TT TT TT TT TT TT TT TT TT TT TT TT TT TT TT TT TT TT TT TT TT TT TT TT TT TT TT TT TT TT TT TT TT TT TT TT TT TT TT TT CT TT TT TT TT TT TT TT TT TT TT TT TT TT TT TT TT TT TT TT TT TT TT TT TT TT TT TT TT TT TT TT TT TT TT TT TT TT TT TT TT TT TT TT TT TT TT TT TT TT TT TT TT TT TT TT TT TT TT TT TT TT TT TT TT TT TT TT T…
carp071343 TT TT TT TT TT TT TT TT TT TT TT TT TT TT TT TT TT TT TT TT TT TT TT TT TT TT TT TT TT TT TT TT TT TT TT TT TT TT TT TT TT TT TT TT TT TT TT TT TT TT TT TT TT TT TT TT TT TT TT TT TT GT TT TT TT TT TT TT TT TT TT TT TT TT TT TT TT TT TT TT TT TT TT TT TT TT TT TT TT TT TT TT TT TT TT TT TT TT TT TT TT TT TT TT TT TT TT TT TT TT TT TT TT TT TT TT TT TT TT TT TT TT TT TT TT TT TT TT TT T…
carp071344 TT TT TT TT TT TT TT TT TT TT TT TT TT TT TT TT TT TT TT TT TT TT TT TT TT TT TT TT TT TT TT TT TT TT TT TT TT TT TT TT TT TT TT TT TT TT TT TT TT TT TT TT TT TT TT TT TT TT TT TT TT CT TT TT TT TT TT TT TT TT TT TT TT TT TT TT TT TT TT TT TT TT TT TT TT TT TT TT TT TT TT TT TT TT TT TT TT TT TT TT TT TT TT TT TT TT TT TT TT TT TT TT TT TT TT TT TT TT TT TT TT TT TT TT TT TT TT TT TT T…
carp071349 CC TC TC CC TC TC CC CC TC TC CC CC TC CC CC CC TC CC TC CC TC TC TC TC TC CC TC TC CC TC TC CC CC CC TC CC CC CC CC TC TC TC TC CC TC TC CC TC CC CC TC CC CC CC TC TC CC TC CC TC TC CC CC TC CC TC TC CC CC TC TC TC CC TC TC CC TC CC TC TC TC TC CC TC TC TC TC TC TC CC CC TC CC TC TC TC TC TC TC TC TC TC TC CC TC TC CC CC TC TC TC CC TC CC TC TC TC TC TC TC TC TC TC TC CC CC TC TC TC T…
carp071359 GG GG GG GG GG GG GG GG GG GG GG GG GG GG GG GG GG GG GG GG GG GG GG GG GG GG GG GG GG GG GG GG GG GG GG GG GG GG GG GG GG GG GG GG GG GG GG GG GG GG GG GG GG GG GG GG GG GG GG AG GG AG GG GG GG GG GG GG GG GG GG GG GG GG GG GG GG GG GG GG GG GG GG GG GG GG GG GG GG GG GG GG GG GG GG GG GG GG GG GG GG GG GG GG GG GG GG GG GG GG GG GG GG GG GG GG GG GG GG GG GG GG GG GG GG GG GG GG GG G…
carp071361 GG GG GG GG GG GG GG GG GG GG GG GG GG GG GG GG GG GG GG GG GG GG GG GG GG GG GG GG GG GG GG GG GG GG GG GG GG GG GG GG GG GG GG GG GG GG GG GG GG GG GG GG GG GG GG GG GG GG GG AG GG AG GG GG GG GG GG GG GG GG GG GG GG GG GG GG GG GG GG GG GG GG GG GG GG GG GG GG GG GG GG GG GG GG GG GG GG GG GG GG GG GG GG GG GG GG GG GG GG GG GG GG GG GG GG GG GG GG GG GG GG GG GG GG GG GG GG GG GG G…
carp071363 TT TT TT TT TT TT TT TT TT TT TT TT TT TT TT TT TT TT TT TT TT TT TT TT TT TT TT TT TT TT TT TT TT TT TT TT TT TT TT TT TT TT TT TT TT TT TT TT TT TT TT TT TT TT TT TT TT TT TT CT TT CT TT TT TT TT TT TT TT TT TT TT TT TT TT TT TT TT TT TT TT TT TT TT TT TT TT TT TT TT TT TT TT TT TT TT TT TT TT TT TT TT TT TT TT TT TT TT TT TT TT TT TT TT TT TT TT TT TT TT TT TT TT TT TT TT TT TT TT T…
carp071364 TT TT TT GT GT TT TT GT GT TT GT GT TT GT TT GT TT TT GT TT TT GT TT GT TT GT GT TT GT TT GT TT TT TT TT TT TT GT TT TT TT GT GT TT GT GT GT TT GT TT GT GT GT GT GT TT TT GT GT GT GT TT TT GT GT TT TT GT GT TT TT GT GT GT TT TT TT GT TT GT GT GT TT GT TT GT GT TT GT TT GT GT TT TT TT GT TT TT TT TT GT GT GT GT GT TT TT TT TT GT GT GT TT GT TT GT GT TT TT GT TT GT GT TT TT TT TT GT GT G…
carp071365 GG GG GG AG AG GG GG AG AG GG AG AG GG AG GG AG GG GG AG GG GG AG GG AG GG AG AG GG AG GG AG GG GG GG GG GG GG AG GG GG GG AG AG GG AG AG AG GG AG GG AG AG AG AG AG GG GG AG AG AG AG GG GG AG AG GG GG AG AG GG GG AG AG AG GG GG GG AG GG AG AG AG GG AG GG AG AG GG AG GG AG AG GG GG GG AG GG GG GG GG AG AG AG AG AG GG GG GG GG AG AG AG GG AG GG AG AG GG GG AG GG AG AG GG GG GG GG AG AG A…
carp071371 CC CT CT CT TT CT CT CC CC CT CT TT CT TT CT TT TT CT CT CC CC CT CC CT CC TT TT CT CC TT CT CC CT TT CC TT CT CC CT CC CT CC CT CC CC CT CT CT TT TT TT TT CT CC CT TT CT CT CT CT CT CC TT TT CT CT TT TT CT TT CT CC TT CT CT CT CT CT CT CT TT CC CT CT CT CT CT CT CT CC CT TT CT CT CT CT CT CT CT TT CT CT CT CT CC CT CT TT CT CT TT CT CT CT CT CT CC CT CT CT CT CT TT CT CT CT CT CT CC C…
carp077673 GG CG CG GG CG GG GG CG GG GG CG CC GG CG CG CG CG CG GG CG CC CG CG CG CC GG CG CC CG CG CG CG GG GG CG CG CG CG CC GG CG CG CG CG CC CG GG CC CG CG GG CG CG CC CC CG CG CG CG GG CG CG CG CG GG CG GG GG CG CC CG CG CG CG CG CG CG CC CG CG CG GG CG CG GG CG CC CG CG CG CG CC CC CG CC CG CG CG CG CG CG CG CG CG CG CG CG CG CG CG CG CG CG CG CG CG GG CG CG CG GG CG CG CG GG CG CG CG CG C…
carp077671 TT CT CT TT CT TT TT CT TT TT CT CC TT CT CT CT CT CT TT CT CC CT CT CT CC TT CT CC CT CT CT CT TT TT CT CT CT CT CC TT CT CT CT CT CC CT TT CC CT CT TT CT CT CC CC CT CT CT CT TT CT CT CT CT TT CT TT TT CT CC CT CT CT CT CT CT CT CC CT CT CT TT CT CT TT CT CC CT CT CT CT CC CC CT CC CT CT CT CT CT CT CT CT TT CT CT CT CT CT CT CT CT CT CT CT CT TT CT CT CT TT CT CT CT CT CT CT CT CT C…
carp077663 GG GA GA GG GA GG GG GA GG GG GA AA GG GA GA GA GA GA GG GA AA GA GA GA AA GG GA AA GA GA GA GA GG GG GA GA GA GA AA GG GA GA GA GA AA GA GG AA GA GA GG GA GA AA AA GA GA GA GA GG GA AA GA GA GG GA GG GG GA AA GA GA GA GA GA GA GA AA GA GA GA GG GA GA GG GA AA GA GA GA GA AA AA GA AA GA GA GA GA GA GA GA GA GA GA GA GA GA GA GA GA GA GA GA GA GA GG GA GA GA GG GA GA GA GA GA GA GA GA G…
carp077660 AT AT AT AT AT AT TT AT AT AT TT AT AT AT AT AT AT TT AT AT TT TT AT TT TT AT AT TT AT AT TT AT TT TT AT TT AT TT AT AT TT AT AT AT AT TT AT AT AT TT AT TT AT TT AT TT AT TT AT TT TT AT AT AT TT TT TT AT AT AT AT AT AT TT TT TT AT TT TT TT AT TT AT TT TT AT AT AT AT AT TT TT TT AT TT TT AT AT TT AT TT TT AT TT TT AT AT AT TT AT AT AT TT TT TT AT TT TT AT AT TT AT TT TT TT TT TT AT TT T…
carp077659 GG GT GT GT TT GT GT GG GG GT GT TT TT TT GT TT TT TT GT GG GG GT GG GT GG GT TT GT GG TT GT GG GT TT GG TT GT GG GT GG GT GG TT GG GG GT GT GT TT TT TT TT GT GG GT TT GT GT TT GT GT GG TT TT GT GT TT TT GT TT GT GG GT TT GT GT GT GT GT GT TT GG GT GT GT GT GT GT GT GG GT GT GT GT GT GT GT GT GT GT GT GT GT GT GT GT GT TT GT GT GT GT GT GT GT GT GT GT GT GT GT GT TT GT TT GT GT GT GT G…
carp077657 AG GG GG GG AG AG GG AG AG GG GG AG GG AG GG AG GG GG GG AG GG AG GG GG GG GG GG GG GG GG GG AG AG GG AG AG AG GG AG GG AG GG GG AG AG AG GG AG GG GG AG GG GG GG GG AG GG GG GG GG GG AG AG GG AG GG AG GG AG GG AG GG GG AG GG AG GG GG AG GG GG GG GG AG AG AG AG AG GG GG GG AG AG GG AG GG GG AG AG GG GG AG AG AG AG AG GG GG GG GG GG GG GG GG GG GG AG GG AG AG GG AG AG AG GG GG GG GG GG A…
carp077656 AC CC CC CC AC AC CC AC AC CC CC AC CC AC CC AC CC CC CC AC CC AC CC CC CC CC CC CC CC CC CC AC AC CC AC AC AC CC AC CC AC CC CC AC AC AC CC AC CC CC AC CC CC CC CC AC CC CC CC CC CC AC AC CC AC CC AC CC AC CC AC CC CC AC CC AC CC CC AC CC CC CC CC AC AC AC AC AC CC CC CC AC AC CC AC CC CC AC AC AC CC AC AC AC AC AC CC CC CC CC CC CC CC CC CC CC AC CC AC AC CC AC AC AC CC CC CC CC AC A…
carp077655 CC CC CC CC CC TC CC CC CC CC TC CC CC CC TC TC CC TC CC TC CC CC TC TC TC CC TC CC CC CC CC TC TC CC CC CC TC CC CC CC CC CC TC CC TC CC CC CC CC CC CC CC CC TC TC CC CC CC CC TC TC TC TC TC TC TC TC CC CC CC CC TC CC CC TC TC TC TC TC TC TC TC CC TC TC CC TC TC CC TC CC TC CC TC CC TC TC TC CC TC TC CC TC CC TC TC TC TC TC CC CC CC CC TC TC TC CC CC TC CC TC TC CC TC CC TC TC TC TC T…
carp077654 CA AA AA AA CA CC AA CA CA AA CA CA AA CA CA CC AA CA AA CC AA CA CA CA CA AA CA AA AA AA AA CC CC AA CA CA CC AA CA AA CA AA CA CA CC CA AA CA AA AA CA AA AA CA CA CA AA AA AA CA CA CC CC CA CC CA CC AA CA AA CA CA AA CA CA CC CA CA CC CA CA CA AA CC CA CA CA CA AA CA AA CA CA CA CA CA CA CC CA CA CA CA CA CA CA CA CA CA CA AA AA AA AA AA CA CA CA AA CC CA CA CA CA CA AA CA CA CA CC C…
carp077682 GG AG AG AG AG AG GG GG AG GG GG GG AG GG AG GG AG GG AG AG AG AG GG AG GG AG GG AG GG AG GG GG AG AG GG GG GG AG AG GG GG AG GG GG GG AG AG GG GG AG AG GG AG AG GG GG AG GG AG AG GG GG GG GG AG AG GG AG GG GG GG AG GG GG AG AG AG GG AG AG AG AG GG AG AG GG AG AG AG GG AG GG GG AG GG AG AG GG GG GG AG GG AG GG GG GG GG AG AG AG AG AG AG AG GG AG AG AG GG AG AG GG AG GG AG GG AG GG AG A…
carp077678 CC CC CA AA CA CA CC CA CA CC AA AA CA AA CC AA CA CC CA CA AA AA CA CA CA CA CA AA CC CA CC CA CA CA CA CA CA CC CC CA CA AA CA AA CA CA CC CA CA AA CA CA CA CC CA AA AA AA CA CA CA AA CA AA AA CA AA CA CA CC CA CC CC CC CA CA AA CA CA CA CA CA CA CA CA CA CA CA CA CC CA CA CC CA CA CA CA AA CC CA AA CA CA CC CA CC CA AA CA CA CC CA CA CA CA CA CA CC CC AA CA CC CC CA CC CA AA CC CA C…
carp077844 TC TC TC TC TC TC TC TC TC TC TC TC TC TC TC TC TC TC TC TC TC TC TC TC TC TC TC TC TC TC TC TC TC TC TC TC TC TC TC TC TC TC TC TC TC TC TC TC TC TC TC TC TC TC TC TC TC TC TC TC TC TC TC TC TC TC TC TC TC TC TC TC TC TC TC TC TC TC CC TC TC TC TC TC TC TC TC TC TC TC TC TC TC TC TC TC TC TC TC TC TC TC TC TC TC TC TC TC TC TC TC TC TC TC TC TC TC TC TC TC TC TC TC TC TC TC TC TC TC T…
carp077827 CC CC CC CC CC CC CC CC CC CC CC CC CC CC CC CC CC CC CC CC CC CC CC CC CC CC CC CC CC CC CC CC CC CC CC CC CC CC CC CC CC CC CC CC CC CC CC CC CC CC CC CC CC CC CC CC CC CC CC CC CC AC CC CC CC CC CC CC CC CC CC CC CC CC CC CC CC CC CC CC CC CC CC CC CC CC CC CC CC CC CC CC CC CC CC CC CC CC CC CC CC CC CC CC CC CC CC CC CC CC CC CC CC CC CC CC CC CC CC CC CC CC CC CC CC CC CC CC CC C…
carp077822 TC TC TC CC TC CC CC TC CC TC TC TT CC TC CC TC TC TC CC TC TT TC TC CC TT CC TC TT TC TC TC TC CC CC TC TT TT TC TT TC TC TC TC TC TT TC CC TT TC TC CC TT TC TT TT TC TC TC TC CC TC TT TC TC CC TC CC CC TC TT TC CC TC TC TC TC CC TT TC TC TC CC TC TC CC TC TT TC CC TC TC TT TT TC TT TC TC TC TC TC TC TC TC TC TC TC TC TC TC TC TC TC TC TC TC TC CC TC TT TC CC TC TC TC CC TC TC TC TC T…
carp077821 AC AC AC CC AC CC CC AC CC AC AC AA CC AC CC AC AC AC CC AC AA AC AC CC AA CC AC AA AC AC AC AC CC CC AC AA AA AC AA AC AC AC AC AC AA AC CC AA AC AC CC AA AC AA AA AC AC AC AC CC AC AA AC AC CC AC CC CC AC AA AC CC AC AC AC AC CC AA AC AC AC CC AC AC CC AC AA AC CC AC AC AA AA AC AA AC AC AC AC AC AC AC AC AC AC AC AC AC AC AC AC AC AC AC AC AC CC AC AA AC CC AC AC AC CC AC AC AC AC A…
carp077819 GA GA GG AA GA AA AA GA AA GA GA GG AA GA AA GA GA GA AA GA GG GA GA AA GG AA GA GG GA GA GA GA AA AA GA GG GG GA GG GA GA GA GA GA GG GA AA GG GA GA AA GG GA GG GG GA GA GA GA AA GA GG GA GA AA GA AA AA GA GG GA AA GA GA GA GA AA GG GA GA GA AA GA GA AA GA GG GA AA GA GA GG GG GA GG GA GA GA GA GA GA GA GA GA GA GA GA GA GA GA GA GA GA GA GA GA AA GA GG GA AA GA GA GA AA GA GA GA GA G…
carp077815 GG AG GG GG GG AG GG AG AG AG GG AG GG AG GG GG AG AG GG AG GG AG AG GG AG AG GG AG GG GG GG GG GG AG AG AG AG AG GG GG AG AG GG GG GG AG AG AG GG GG AG GG GG AG AG AG AG GG GG AG GG GG GG GG AG AG AG AG GG GG GG AG AG GG GG AG AG AG AG GG GG AG AG GG GG GG AG GG GG GG GG AG GG AG GG AG GG AG AG GG GG AG AG GG GG GG AG GG GG AG GG AG AG GG GG GG GG GG AG AG AG AG AG GG GG GG GG AG AG G…
carp077814 AA AA AA AA AA AA AA AA AA AA AA AA AA AA AA AA AA AA AA AA AA AA AA AA AA AA AA AA AA AA AA AA AA AA AA AA AA AA AA AA AA AA AA AA AA AA AA AA AA AA AA AA AA AA AA AA AA AA AA CA AA AA AA AA AA AA AA AA AA AA AA AA AA AA AA AA AA AA AA AA AA AA AA AA AA AA AA AA AA AA AA AA AA AA AA AA AA AA AA AA AA AA AA AA AA AA AA AA AA AA AA AA AA AA AA AA AA AA AA AA AA AA AA AA AA AA AA AA AA A…
carp077811 AG GG GG AG AG AG AA GG AA AG GG AA AG GG GG AG GG GG GG GG AG AA GG AA GG GG AG GG GG GG AG GG AG GG AA AG GG AA AA GG AG AG GG GG AG AG GG AG AG AA GG AA AG GG AG GG AG AG AG GG AG AA AA AG AA AG AG AG AG GG GG AG AA GG AG GG AA AG AG AG AG AG GG AG AG AG GG AG AG AA AG GG AG AG AG GG AG AA AG GG GG GG AG GG AA AG AG AG AG AG GG AG AG GG AA AG GG AG AG AG AG AG AG AG AG AG AG AG AG A…
carp077808 GT GT GT GT GT GT GT GT GT GT GT GT GT GT GT GT GT GT GT GT GT GT GT GT GT GT GT GT GT GT GT GT GT GT GT GT GT GT GT GT GT GT GT GT GT GT GT GT GT GT GT GT GT GT GT GT GT GT GT GT GT GT GT GT GT GT GT GT GT GT GT GT GT GT GT GT GT GT GT GT GT GT GT GT GT GT GT GT GT GT GT GT GT GT GT GT GT GT GT GT GT GT GT GT GT GT GT GT GT GT TT GT GT GT GT GT GT GT GT GT GT GT GT GT GT GT GT GT GT G…
carp077795 TC TC CC CC CC CC TC CC CC CC TC CC TC TC CC TC TC CC TC CC CC TC CC TC CC CC TC TC TC TC TC TC TC TC CC TC TC TC TC CC TC CC TC TC CC CC CC TC TC CC TC TC CC CC TC CC CC TC CC TC CC TC TC TC TC CC CC TC TC CC CC TC CC CC TC TC TC TC TC CC TC CC CC TC TC CC CC TC CC TC TC TC TC TC CC CC CC CC TC CC TC TC TC CC TC TC CC CC CC TC TC CC CC CC TC TC TC CC CC CC TC TC TC TC TC CC TC CC TC C…
carp077794 TT TT TT TT TT TT TT TT TT TT TT TT TT TT TT TT TT TT TT TT TT TT TT TT TT TT TT TT TT TT TT TT TT TT TT TT TT TT TT TT TT TT TT TT TT TT TT TT TT TT TT TT TT TT TT TT TT TT TT AT TT TT TT TT TT TT TT TT TT TT TT TT TT TT TT TT TT TT TT TT TT TT TT TT TT TT TT TT TT TT TT TT TT TT TT TT TT TT TT TT TT TT TT TT TT TT TT TT TT TT TT TT TT TT TT TT TT TT TT TT TT TT TT TT TT TT TT TT TT T…
carp077792 CT CT TT CT CT TT CC CT TT CT CT CT CT CT TT CT CT CT CC CT CC CT TT CC CT CT TT CC TT TT CT CT CT TT CT CT TT CC CT CT CT CT TT TT CT CC TT CT TT CT CT CT TT CT CT CC TT CC CT CT CT TT TT CT CT CT CC CT CT CT TT TT TT CT CT CT CT CT CT CT TT CT TT CC CT CT CT CT CT CT TT CT CC CT CC CT TT TT TT CT CT CC CT CC CT CT CT CT CT TT TT CT CC TT CT CT CT CT CT CT CT CC CC CT CT CT CT CT CT T…
carp077790 CT CT CT CC CT CC CC CT CC CT CT TT CC CT CC CT CT CT CC CT TT CT CT CC TT CC CT TT CT CT TT CT CC CC CT TT TT CT TT CT CT CT CT CT TT CT CC TT CT CT CC TT CT TT TT TT CT CT CT CC CT TT CT CT CC CT CT CC CT TT CT CC CT CT CT CT CC TT CT CT CT CC TT CT CC CT TT CT CC CT CT TT TT CT TT CT CT CT CT CT CT CT CT CT CT CT CT CT CT CT CT CT CT CT CT CT CC CT TT CC CC CT CT CT CC CT CT CT CT C…
carp077782 GA AA AA GA AA GA AA GA AA GA GA AA GA GA GA AA GA GA AA GA AA GA GA GA GA GA AA GA GA GA AA GA GA AA AA GA AA AA GA GA GA AA AA GA AA AA AA AA GA AA GA AA GA GA AA GA GA AA AA AA GA GA GA AA AA AA AA AA GA AA GA AA GA AA AA AA GA GA GA GA GA AA GA AA GA AA GA GA AA GA AA GA GA AA GA GA AA GA AA GA AA GA GA AA AA AA AA AA GA GA AA AA AA AA GA AA AA GA GA GA GA AA AA AA AA GA AA AA GA A…
carp077781 CC GC GC CC CC CC GC GC GC GC CC CC CC CC GC CC CC GC CC CC CC GC GC GC CC GC GC GC GC CC CC CC CC GC GC CC CC CC GC CC GC CC CC CC GC GC CC GC CC GC GC CC GC GC CC GC GC GC CC CC CC GC CC GC CC GC GC GC CC CC CC CC GC CC GC GC GC GC CC CC GC GC CC GC GC GC GC CC CC GC GC GC CC GC CC CC GC GC CC CC GC CC GC GC CC CC CC GC GC GC GC CC GC CC GC CC CC CC GC CC GC CC CC GC CC CC GC GC CC C…
carp077780 AA GA GA AA AA AA GA GA GA GA AA AA AA AA GA AA AA GA AA AA AA GA GA GA AA GA GA GA GA AA AA AA AA GA GA AA AA AA GA AA GA AA AA AA GA GA AA GA AA GA GA AA GA GA AA GA GA GA AA AA AA GA AA GA AA GA GA GA AA AA AA AA GA AA GA GA GA GA AA AA GA GA AA GA GA GA GA AA AA GA GA GA AA GA AA AA GA GA AA AA GA AA GA GA AA AA AA GA GA GA GA AA GA AA GA AA AA AA GA AA GA AA AA GA AA AA GA GA AA A…
carp077779 CC TC TC CC CC CC TC TC TC TC CC CC CC CC TC CC CC TC CC CC CC TC TC TC CC TC TC TC TC CC CC CC CC TC TC CC CC CC TC CC TC CC CC CC TC TC CC TC CC TC TC CC TC TC CC TC TC TC CC CC CC TC CC TC CC TC TC TC CC CC CC CC TC CC TC TC TC TC CC CC TC TC CC TC TC TC TC CC CC TC TC TC CC TC CC CC TC TC CC CC TC CC TC TC CC CC CC TC TC TC TC CC TC CC TC CC CC CC TC CC TC CC CC TC CC CC TC TC CC C…
carp077778 CC TC TC CC CC CC TC TC TC TC CC CC CC CC TC CC CC TC CC CC CC TC TC TC CC TC TC TC TC CC CC CC CC TC TC CC CC CC TC CC TC CC CC CC TC TC CC TC CC TC TC CC TC TC CC TC TC TC CC CC CC TC CC TC CC TC TC TC CC CC CC CC TC CC TC TC TC CC CC CC TC TC CC TC TC TC TC CC CC TC TC TC CC TC CC CC TC TC CC CC TC CC TC TC CC CC CC TC TC TC TC CC TC CC TC CC CC CC TC CC TC CC CC TC CC CC TC TC CC C…
carp077776 TT TT TT TT TT TT TT TT TT TT TT TT TT TT TT TT TT TT TT TT TT TT TT TT TT TT TT TT TT TT TT TT TT TT TT TT TT TT TT TT TT TT TT TT TT TT TT TT TT TT TT TT TT TT TT TT TT TT TT AT TT AT TT TT TT TT TT TT TT TT TT TT TT TT TT TT TT TT TT TT TT TT TT TT TT TT TT TT TT TT TT TT TT TT TT TT TT TT TT TT TT TT TT TT TT TT TT TT TT TT TT TT TT TT TT TT TT TT TT TT TT TT TT TT TT TT TT TT TT T…
carp077769 TT CT CT CT CT TT TT CT TT TT TT TT TT CT CT TT CT TT TT CT CT CT TT TT CT TT TT TT TT TT CT TT TT CT CT CT TT TT TT TT TT CT TT CT TT TT TT TT TT CT TT TT CT TT TT CT TT TT TT TT CT CT TT CT CT CT TT TT TT CT CT CT TT TT TT CT CT CT CT CT CT CT CT CT CT CT CT CT CT CT CT CT CT CT CT CT CT CT CT CT TT CT CT CT CT CT CT CT CT CT CT CT CT CT CT CT CT CT CT CT CT CT CT CT CT CT CT CT CT C…
carp077767 AG GG AG AG GG AG AG GG GG GG GG GG GG AG AG AG GG GG GG AG GG AG GG GG GG GG AG GG AG AG GG AG AG GG AG GG AG AG GG GG GG AG AG AG AG GG GG GG AG GG GG GG AG AG GG GG GG AG AG AG GG GG AG GG AG AG GG GG GG AG GG GG AG AG AG AG AG AG AG AG GG AG AG AG GG AG AG AG GG AG AG AG AG GG AG AG AG AG AG AG AG AG AG AG GG GG GG AG AG AG AG AG AG AG AG AG AG AG AG AG AG AG GG AG AG AG AG AG AG A…
carp077766 AG GG AG AG GG AG AG GG GG GG GG GG GG AG AG AG GG GG GG AG GG AG GG GG GG GG AG GG AG AG GG AG AG GG AG GG AG AG GG GG GG AG AG AG AG GG GG GG AG GG GG GG AG AG GG GG GG AG AG AG GG GG AG GG AG AG GG GG GG AG GG GG AG AG AG AG AG AG AG AG GG AG AG AG GG AG AG AG GG AG AG AG AG GG AG AG AG AG AG AG AG AG AG AG GG GG GG AG AG AG AG AG AG AG AG AG AG AG AG AG AG AG GG AG AG AG GG AG AG A…
carp077765 GA GA GA GA GA GA GA GA GA GA GA GA GA GA GA GA GA GA GA GA GA GA GA GA GA GA GA GA GA GA GA GA GA GA GA GA GA GA GA GA GA GA GA GA GA GA GA GA GA GA GA GA GA GA GA GA GA GA GA GA GA GA GA GA GA AA GA GA GA GA GA GA GA GA GA GA GA GA GA GA GA GA GA GA GA GA GA GA GA GA GA GA GA GA GA GA GA GA GA GA GA GA GA GA GA GA GA GA GA GA GA GA GA GA GA GA GA GA GA GA GA GA GA GA GA GA GA GA GA G…
carp077760 GT TT TT TT TT TT TT TT GT TT TT GT GT TT GT GT TT GT TT TT TT GT TT GT TT TT TT TT TT TT TT TT GT TT GT TT GT GT TT GT GT GT TT GT GT GT TT GT GT TT GT GT GT TT TT TT TT GT GT GT GT GT GT TT GT TT GT GT GT TT TT GT GT GT GT TT GT GT TT TT GT GT TT TT TT GT TT TT TT GT GT TT GT TT TT TT TT GT GT TT TT TT TT GT GT TT GT TT GT GT TT GT TT GT GT TT TT GT TT GT TT GT GT TT GT GT GT GT TT T…
carp077759 TT TT TT TT TT TT TT TT TT TT TT TT TT TT TT TT TT TT TT TT TT TT TT TT TT TT TT TT TT TT TT TT TT TT TT TT TT TT TT TT TT TT TT TT TT TT TT TT TT TT TT TT TT TT TT TT TT TT TT CT TT TT TT TT TT TT TT TT TT TT TT TT TT TT TT TT TT TT TT TT TT TT TT TT TT TT TT TT TT TT TT TT TT TT TT TT TT TT TT TT TT TT TT TT TT TT TT TT TT TT TT TT TT TT TT TT TT TT TT TT TT TT TT TT TT TT TT TT TT T…
carp077756 CC GC GC GC CC GC GC GC GC GC GC GC GC CC GC CC GC GC CC GC GC CC GC CC GC CC GC GC CC GC CC GC GC GC GC CC CC CC CC GC GC GC GC GC GC GC CC GC CC GC CC CC CC CC CC CC CC GC CC GC GC CC CC GC CC GC GC GC CC GC CC GC GC GC GC GC GC GC GC CC GC GC GC GC CC GC CC CC GC GC GC GC GC GC GC CC GC CC CC GC GC GC GC GC GC GC GC GC GC CC GC CC GC GC GC GC CC GC GC CC GC GC CC GC CC CC GC GC GC C…
carp077755 AA AA AA AA AA AA AA AA AA AA AA AA AA AA AA AA AA AA AA AA AA AA AA AA AA AA AA AA AA AA AA AA AA AA AA AA AA AA AA AA AA AA AA AA AA AA AA AA AA AA AA AA AA AA AA AA AA AA AA AA AA GA AA AA AA AA AA AA AA AA AA AA AA AA AA AA AA AA AA AA AA AA AA AA AA AA AA AA AA AA AA AA AA AA AA AA AA AA AA AA AA AA AA AA AA AA AA AA AA AA AA AA AA AA AA AA AA AA AA AA AA AA AA AA AA AA AA AA AA A…
carp077754 GG GG GG GG GG GG GG GG GG GG GG GG GG GG GG GG GG GG GG GG GG GG GG GG GG GG GG GG GG GG GG GG GG GG GG GG GG GG GG GG GG GG GG GG GG GG GG GG GG GG GG GG GG GG GG GG GG GG GG AG GG GG GG GG GG GG GG GG GG GG GG GG GG GG GG GG GG GG GG GG GG GG GG GG GG GG GG GG GG GG GG GG GG GG GG GG GG GG GG GG GG GG GG GG GG GG GG GG GG GG GG GG GG GG GG GG GG GG GG GG GG GG GG GG GG GG GG GG GG G…
carp077753 GG GG GG GG GG GG GG GG GG GG GG GG GG GG GG GG GG GG GG GG GG GG GG GG GG GG GG GG GG GG GG GG GG GG GG GG GG GG GG GG GG GG GG GG GG GG GG GG GG GG GG GG GG GG GG GG GG GG GG GG GG AG GG GG GG GG GG GG GG GG GG GG GG GG GG GG GG GG GG GG GG GG GG GG GG GG GG GG GG GG GG GG GG GG GG GG GG GG GG GG GG GG GG GG GG GG GG GG GG GG GG GG GG GG GG GG GG GG GG GG GG GG GG GG GG GG GG GG GG G…
carp077751 AA GA GA GA GA GA AA GA AA GA GA AA AA GA GA AA GA GA AA GA GA GA GA AA GA GA AA AA AA GA GA AA AA AA AA GA GA GA AA AA GA AA GA AA GA AA GA AA GA GA AA AA GA GA AA GA GA AA GA AA GA GA AA GA GA GA AA GA AA GA AA AA AA GA GA GA GA GA GA GA GA GA AA GA GA GA AA AA GA GA AA GA GA AA GA GA GA AA GA GA GA GA AA AA GA GA GA GA GA GA GA GA AA GA GA AA GA GA GA AA GA GA GA GA GA GA AA GA GA G…
carp077749 AG AG GG GG AG AG GG GG GG AG GG GG GG AG GG GG AG GG AG AG GG GG AG AG AG AG GG AG AG GG AG AG AG GG AG GG AG GG GG GG AG GG AG GG AG AG AG GG AG AG GG AG AG AG GG GG AG GG GG AG AG AG AG AG AG AG GG AG AG AG GG AG AG AG AG AG AG AG AG AG AG AG AG AG GG GG AG GG AG AG AG GG AG AG AG AG GG AG AG GG AG AG AG AG AG AG AG AG AG AG AG AG AG AG AG AG AG GG AG AG AG AG AG GG AG GG AG AG AG A…
carp077747 CC CC CC CC CC CC CC CC CC CC CC CC CC CC CC CC CC CC CC CC CC CC CC CC CC CC CC CC CC CC CC CC CC CC CC CC CC CC CC CC CC CC CC CC CC CC CC CC CC CC CC CC CC CC CC CC CC CC CC TC CC CC CC CC CC CC CC CC CC CC CC CC CC CC CC CC CC CC CC CC CC CC CC CC CC CC CC CC CC CC CC CC CC CC CC CC CC CC CC CC CC CC CC CC CC CC CC CC CC CC CC CC CC CC CC CC CC CC CC CC CC CC CC CC CC CC CC CC CC C…
carp077734 CT CT CT CT CT CT CT CT CT CT CT CT CT CT CT CT CT CT CT CT CT CT CT CT CT CT CT CT CT CT CT CT CT CT CT CT CT CT CT CT CT CT CT CT CT CT CT CT CT CT CT CT CT CT CT CT CT CT CT CT CT CT CT CT CT CT CT CT CT CT CT CT CT CT CT CT CT CT CT CT CT CT CT CT CT CT CT CT CT CT CT CT CT CT CT CT CT CT CT CT CT CT CT CT CT CT CT CT CT CT CT CT CT CT CT CT CT CT CT CT CT CT CT CT CT CT CT CT CT C…
carp077733 TT CT CT CT CT CT TT CT CT CT TT CT CT CT CT CT CT TT TT CT TT TT CT TT TT CT CT TT CT CT TT CT TT TT CT TT CT TT CT CT TT CT CT CT CT TT CT CT CT TT CT TT CT TT CT TT CT TT CT CT TT CT CT CT CT TT TT CT CT TT CT CT CT TT TT TT CT TT TT CT CT TT CT TT TT CT CT CT CT CT TT TT TT CT TT TT CT CT TT CT TT TT CT TT TT CT CT CT TT CT CT TT TT TT TT CT TT TT CT CT TT TT TT TT TT TT TT CT TT T…
carp077732 CC CC TC TC TC TC CC TC CC TC TC TC TC CC CC CC CC CC CC CC CC TC CC TC TC CC CC CC CC CC CC CC CC CC TC TC CC TC TC CC CC CC CC CC CC CC TC TC TC CC CC TC TC TC CC CC CC TC CC TC TC TC CC CC CC TC TC TC CC TC TC CC CC TC TC TC TC TC CC CC TC TC TC TC CC CC TC TC TC CC CC CC CC TC CC CC CC CC TC CC TC CC TC CC TC CC CC TC TC TC TC TC TC TC TC TC CC CC CC TC TC TC TC CC CC TC TC CC TC T…
carp077730 AA AC AC AC AA AC AC AA CC AC AC AC AC AA CC CC AC CC AC AA AC AC AA AC AC AA AC AC AC AC AC AC CC AA AC AC AC AA AC AC CC AC CC AC AC AA AC AC AC CC CC AC CC AC CC CC AC CC AC AC CC AA AC CC AC AC CC AC AC AA AC CC CC AC AC AC AC AA AA AC AC AA CC AC AA AC AC AC AC AC AC AC AC CC AC CC AC AC AA AA AC AC AC AC AC AC AC AC AA CC CC CC CC AC AC AA CC CC AC AA AC AC AC AC AC AC AC AA AC A…
carp077718 TT TT TT TT TT TT TT TT TT TT TT TT TT TT TT TT TT TT TT TT TT TT TT TT TT TT TT TT TT TT TT TT TT TT TT TT TT TT TT TT TT TT TT TT TT TT TT TT TT TT TT TT TT TT TT TT TT TT TT TT TT CT TT TT TT TT TT TT TT TT TT TT TT TT TT TT TT TT TT TT TT TT TT TT TT TT TT TT TT TT TT TT TT TT TT TT TT TT TT TT TT TT TT TT TT TT TT TT TT TT TT TT TT TT TT TT TT TT TT TT TT TT TT TT TT TT TT TT TT T…
carp077717 GA GA GA AA GA AA AA GA AA GA GA GG AA GA AA GA GA GA AA GA GG GA GA AA GG AA GA GG GA GA GG GA AA AA GA GG GG GA GG GA GA GA GA GA GG GA AA GG GA GA AA GG GA GG GG GA GA GA GA AA GA GA GA GA AA GA AA AA GA GG GA AA GA GA GA GA AA GG GA GA GA AA GA GA AA GA GG GA AA GA GA GG GG GA GG GA GA GA GA GA GA GA GA GA GA GA GA GA GA GA GA GA GA GA GA GA AA GA GG AA AA GA GA GA AA GA GA GA GA G…
carp077714 CC CC CC CC CC CC CC CC CC CC CC CC CC CC CC CC CC CC CC CC CC CC CC CC CC CC CC CC CC CC CC CC CC CC CC CC CC CC CC CC CC CC CC CC CC CC CC CC CC CC CC CC CC CC CC CC CC CC CC CC CC AC CC CC CC CC CC CC CC CC CC CC CC CC CC CC CC CC CC CC CC CC CC CC CC CC CC CC CC CC CC CC CC CC CC CC CC CC CC CC CC CC CC CC CC CC CC CC CC CC CC CC CC CC CC CC CC CC CC CC CC CC CC CC CC CC CC CC CC C…
carp077712 CA CA CA AA CA AA AA CA AA CA CA CC AA CA AA CA CA CA AA CA CC CA CA AA CC AA CA CC CA CA CC CA AA AA CA CC CC CA CC CA CA CA CA CA CC CA AA CC CA CA AA CC CA CC CC CA CA CA CA AA CA CC CA CA AA CA AA AA CA CC CA AA CA CA CA CA AA CC CA CA CA AA CC CA AA CA CC CA AA CA CA CC CC CA CC CA CA CA CA CA CA CA CA CA CA CA CA CA CA CA CA CA CA CA CA CA AA CA CC AA AA CA CA CA AA CA CA CA CA C…
carp077711 GC GC GC CC GC CC CC GC CC GC GC GG CC GC CC GC GC GC CC GC GG GC GC CC GG CC GC GG GC GC GG GC CC CC GC GG GG GC GG GC GC GC GC GC GG GC CC GG GC GC CC GG GC GG GG GC GC GC GC CC GC GG GC GC CC GC CC CC GC GG GC CC GC GC GC GC CC GG GC GC GC CC GC GC CC GC GG GC CC GC GC GG GG GC GG GC GC GC GC GC GC GC GC GC GC GC GC GC GC GC GC GC GC GC GC GC CC GC GG CC CC GC GC GC CC GC GC GC GC G…
carp077710 GA GA GA AA GA AA AA GA AA GA GA GG AA GA AA GA GA GA AA GA GG GA GA AA GG AA GA GG GA GA GG GA AA AA GA GG GG GA GG GA GA GA GA GA GG GA AA GG GA GA AA GG GA GG GG GA GA GA GA AA GA GG GA GA AA GA AA AA GA GG GA AA GA GA GA GA AA GG GA GA GA AA GA GA AA GA GG GA AA GA GA GG GG GA GG GA GA GA GA GA GA GA GA GA GA GA GA GA GA GA GA GA GA GA GA GA AA GA GG AA AA GA GA GA AA GA GA GA GA G…
carp077705 TC TC CC CC TC CC CC CC TC TC TC TC TC TC CC CC CC CC TC TC CC TC TC TC TC TC CC TC CC CC TC CC TC CC CC TC TC CC CC CC TC CC TC TC CC CC TC TC TC CC CC TC TC TC CC CC TC CC CC TC TC TC TC TC CC TC TC CC CC TC CC CC CC TC TC TC TC CC TC CC TC TC CC TC TC CC TC CC TC CC TC CC TC TC TC TC CC CC TC CC TC CC TC TC TC CC TC TC TC TC TC TC TC TC TC CC CC CC CC TC TC TC TC TC TC CC CC CC TC C…
carp077698 GC GC GC GC CC GC GC GC GC GC GC CC GC CC GC GC CC GC CC GC CC CC CC GC CC GC GC CC CC CC CC GC GC GC GC CC CC CC GC CC GC CC CC GC CC GC GC CC CC CC GC CC GC CC CC CC GC CC CC GC GC CC GC CC GC CC GC GC GC CC CC CC CC CC CC CC GC CC CC GC CC GC GC GC GC GC CC GC GC GC CC CC GC GC GC GC GC GC CC CC CC GC GC CC GC GC GC GC CC GC CC GC CC CC CC CC GC GC CC GC GC GC GC CC GC GC CC GC CC G…
carp077696 AG GG GG GG GG GG AG GG AG GG GG AG AG GG AG AG GG GG AG GG AG AG GG GG GG AG GG GG AG GG GG AG GG AG AG GG AG AG AG AG GG AG GG GG AG AG GG GG AG GG AG GG AG AG GG AG GG GG GG AG GG AG AG GG GG AG AG GG GG AG AG GG AG GG AG GG GG GG GG GG AG AG GG GG GG GG AG AG GG AG AG GG AG AG GG AG AG AG AG GG GG AG AG GG AG GG AG GG AG AG AG AG AG AG AG GG GG AG AG AG AG AG AG GG GG GG GG AG AG G…
carp077692 TC CC CC CC CC TC CC TC TC CC CC CC TC TC CC CC TC CC TC CC CC CC TC TC CC CC TC CC TC CC TC TC TC TC TC CC TC TC TC CC TC CC TC CC CC TC CC CC TC CC TC TC TC TC TC TC CC CC TC TC TC TC CC CC CC TC TC CC CC TC TC CC CC TC TC TC CC TC TC TC CC CC CC TC CC TC TC CC CC TC TC CC CC TC TC TC CC CC CC TC TC TC TC TC CC CC TC TC TC CC TC CC CC CC TC TC CC CC CC CC TC TC CC TC TC CC TC CC TC T…
carp077690 CC AA AA AA AA CC AC CC CC AA AA AA AC AC AA AA CC AA AC AC AA AA CC AC AC AA AC AC AC AA AC AC AC AC AC AC AC CC AC AC CC AA CC AC AA CC AA AC AC AC AC AC AC AC AC AC AC AA CC AC AC CC AC AA AC AC CC AA AC CC CC AA AC AC AC CC AC CC AC CC AC AA AA AC AC CC AC AC AC CC CC AA AA AC CC CC AC AC AC AC AC CC AC CC AA AA CC AC CC AC AC AC AA AC CC AC AC AA AA AA AC CC AC CC CC AC AC AC AC A…
carp077688 CG GG GG GG GG CG CG CG CG GG GG GG GG GG GG GG CG GG GG CG GG GG CG GG CG GG GG CG GG GG GG GG GG GG GG CG GG CG GG CG CG GG CG CG GG CG GG CG GG CG GG GG GG GG GG GG CG GG CG GG GG CG CG GG CG GG CG GG CG CG CG GG CG GG GG CG CG CG GG CG CG GG GG GG CG CG GG CG CG CG CG GG GG GG CG CG CG CG CG GG GG CG CG CG GG GG CG GG CG CG GG CG GG CG CG GG CG GG GG GG CG CG CG CG GG CG CG CG GG G…
carp077685 AA GG AA AG AG AA AA AG AG AG AA AG AA AG AG GG GG GG AG AA AA AG AA AG AG GG GG AG AA AG AA AG AA AG AG GG AA AG GG AG GG AG AG AG GG AG AA AG AG AG GG AG AG AG AG AG GG GG AA GG AA AA AA GG AG AG AG GG AG AG AG GG GG AG AG AG AA AG GG AG AA AG AG GG AA AA AG AG AA GG AA AG AG AG AA AG AA AA AA AG AG AA AG GG AG AG AG AG AG AG AG AG AG AG AG AG AG AG GG AG AG AA AG AG AG GG GG AG AG G…
carp017512 TT TC CC TC TC TT TC TC TC TC TC TC TC TC TC TT TC TC TC TT CC TT TC TC CC TC TC TC TC CC CC TC TC TC TC TC TC CC TT CC TT CC TT TC TC TT CC TC TC TC TT TC CC TC TC TC CC CC TC TC CC TT TC TC TT TC TC TC TC TC TC TC CC CC TC TC TC TC TC TC TC TC TC TT TT TC TC TC TC TC TC TT TC TC TC TC TC TC TC TC TC TC TC TC TC TC TC TC TC TC CC CC TC CC TC TC TC TC TC TC TT TT TC TC CC TC TC TC TC T…
carp017513 AA AA AA AA AA AA AA AA AA AA AA AA AA AA AA AA AA AA AA AA AA AA AA AA AA AA AA AA AA AA AA AA AA AA AA AA AA AA AA AA AA AA AA AA AA AA AA AA AA AA AA AA AA AA AA AA AA AA AA GA AA GA AA AA AA AA AA AA AA AA AA AA AA AA AA AA AA AA AA AA AA AA AA AA AA AA AA AA AA AA AA AA AA AA AA AA AA AA AA AA AA AA AA AA AA AA AA AA AA AA AA AA AA AA AA AA AA AA AA AA AA AA AA AA AA AA AA AA AA A…
carp017452 CC CC CC CC CC CC CC CC CC CC CC CC CC CC CC CC CC CC CC CC CC CC CC CC CC CC CC CC CC CC CC CC CC CC CC CC CC CC CC CC CC CC CC CC CC CC CC CC CC CC CC CC CC CC CC CC CC CC CC CC CC GC CC CC CC CC CC CC CC CC CC CC CC CC CC CC CC CC CC CC CC CC CC CC CC CC CC CC CC CC CC CC CC CC CC CC CC CC CC CC CC CC CC CC CC CC CC CC CC CC CC CC CC CC CC CC CC CC CC CC CC CC CC CC CC CC CC CC CC C…
carp017462 TT TT AT AT TT TT AT TT AT AT TT AT TT TT AT TT TT TT AT AT AT TT TT TT TT TT AT TT TT AT TT AT AT AT AT AT TT AT AT AT AT AT TT TT TT TT TT AT AT AT TT AT TT TT AT TT TT TT TT TT AT AT AT TT TT AT TT TT TT TT TT TT AT AT AT AT AT AT AT AT AT AT AT AT AT AT TT AT AT AT AT AT AT TT AT AT AT AT AT AT AT AT TT AT AT AT AT AT AT AT AT AT AT AT AT AT TT AT AT AT AT AT AT AT AT AT TT AT AT A…
carp017468 CC CC AC AC CC CC AC CC AC AC CC AC CC CC AC CC CC CC AC AC AC CC CC CC CC CC AC CC CC AC CC AC AC AC AC AC CC AC AC AC AC AC CC CC CC CC CC AC AC AC CC AC CC CC AC CC CC CC CC CC AC AC AC CC CC AC CC CC CC CC CC CC AC AC AC AC AC AC AC AC AC AC AC AC AC AC CC AC AC AC AC AC AC CC AC AC AC AC AC AC AC AC CC AC AC AC AC AC AC AC AC AC AC AC AC AC CC AC AC AC AC AC AC AC AC AC CC AC AC A…
carp017470 TT CT CT CT CT TT CT CT CT CC CT CT TT CT CC TT CT CT CC CT CC TT CT TT CT CT CC CT CT CC CT CT CT CC CT CC CT CT CT CC CT CC CT CT TT TT CT CT CT CT CT CT TT CT CC CT CT TT TT CT CT CT CT TT TT CT CT TT CT CT CT TT CT CC CT CT CT CT CT CT CT CT CT CT CT CT CT CT CT CT CT CT CT CT CC CT CT CT CT CT CT CT TT CT CT CT CT CT CT CC CT CT CT CT CT CT CT CT CT CT CC CT CT CT CT CT TT CT CT C…
carp017472 CG GG GG GG CG CG GG CG CG GG GG CG GG CG GG CG GG GG GG CG GG CG GG GG GG CG GG GG GG GG GG GG CG GG CG CG CG GG CG GG CG GG CG CG CG CG GG CG GG GG CG GG GG GG GG CG GG GG GG GG GG CG GG CG CG GG CG GG CG CG CG GG GG GG GG GG GG GG CG GG GG GG GG CG CG CG GG CG CG GG GG CG CG GG CG GG GG CG CG GG GG CG CG CG GG CG GG GG GG GG GG GG GG GG GG GG CG GG CG CG CG CG GG CG GG GG GG GG CG G…
carp017476 CC CT TT CT CT CC CT CT CC CT CT CT CT CT CT CC CT CT CT CC TT CC CT CT TT CT TT CT TT TT TT CT CT CT CT CT CT TT CC TT CC TT CC CT CT CC TT CT CT CT CC CT TT CT CT CT TT TT CT TT TT CC CT CC CC CT CC CT CT CT CT CT TT TT CT CT CT CT CT CT CT CT TT CT CC CT CT CT CT CT CT CC CT CT CT CT CT CT CT CT CT CT CT CT CT CC CT CT CT CT TT CT CT TT CT CT CT CT CT CT CC CC CT CT CT CT CT TT CT C…
carp017477 TT TT TT TT TT TT TT TT TT TT TT TT TT TT TT TT TT TT TT TT TT TT TT TT TT TT TT TT TT TT TT TT TT TT TT TT TT TT TT TT TT TT TT TT TT TT TT TT TT TT TT TT TT TT TT TT TT TT TT CT TT TT TT TT TT TT TT TT TT TT TT TT TT TT TT TT TT TT TT TT TT TT TT TT TT TT TT TT TT TT TT TT TT TT TT TT TT TT TT TT TT TT TT TT TT TT TT TT TT TT TT TT TT TT TT TT TT TT TT TT TT TT TT TT TT TT TT TT TT T…
carp017480 TT TT TT TT TT TT TT TT TT TT TT TT TT TT TT TT TT TT TT TT TT TT TT TT TT TT TT TT TT TT TT TT TT TT TT TT TT TT TT TT TT TT TT TT TT TT TT TT TT TT TT TT TT TT TT TT TT TT TT TT TT CT TT TT TT TT TT TT TT TT TT TT TT TT TT TT TT TT TT TT TT TT TT TT TT TT TT TT TT TT TT TT TT TT TT TT TT TT TT TT TT TT TT TT TT TT TT TT TT TT TT TT TT TT TT TT TT TT TT TT TT TT TT TT TT TT TT TT TT T…
carp017493 TT CT CT CT TT TT CC TT CT CC CT TT CT CT TT CC CT CT TT TT CC CT CC TT CC TT CT CC CC TT CT CT CT CC CT CT CT CT CT TT CT TT TT CT TT CT CC CT CT CC CT CT TT CC CT CT CC CC CT CT CC TT CT CT CC CT CT TT CT CT CT TT CT CT CT CT CT CT TT CT CT CT CT CC CT CT CT CT CT CT CT CT CT CT CT CT CT CT CT CT CT CT TT CT CT CT CT CT CT CT CT CT CT CT CT CT CT CT CT CT TT CT CT CT CT CT CT CT CT C…
carp017494 TT GT GT GT TT TT GG TT GT GG GT TT GT GT TT GG GT GT TT TT GG GT GG TT GG TT GT GG GG TT GT GT GT GG GT GT GT GT GT TT GT TT TT GT TT GT GG GT GT GG GT GT TT GG GT GT GG GG GT GT GG TT GT GT GG GT GT TT GT GT GT TT GT GT GT GT GT GG TT GT GT GT GT GG GT GT GT GT GT GT GT GT GT GT GT GT GT GT GT GT GT GT TT GT GT GT GT GT GT GT GT GT GT GT GT GT GT GT GT GT TT GT GT GT GT GT GT GT GT G…
carp017495 TT CT CT CT TT TT CC TT CT CC CT TT CT CT TT CC CT CT TT TT CC CT CC TT CC TT CT CC CC TT CT CT CT CC CT CT CT CT CT TT CT TT TT CT TT CT CC CT CT CC CT CT TT CC CT CT CC CC CT CT CC TT CT CT CC CT CT TT CT CT CT TT CT CT CT CT CT CT TT CT CT CT CT CC CT CT CT CT CT CT CT CT CT CT CT CT CT CT CT CT CT CT TT CT CT CT CT CT CT CT CT CT CT CT CT CT CT CT CT CT TT CT CT CT CT CT CT CT CT C…
carp017497 TT GT GT GT TT TT GG TT GT GG GT TT GT GT TT GG GT GT TT TT GG GT GG TT GG TT GT GG GG TT GT GT GT GG GT GT GT GT GT TT GT TT TT GT TT GT GG GT GT GG GT GT TT GG GT GT GG GG GT GT GG TT GT GT GG GT GT TT GT GT GT TT GT GT GT GT GT GT TT GT GT GT GT GG GT GT GT GT GT GT GT GT GT GT GT GT GT GT GT GT GT GT TT GT GT GT GT GT GT GT GT GT GT GT GT GT GT GT GT GT TT GT GT GT GG GT GT GT GT G…
carp017500 GG GC CC GC GG GC GC GC GC CC GC GC CC CC GC CC GC GC CC CC GC CC GC CC GC GC GG GG CC GC CC GC GC GC GG GC GG GC GC GC GC GG GC GC GG CC CC GG GC CC CC CC GG GC GC GC GC GG GG GC GG CC GG GC GG GC GC GC GC CC GC GC CC CC GC GC GC GC GC GC GC GC GC GG GC GC GC CC CC CC GC GC CC GG GC GC GG CC GC GC GG GC GC GG GC GC GC GC GC GC CC GG GG GC CC CC GC CC CC CC GC GC GC CC CC GC CC GC GG G…
carp017503 AA AA AA AA AA AA AA AA AA AA AA AA AA AA AA AA AA AA AA AA AA AA AA AA AA AA AA AA AA AA AA AA AA AA AA AA AA AA AA AA AA AA AA AA AA AA AA AA AA AA AA AA AA AA AA AA AA AA AA GA AA AA AA AA AA AA AA AA AA AA AA AA AA AA AA AA AA AA AA AA AA AA AA AA AA AA AA AA AA AA AA AA AA AA AA AA AA AA AA AA AA AA AA AA AA AA AA AA AA AA AA AA AA AA AA AA AA AA AA AA AA AA AA AA AA AA AA AA AA A…
carp017506 AA AG GG AG AG AA AG AG AG AG AG AG AG AG AG AA AG AG AG AA GG AA AG AG GG AG AG AG AG GG GG AG AG AG AG AG AG GG AA GG AA GG AA AG AG AA GG AG AG AG AA AG GG AG AG AG GG GG AG GG GG AA AG AG AA AG AG AG AG AG AG AG GG GG AG AG AG AG AG AG AG AG AG AA AA AG AG AG AG AG AG AA AG AG AG AG AG AG AG AG AG AG AG AG AG AG AG AG AG AG GG GG AG GG AG AG AG AG AG AG AA AA AG AG GG AG AG AG AG A…
carp017519 GG GG AG GG GG AG GG GG AG AG AG AG GG GG AG AG AG AG AG GG GG GG GG GG GG GG AG GG GG AG GG AG GG AG AG AG GG GG AG GG GG GG AG GG AG AG AG GG AG AG GG AG AG AG GG AG GG AG AG AG GG AG AG AG AG GG GG AG AG GG AG GG AG AG AG AG AG AG GG GG GG GG AG AG AG GG AG GG AG GG GG GG AG AG GG GG AG GG AG AG AG AG GG AG AG AG AG GG AG AG GG GG AG GG GG AG AG AG AG GG GG GG AG GG GG GG AG GG GG G…
carp017520 TT TT CT TT TT CT TT TT CT CT CT CT TT TT CT CT CT CT CT TT TT TT TT TT TT TT CT TT TT CT TT CT TT CT CT CT TT TT CT TT TT TT CT TT CT CT CT TT CT CT TT CT CT CT TT CT TT CT CT CT TT CT CT CT CT TT TT CT CT TT CT TT CT CT CT CT CT CT TT TT TT TT CT CT CT TT CT TT CT TT TT TT CT CT TT TT CT TT CT CT CT CT TT CT CT CT CT TT CT CT TT TT CT TT TT CT CT CT CT TT TT TT CT TT TT TT CT TT TT T…
carp017521 TT TT CT TT TT CT TT TT CT CT CT CT TT TT CT CT CT CT CT TT TT TT TT TT TT TT CT TT TT CT TT CT TT CT CT CT TT TT CT TT TT TT CT TT CT CT CT TT CT CT TT CT CT CT TT CT TT CT CT CT TT CT CT CT CT TT TT CT CT TT CT TT CT CT CT CT CT CT TT TT TT TT CT CT CT TT CT TT CT TT TT TT CT CT TT TT CT TT CT CT CT CT TT CT CT CT CT TT CT CT TT TT CT TT TT CT CT CT CT TT TT TT CT TT TT TT CT TT TT T…
carp017534 CG GG CG CG GG CG CG GG GG GG GG GG GG CG CG CG GG GG GG CG GG CG GG GG GG GG CG GG CG CG GG CG CG GG CG GG CG CG GG GG GG CG CG CG CG GG GG GG CG GG GG GG CG CG GG GG GG CG CG CG GG GG CG GG CG CG GG GG GG CG GG GG CG CG CG CG CG CG CG CG GG CG CG CG GG CG CG CG GG CG CG CG CG GG CG CG CG CG CG CG CG CG CG CG GG GG GG CG CG CG CG GG CG CG CG CG CG CG CG CG CG CG GG CG CG CG CG CG CG C…
carp017537 CG GG CG CG GG CG CG GG GG GG GG GG GG CG CG CG GG GG GG CG GG CG GG GG GG GG CG GG CG CG GG CG CG GG CG GG CG CG GG GG GG CG CG CG CG GG GG GG CG GG GG GG CG CG GG GG GG CG CG CG GG GG CG GG CG CG GG GG GG CG GG GG CG CG CG CG CG CG CG CG GG CG CG CG GG CG CG CG GG CG CG CG CG GG CG CG CG CG CG CG CG CG CG CG GG GG GG CG CG CG CG GG CG CG CG CG CG CG CG CG CG CG GG CG CG CG CG CG CG C…
carp017538 AG GG AG AG GG AG AG GG GG GG GG GG GG AG AG AG GG GG GG AG GG AG GG GG GG GG AG GG AG AG GG AG AG GG AG GG AG AG GG GG GG AG AG AG AG GG GG GG AG GG GG GG AG AG GG GG GG AG AG AG GG GG AG GG AG AG GG GG GG AG GG GG AG AG AG AG AG AG AG AG GG AG AG AG GG AG AG AG GG AG AG AG AG GG AG AG AG AG AG AG AG AG AG AG GG GG GG AG AG AG AG GG AG AG AG AG AG AG AG AG AG AG GG AG AG AG AG AG AG A…
carp017542 AG GG AG AG GG AG AG GG GG GG GG GG GG AG AG AG GG GG GG AG GG AG GG GG GG GG AG GG AG AG GG AG AG GG AG GG AG AG GG GG GG AG AG AG AG GG GG GG AG GG GG GG AG AG GG GG GG AG AG AG GG GG AG GG AG AG GG GG GG AG GG GG AG AG AG AG AG AG AG AG GG AG AG AG GG AG AG AG GG AG AG AG AG GG AG AG AG AG AG AG AG AG AG AG GG GG GG AG AG AG AG GG AG AG AG AG AG AG AG AG AG AG GG AG AG AG AG AG AG A…
carp017553 TT TT TT TT TT TT TT TT TT TT TT TT TT TT TT TT TT TT TT TT TT TT TT TT TT TT TT TT TT TT TT TT TT TT TT TT TT TT TT TT TT TT TT TT TT TT TT TT TT TT TT TT TT TT TT TT TT TT TT CT TT TT TT TT TT TT TT TT TT TT TT TT TT TT TT TT TT TT TT TT TT TT TT TT TT TT TT TT TT TT TT TT TT TT TT TT TT TT TT TT TT TT TT TT TT TT TT TT TT TT TT TT TT TT TT TT TT TT TT TT TT TT TT TT TT TT TT TT TT T…
carp017554 AA AA AA AA AA AA AA AA AA AA AA AA AA AA AA AA AA AA AA AA AA AA AA AA AA AA AA AA AA AA AA AA AA AA AA AA AA AA AA AA AA AA AA AA AA AA AA AA AA AA AA AA AA AA AA AA AA AA AA AA AA TA AA AA AA AA AA AA AA AA AA AA AA AA AA AA AA AA AA AA AA AA AA AA AA AA AA AA AA AA AA AA AA AA AA AA AA AA AA AA AA AA AA AA AA AA AA AA AA AA AA AA AA AA AA AA AA AA AA AA AA AA AA AA AA AA AA AA AA A…
carp017557 AC AC CC CC AC CC CC AC AC AC AC AC AC AC AC AC AC AC AC AC CC CC AC AC AC CC AC AC AC CC CC CC AC AC AC AC AC AC AC AC AC AC AC AC AC AC AC CC AC AC CC AC CC AC CC AC AC AC AC CC AC AC AC AC AC AC AC AC AC AC AC AC AC AC AC CC AC AC AC CC CC CC AC AC AC CC AC AC AC AC AC AC AC AC AC AC AC AC CC AC AC AC AC CC CC AC AC AC AC AC AC CC AC CC AC AC AC CC AC AC AC AC AC AC CC CC AC CC AC C…
carp017560 CT TT CT TT TT CT CT CT TT TT CT CT CT TT TT TT CT CT CT TT CT TT TT CT CT CT TT TT CT TT TT TT CT TT TT CT TT CT TT CT TT CT CT CT TT TT TT TT TT TT CT TT CT CT CT TT TT CT TT TT TT CT CT CT TT TT CT TT CT TT CT CT TT TT TT TT CT TT TT CT TT TT CT TT TT TT TT CT CT CT TT CT CT CT CT CT CT CT CT CT CT CT CT TT TT CT TT TT TT TT CT CT CT CT TT CT TT TT TT TT TT CT TT CT CT TT TT TT TT T…
carp017566 TT TT CT TT TT CT TT TT CT CT CT CT CT CT CT CT CT CT CT CT CT CT TT CT CT CT CT TT CT CT CT CT TT CT CT TT TT TT TT TT CT CT TT CT CT CT TT TT TT CT CT CT TT TT TT CT TT TT CT TT TT CT TT CT TT TT CT CT CT TT TT CT CT CT CT CT TT CT TT CT TT TT CT TT CT TT CT CT CT CT CT TT TT TT CT TT CT TT TT TT TT TT TT TT TT TT CT TT TT CT CT TT CT CT TT CT CT TT CT CT CT TT CT CT CT TT TT CT TT T…
carp017574 TT TT TT TT TT TT TT TT TT TT TT TT TT TT TT TT TT TT TT TT TT TT TT TT TT TT TT TT TT TT TT TT TT TT TT TT TT TT TT TT TT TT TT TT TT TT TT TT TT TT TT TT TT TT TT TT TT TT TT GT TT GT TT TT TT TT TT TT TT TT TT TT TT TT TT TT TT TT TT TT TT TT TT TT TT TT TT TT TT TT TT TT TT TT TT TT TT TT TT TT TT TT TT TT TT TT TT TT TT TT TT TT TT TT TT TT TT TT TT TT TT TT TT TT TT TT TT TT TT T…
carp017575 TT TT TT TT TT TT TT TT TT TT TT TT TT TT TT TT TT TT TT TT TT TT TT TT TT TT TT TT TT TT TT TT TT TT TT TT TT TT TT TT TT TT TT TT TT TT TT TT TT TT TT TT TT TT TT TT TT TT TT CT TT CT TT TT TT TT TT TT TT TT TT TT TT TT TT TT TT TT TT TT TT TT TT TT TT TT TT TT TT TT TT TT TT TT TT TT TT TT TT TT TT TT TT TT TT TT TT TT TT TT TT TT TT TT TT TT TT TT TT TT TT TT TT TT TT TT TT TT TT T…
carp017579 CC CC CC CC CC CC CC CC CC CC CC CC CC CC CC CC CC CC CC CC CC CC CC CC CC CC CC CC CC CC CC CC CC CC CC CC CC CC CC CC CC CC CC CC CC CC CC CC CC CC CC CC CC CC CC CC CC CC CC AC CC AC CC CC CC CC CC CC CC CC CC CC CC CC CC CC CC CC CC CC CC CC CC CC CC CC CC CC CC CC CC CC CC CC CC CC CC CC CC CC CC CC CC CC CC CC CC CC CC CC CC CC CC CC CC CC CC CC CC CC CC CC CC CC CC CC CC CC CC C…
carp017581 TT TT TT TT TT TT TT TT TT TT TT TT TT TT TT TT TT TT TT TT TT TT TT TT TT TT TT TT TT TT TT TT TT TT TT TT TT TT TT TT TT TT TT TT TT TT TT TT TT TT TT TT TT TT TT TT TT TT TT TT TT CT TT TT TT TT TT TT TT TT TT TT TT TT TT TT TT TT TT TT TT TT TT TT TT TT TT TT TT TT TT TT TT TT TT TT TT TT TT TT TT TT TT TT TT TT TT TT TT TT TT TT TT TT TT TT TT TT TT TT TT TT TT TT TT TT TT TT TT T…
carp017583 CC TC TC CC TC CC TC CC CC TC TC TC CC TC TC CC TC CC TC CC TC TC CC TC TC TC CC CC CC TC TC TC CC CC TC TC TC CC CC TC TC CC CC TC CC CC CC TC TC TC CC CC CC CC CC CC CC TC TC TC CC TC CC TC TC CC TC CC TC TC TC TC CC TC CC CC TC CC TC TC TC CC TC CC CC TC CC CC TC CC CC TC CC TC CC CC TC TC TC TC CC CC TC CC CC TC CC CC TC TC CC CC TC TC TC CC TC TC CC CC CC TC TC CC CC CC TC TC TC T…
carp017585 GG GG AG AA AG AG GG AG AG GG AA AA AG AA GG AA AG GG AG AG AA AA AG AG AG AG AG AA GG AG GG AG AG AG AG AG AG GG GG AG AG AA AG AA AG AG GG AG AG AG AG AG AG GG AG AA AA AA AG AG GG AA AG AA AA AG AG AG AG AG AG AG AG GG AG AG AA AG AG GG AG GG AG AG AG AG AG AG AG GG AG GG GG AG AG AG AG AA GG AG AA AG AG GG AG GG AG AA AG AG GG AG AG GG AG AG AG GG GG AA AG GG GG AG GG AG AA GG AG A…
carp017591 CA CA AA CA CA CA CA CA CA AA AA AA CA AA CA CA CA AA CA AA AA AA CA AA AA AA CA AA CA AA CA CA AA AA AA CA CA CA AA CA CA CA AA CA CA CA AA AA AA AA AA AA CA CA AA AA CA CA AA CA CA CA CA CA CA AA CA CA CA AA AA AA AA CA CA CA CA AA CA CA AA AA AA AA CA AA AA CA CA CA CA AA AA CA AA AA CA CA AA AA AA CA CA AA CA CA AA CA CA CA AA AA AA AA CA CA AA AA CA AA AA AA CA CA AA AA CA CA CA C…
carp017592 CC CC GC CC GC CC GC GC GC GC GG GC GC GC CC CC GC GC GC GC GC GG GC GG GC GG CC GG GC GC GC GG GC GG GC GG GC GC GC GC CC GC GG GC GC CC GG GC GG GG GG GC GC GG GG GG CC CC GC GG CC CC CC GG CC GC CC GC GC GG CC CC CC GC CC GC GC GC GC GC GC GC GC GC CC GC GC GG GC GC GC GC GC GC GC GG GC GC GC GC GC GC GC GC GC GC GC GC GC GC GC GC GC GG GC GC GC GC GC GC GC GC GC GC GC GC GC GC GC C…
carp017596 TT TT TT TT TT TT TT TT TT TT TT TT TT TT TT TT TT TT TT TT TT TT TT TT TT TT TT TT TT TT TT TT TT TT TT TT TT TT TT TT TT TT TT TT TT TT TT TT TT TT TT TT TT TT TT TT TT TT TT AT TT TT TT TT TT TT TT TT TT TT TT TT TT TT TT TT TT TT TT TT TT TT TT TT TT TT TT TT TT TT TT TT TT TT TT TT TT TT TT TT TT TT TT TT TT TT TT TT TT TT TT TT TT TT TT TT TT TT TT TT TT TT TT TT TT TT TT TT TT T…
carp017597 CC CC TC TC TT TC TT CC TC TT CC CC TC CC CC TC TC CC TC TC TC TT TC TC CC CC CC TC CC TC TC TC TC TC TT TC TC TT TC TC TC TC CC TT TT TC TC TC TC TC TC TC TT TC TC CC CC TC TT TT TT TC TC TC CC TC CC CC TC TC TC CC TT TT TC TC TC TC TC TC TC TC TC TC TC TC TC TC TC TC TC TC TC TC TC TC TT TC TC TC TC TC TC TC TC TC TC TC TC TC TC TC TC TC TT TC TC TC TC TC TC TC TC TC TC TC TC TC TC T…
carp017601 CC CC TC CC TC CC TC CC TC TC CC CC CC CC CC CC CC CC CC TC TC TC CC CC CC CC CC TC CC CC CC TC CC CC TC TC TC TC CC CC TC CC CC TC TC TC TC CC TC TC CC TC TC CC CC CC CC TC TC TC TC TC CC TC CC CC CC CC TC CC CC CC TC TC CC CC CC TC TC CC CC TC TC TC TC TC TC CC TC CC CC TC TC TC TC CC TC TC TC TC CC TC CC TC TC CC TC CC TC TC CC CC TC TC TC TC TC TC CC TC TC TC TC CC CC TC TC TC TC C…
carp017602 GG GG CG GG CG GG CG GG CG CG GG GG GG GG GG GG GG GG GG CG CG CG GG GG GG GG GG CG GG GG GG CG GG GG CG CG CG CG GG GG CG GG GG CG CG CG CG GG CG CG GG CG CG GG GG GG GG CG CG CG CG CG GG CG GG GG GG GG CG GG GG GG CG CG GG GG GG CG CG GG GG CG CG CG CG CG CG GG CG GG GG CG CG CG CG GG CG CG CG CG GG CG GG CG CG GG CG GG CG CG GG GG CG CG CG CG CG CG GG CG CG CG CG GG GG CG CG CG CG G…
carp017606 AA GG AG AG AG AA AA AG AG GG AA GG AG AG GG AG AG GG AG GG AG GG AG AA GG AG GG AG AG GG AG GG AG GG GG AG GG AG AG GG AG AG AA GG GG GG GG AA AG AG GG AG AG AA GG AG AG AG AA GG AG AG AA AG GG AG AG GG AG GG GG AG AG AG AA AG AG AG AG AA AG AG AG AG AG AA AG AA GG AG AA AA AA AG AG AG AG AG AG AG AG AG AG AG AG AG AG AA AG AG AG AG AG AG AG AG AG AG AG AG AG GG AG AA AG AG AA AG AG A…
carp017365 CC CC CC CC CC CC CC CC CC CC CC CC CC CC CC CC CC CC CC CC CC CC CC CC CC CC CC CC CC CC CC CC CC CC CC CC CC CC CC CC CC CC CC CC CC CC CC CC CC CC CC CC CC CC CC CC CC CC CC CC CC AC CC CC CC CC CC CC CC CC CC CC CC CC CC CC CC CC CC CC CC CC CC CC CC CC CC CC CC CC CC CC CC CC CC CC CC CC CC CC CC CC CC CC CC CC CC CC CC CC CC CC CC CC CC CC CC CC CC CC CC CC CC CC CC CC CC CC CC C…
carp017366 GG GG GG GG GG GG GG GG GG GG GG GG GG GG GG GG GG GG GG GG GG GG GG GG GG GG GG GG GG GG GG GG GG GG GG GG GG GG GG GG GG GG GG GG GG GG GG GG GG GG GG GG GG GG GG GG GG GG GG GG GG AG GG GG GG GG GG GG GG GG GG GG GG GG GG GG GG GG GG GG GG GG GG GG GG GG GG GG GG GG GG GG GG GG GG GG GG GG GG GG GG GG GG GG GG GG GG GG GG GG GG GG GG GG GG GG GG GG GG GG GG GG GG GG GG GG GG GG GG G…
carp017373 TT CT TT CT CT TT TT CT TT CT TT CT CT TT CT TT CT CT CT CT CT TT CT TT CT CT CT TT TT CT CT CT TT CT CT TT CT CT TT CT CT CT TT CT CT CT CT TT TT CT CT TT CT TT CT CT CT TT TT CT TT TT TT CT CT TT CT CT CT CT CT CT CT TT TT TT TT TT CT TT CT CT CT TT TT TT CT TT CT TT TT TT TT TT TT CT CT TT CT TT CT TT CT CT TT CT TT TT CT CT CT TT CT TT TT CT TT TT TT TT TT TT TT TT CT CT TT CT CT T…
carp017374 GG CG GG CG CG GG GG CG GG CG GG CG CG GG CG GG CG CG CG CG CG GG CG GG CG CG CG GG GG CG CG CG GG CG CG GG CG CG GG CG CG CG GG CG CG CG CG GG GG CG CG GG CG GG CG CG CG GG GG CG GG GG GG CG CG GG CG CG CG CG CG CG CG GG GG GG GG GG CG GG CG CG CG GG GG GG CG GG CG GG GG GG GG GG GG CG CG GG CG GG CG GG CG CG GG CG GG GG CG CG CG GG CG GG GG CG GG GG GG GG GG GG GG GG CG CG GG CG CG G…
carp017375 GG CG GG CG CG GG GG CG GG CG GG CG CG GG CG GG CG CG CG CG CG GG CG GG CG CG CG GG GG CG CG CG GG CG CG GG CG CG GG CG CG CG GG CG CG CG CG GG GG CG CG GG CG GG CG CG CG GG GG CG GG GG GG CG CG GG CG CG CG CG CG CG CG GG GG GG GG GG CG GG CG CG CG GG GG GG CG GG CG GG GG GG GG GG GG CG CG GG CG GG CG GG CG CG GG CG GG GG CG CG CG GG CG GG GG CG GG GG GG GG GG GG GG GG CG CG GG CG CG G…
carp164237 GG GG GG GG GG GG GG GG GG GG GG GG GG GG GG GG GG GG GG GG GG GG GG GG GG GG GG GG GG GG GG GG GG GG GG GG GG GG GG GG GG GG GG GG GG GG GG GG GG GG GG GG GG GG GG GG GG GG GG GG GG AG GG GG GG GG GG GG GG GG GG GG GG GG GG GG GG GG GG GG GG GG GG GG GG GG GG GG GG GG GG GG GG GG GG GG GG GG GG GG GG GG GG GG GG GG GG GG GG GG GG GG GG GG GG GG GG GG GG GG GG GG GG GG GG GG GG GG GG G…
carp017379 CC CC CC CC CC CC CC CC CC CC CC CC CC CC CC CC CC CC CC CC CC CC CC CC CC CC CC CC CC CC CC CC CC CC CC CC CC CC CC CC CC CC CC CC CC CC CC CC CC CC CC CC CC CC CC CC CC CC CC AC CC CC CC CC CC CC CC CC CC CC CC CC CC CC CC CC CC CC CC CC CC CC CC CC CC CC CC CC CC CC CC CC CC CC CC CC CC CC CC CC CC CC CC CC CC CC CC CC CC CC CC CC CC CC CC CC CC CC CC CC CC CC CC CC CC CC CC CC CC C…
carp017381 TT TT TT TT TT TT TT TT TT TT TT TT TT TT TT TT TT TT TT TT TT TT TT TT TT TT TT TT TT TT TT TT TT TT TT TT TT TT TT TT TT TT TT TT TT TT TT TT TT TT TT TT TT TT TT TT TT TT TT CT TT TT TT TT TT TT TT TT TT TT TT TT TT TT TT TT TT TT TT TT TT TT TT TT TT TT TT TT TT TT TT TT TT TT TT TT TT TT TT TT TT TT TT TT TT TT TT TT TT TT TT TT TT TT TT TT TT TT TT TT TT TT TT TT TT TT TT TT TT T…
carp017383 CT CC CT CT CT CT CT CC TT TT TT TT TT CT CC CT CC TT CT CC CC CC TT CT CC CT TT TT TT CT CC CT CT CC CC CC TT CT CT CT CT CT TT CT CC CT CT CT CT CT CT CT CT TT TT CT CT TT TT CT CT CC CT CT TT CT TT CT CT CC CT CT CT TT TT CT CT CT CT CT CT CT CT CT CT CT CT CT CT CT CT CT CT CT CT CT CT CT CT CT TT CT CT CT CT CT CT CT CT CT CT CT CT CT CT CT CT CT CT CT CT CT CT CT CT CT CT CT CT C…
carp017387 TG TG GG GG GG TG TG TG GG GG GG GG GG TG TG TG TG GG TG TG TG TG GG TG TG TG GG GG GG TG TG TG TG TG TG TG GG TG TG TG TG TG GG GG TG TG TG TG TG GG TG TG GG GG GG GG TG GG GG TG GG TG TG GG GG GG GG TG TG TG GG GG TG GG GG TG TG TG GG GG GG GG TG GG GG GG GG GG GG TG GG GG GG GG GG GG GG TG TG GG GG TG GG GG TG GG TG TG GG TG TG GG GG TG TG TG TG TG TG GG GG TG TG TG GG TG TG GG TG G…
carp017388 CT CT CT CT CT CT CT CT CT CT CT CT CT CT CT CT CT CT CT CT CT CT CT CT CT CC CT CT CT CT CT CT CT CT CT CT CT CC CT CT CT CT CT CT CT CT CT CT CT CT CT CT CT CT CT CT CT CT CT CT CT CT CT CT CT CT CT CT CT CT CT CT CT CT CT CT CT CT CT CT CT CT CT CT CT CT CT CT CT CT CT CT CT CT CT CT CT CT CT CT CT CT CT CT CT CT CT CT CT CT CT CT CT CT CT CT CT CT CT CT CT CT CT CT CT CT CT CT CT C…
carp017395 AA AA AA AA AA AA AA AA AA AA AA AA AA AA AA AA AA AA AA AA AA AA AA AA AA AA AA AA AA AA AA AA AA AA AA AA AA AA AA AA AA AA AA AA AA AA AA AA AA AA AA AA AA AA AA AA AA AA AA AA AA GA AA AA AA AA AA AA AA AA AA AA AA AA AA AA AA AA AA AA AA AA AA AA AA AA AA AA AA AA AA AA AA AA AA AA AA AA AA AA AA AA AA AA AA AA AA AA AA AA AA AA AA AA AA AA AA AA AA AA AA AA AA AA AA AA AA AA AA A…
carp017410 CA AA AA CA CC CC AA AA CA CA CC CA CA CA CA CC AA CA CA CA CC AA AA AA CA CA CA AA AA CA CA CC CA CA CA CC CA CC AA CA CA CA CA CA CA CA CA CA CC AA AA CA AA CA CC AA CA AA CC CA CC CA CC AA CA CA CA AA CA CC CC CA CA CA CA CA CA CA CA CC AA CA CC AA CA AA CA CC CA CA CA CA CA CA CC CA AA CA CA CA AA CC CA CA CA CC CC CA CA CA AA CA CA CC CA CA CA CA CA CC CA CA CC CA CC CC CA AA CC C…
carp017416 TT TC CC TC TT TC TC TT TC CC TC TC CC CC TC CC TC TC CC CC TC TC TC CC TC TC TT TT CC TC CC TT TC TC TT TC TT TC TC TT TC TT TC TC TT CC CC TT TC CC CC CC TT TC TC TC TC TT TT TC TT CC TT TC TT TC TC TC TC CC TC TC CC CC TC TC TC TC TC TC TC TC TC TT TC TC TC CC CC CC TC TC TC TT TC TC TT CC TC TC TT TC TC TT TC TC TC TC TC TC CC TT TT TC CC CC TC CC CC CC TT TC TC CC CC TC CC TC TT T…
carp017419 CC CC CC TC TC CC TC TC CC TC TC CC CC TC CC TC TC TC CC TC CC CC CC TC CC TC CC CC TC TC CC CC TC CC CC CC TC CC CC TC TC TC TC CC TC CC TC TC TC TC CC TC CC TC TC CC CC TC CC CC TC TC CC TC CC CC CC TC TC TC TC CC TC CC CC TC CC CC TC CC CC TC TC TC CC TC TC CC CC TC TC TC CC CC TC CC TC TC TC CC TC TC CC TC TC TC CC TC TC TC CC CC TC CC TC CC TC TC CC TC TC TC CC CC TC TC CC TC CC T…
carp017420 TT TT TT CT CT TT CT CT TT CT CT TT TT CT TT CT CT CT TT CT TT TT TT CT TT CT TT TT CT CT TT TT CT TT TT TT CT TT TT CT CT CT CT TT CT TT CT CT CT CT TT CT TT CT CT TT TT CT TT TT CT CT TT CT TT TT TT CT CT CT CT TT CT TT TT CT TT TT CT TT TT CT CT CT TT CT CT TT TT CT CT CT TT TT CT TT CT CT CT TT CT CT TT CT CT CT TT CT CT CT TT TT CT TT CT TT CT CT TT CT CT CT TT TT CT CT TT CT TT C…
carp017422 AT AT AT AT AA AA TT AA TT TT TT TT AT AT AA TT AT TT AT AT AT TT AA TT AT TT AT AT AA TT TT AT AA AT AT AA AT AT AT AT AT AT TT TT AT TT TT AT AT AT AT AT AT AT AT AA AT AA AT TT AT AA AT AA TT AT AT AT AT AT AA TT AT AT AA AT AA AT AT TT AT AT AT TT AA AA AT AT AA AT AT TT TT AT TT AT AT TT AT AT AT AT AT TT AT AA TT AT AT AT AT AA AT AT AA TT TT AT AT AT AT AT AA TT TT AA AT AT AT A…
carp017425 CT CT CT CT CC CC TT CC TT TT TT TT CT CT CC TT CT TT CT CT CT TT CC TT CT TT CT CT CC TT TT CT CC CT CT CC CT CT CT CT CT CT TT TT CT TT TT CT CT CT CT CT CT CT CT CC CT CC CT TT CT CC CT CC TT CT CT CT CT CT CC TT CT CT CC CT CC CT CT TT CT CT CT TT CC CC CT CT CC CT CT TT TT CT TT CT CT TT CT CT CT CT CT TT CT CC TT CT CT CT CT CC CT CT CC TT TT CT CT CT CT CT CC TT TT CC CT CT CT C…
carp017426 AG AG AG AG AA AA GG AA GG GG GG GG AG AG AA GG AG GG AG AG AG GG AA GG AG GG AG AG AA GG GG AG AA AG AG AA AG AG AG AG AG AG GG GG AG GG GG AG AG AG AG AG AG AG AG AA AG AA AG GG AG AA AG AA GG AG AG AG AG AG AA GG AG AG AA AG AA AG AG GG AG AG AG GG AA AA AG AG AA AG AG GG GG AG GG AG AG GG AG AG AG AG AG GG AG AA GG AG AG AG AG AA AG AG AA GG GG AG AG AG AG AG AA GG GG AA AG AG AG A…
carp146600 TT GG TT TT GT GT GT TT GT GG GT GG GG GG GT GT GG TT TT GT GT GT GG GT GT GG GT GT GG GG GG TT TT GT TT TT GT GT TT TT GT TT GG TT GT TT GG TT GG GG TT GT GT TT TT GT GT GG GT GT GT GT TT GG TT GT GG GG GT GT GT GT GG GT GT GG TT TT GG GT GT GT TT GG GT GG GT GT GT GT TT GT GT GT GT TT GG GT GT GG GT GG GT GT GT GT GT TT TT GT GT GT TT GG GT GT GG GT GT GG GT GT GG GT GT TT GT TT GG T…
carp017432 TT TT TT TT TT TT TT TT TT TT TT TT TT TT TT TT TT TT TT TT TT TT TT TT TT TT TT TT TT TT TT TT TT TT TT TT TT TT TT TT TT TT TT TT TT TT TT TT TT TT TT TT TT TT TT TT TT TT TT GT TT TT TT TT TT TT TT TT TT TT TT TT TT TT TT TT TT TT TT TT TT TT TT TT TT TT TT TT TT TT TT TT TT TT TT TT TT TT TT TT TT TT TT TT TT TT TT TT TT TT TT TT TT TT TT TT TT TT TT TT TT TT TT TT TT TT TT TT TT T…
carp017434 CT CT CT CT CC CC TT CC TT TT TT TT CT CT CC TT CT TT CT CT CT TT CC TT CT TT CT CT CC TT TT CT CC CT CT CC CT CT CT CT CT CT TT TT CT TT TT CT CT CT CT CT CT CT CT CC CT CC CT CT CT CC CT CC TT CT CT CT CT CT CC TT CT CT CC CT CC CT CT TT CT CT CT TT CC CC CT CT CC CT CT TT TT CT TT CT CT TT CT CT CT CT CT TT TT CC TT CT CT CT CT CC CT CT CC TT TT CT CT CT TT TT CC TT TT CC CT CT CT T…
carp017437 TT TT TT TT TT TT TT TT TT TT TT TT TT TT TT TT TT TT TT TT TT TT TT TT TT TT TT TT TT TT TT TT TT TT TT TT TT TT TT TT TT TT TT TT TT TT TT TT TT TT TT TT TT TT TT TT TT TT TT CT TT CT TT CT TT TT TT TT TT TT TT TT TT TT TT TT TT TT TT TT TT TT TT TT TT TT TT TT TT TT TT TT TT TT TT TT TT TT TT TT TT TT TT TT TT TT TT TT TT TT TT TT TT TT TT TT TT TT TT TT TT TT TT TT TT TT TT TT TT T…
carp017451 CC CC AC CC AC CC CC CC AA AC AA AC AC AC CC CC AC AC AC AC AC AA CC AA AC AA CC AA CC AC AC AC AA AA AA AC CC AC AC AC CC AC AA AC AC CC AA AC AC AA AC AA AC AA AA AA CC CC AC AC CC CC CC AA CC AC CC AC AC AA CC CC CC AC CC AC AC AA CC CC AC AC AC AC CC AC AC AA AC AC AC AC AC AC CC AC CC AC AC AC AC AC AC AC AC AC AC AA AC AC AC CC AC AA AC AC AC AC AC AC AC AC AC AC AA AC AC AC AC C…
carp017457 AG AG AA AG AA AA GG AG GG GG GG GG AG AA AA GG AG GG AG AG AG GG AA GG AG GG AG AG AA GG GG AG AA AG AG AA AG AG AG AG AG AG GG GG AG GG GG AG AG AG AG GG AG AG AG AA AG AG AG GG AG AG AG AA GG AG AG AG AG AG AA GG AG AG AA AG AA GG GG GG AG AG GG GG AA AA AG AG AA AG AG GG GG AG GG AG AG GG AG AG AG AG AG GG GG AA GG GG AG AG AG AA AG AG AA GG GG GG AG AG AG GG AA GG GG AA AA AG AG A…
carp017458 GG GG GG GG GG GG GG GG GG GG GG GG GG GG GG GG GG GG GG GG GG GG GG GG GG GG GG GG GG GG GG GG GG GG GG GG GG GG GG GG GG GG GG GG GG GG GG GG GG GG GG GG GG GG GG GG GG GG GG AG GG AG GG GG GG GG GG GG GG GG GG GG GG GG GG GG GG GG GG GG GG GG GG GG GG GG GG GG GG GG GG GG GG GG GG GG GG GG GG GG GG GG GG GG GG GG GG GG GG GG GG GG GG GG GG GG GG GG GG GG GG GG GG GG GG GG GG GG GG G…
carp017459 AC AC AA AC AA AA CC AC CC CC CC CC AC AA AA CC AC CC AC AC AC CC AA CC AC CC AC AC AA CC CC AC AA AC AC AA AC AC AC AC AC AC CC CC AC CC CC AC AC AC AC CC AC AC AC AA AC AA AC CC AC AC AC AA CC AC AC AC AC AC AA CC AC AC AA AC AA CC AC CC AC AC AC CC AA AA AC AC AA AC AC CC CC AC CC AC AC CC AC AC AC AC AC CC CC AA CC AC AC AC AC AA AC AC AA CC CC CC AC AC AC AC AA CC CC AA AA AC AC A…
carp017460 GG GG GG GG GG GG GG GG GG GG GG GG GG GG GG GG GG GG GG GG GG GG GG GG GG GG GG GG GG GG GG GG GG GG GG GG GG GG GG GG GG GG GG GG GG GG GG GG GG GG GG GG GG GG GG GG GG GG GG GG GG AG GG GG GG GG GG GG GG GG GG GG GG GG GG GG GG GG GG GG GG GG GG GG GG GG GG GG GG GG GG GG GG GG GG GG GG GG GG GG GG GG GG GG GG GG GG GG GG GG GG GG GG GG GG GG GG GG GG GG GG GG GG GG GG GG GG GG GG G…
carp071373 GG GG GG GG GG GG GG GG GG GG GG GG GG GG GG GG GG GG GG GG GG GG GG GG GG GG GG GG GG GG GG GG GG GG GG GG GG GG GG GG GG GG GG GG GG GG GG GG GG GG GG GG GG GG GG GG GG GG GG AG GG AG GG GG GG GG GG GG GG GG GG GG GG GG GG GG GG GG GG GG GG GG GG GG GG GG GG GG GG GG GG GG GG GG GG GG GG GG GG GG GG GG GG GG GG GG GG GG GG GG GG GG GG GG GG GG GG GG GG GG GG GG GG GG GG GG GG GG GG G…
carp071374 TT TT TT TT TT TT TT TT TT TT TT TT TT TT TT TT TT TT TT TT TT TT TT TT TT TT TT TT TT TT TT TT TT TT TT TT TT TT TT TT TT TT TT TT TT TT TT TT TT TT TT TT TT TT TT TT TT TT TT CT TT TT TT TT TT TT TT TT TT TT TT TT TT TT TT TT TT TT TT TT TT TT TT TT TT TT TT TT TT TT TT TT TT TT TT TT TT TT TT TT TT TT TT TT TT TT TT TT TT TT TT TT TT TT TT TT TT TT TT TT TT TT TT TT TT TT TT TT TT T…
carp071382 CT TT TT CT CT TT CT CT CT TT TT TT CT TT TT CT TT CT TT CT CT TT TT CT TT CT TT CT CT TT TT TT CT CT CT TT TT CT CT TT TT CT CT TT TT CT CT CT CT TT CT TT CT CT CT CT TT TT CT TT CT CT TT TT TT TT TT TT CT TT CT TT CT TT TT CT TT TT TT TT TT CT TT TT CT CT CT TT TT CT TT TT CT TT CT TT TT CT TT TT CT TT CT CT CT TT TT CT TT TT CT TT CT TT TT TT TT TT TT CT CT TT TT CT CT CT CT CT TT C…
carp071383 AA GA GA GA AA GA GA AA AA GG GA GA AA GA GA GA GA GA GG GA AA GG GG GA GA AA GG GA AA GA GG GG AA GA GA GG GA AA GA GA GA GA AA GA GA AA GA AA GA GA AA GG GA AA GA GA GG GA AA GA AA GA GA GA GG GA GG GA GA GA GA GG GA GA GA GA GA GA GA GA GG AA GA GA AA GA AA GG GA GA GG GA GA GA GA GG GG GA GA GA GA GA GA GA GA GA GA AA GG GA GA GA GA GA GA GA GA GA GA GA GA GA GG GA GA AA AA GA GA G…
carp071386 GG GG GG GG GG GG GG GG GG GG GG GG GG GG GG GG GG GG GG GG GG GG GG GG GG GG GG GG GG GG GG GG GG GG GG GG GG GG GG GG GG GG GG GG GG GG GG GG GG GG GG GG GG GG GG GG GG GG GG AG GG AG GG GG GG GG GG GG GG GG GG GG GG GG GG GG GG GG GG GG GG GG GG GG GG GG GG GG GG GG GG GG GG GG GG GG GG GG GG GG GG GG GG GG GG GG GG GG GG GG GG GG GG GG GG GG GG GG GG GG GG GG GG GG GG GG GG GG GG G…
carp071389 TT TT TT TT TT TT TT TT TT TT TT TT TT TT TT TT TT TT TT TT TT TT TT TT TT TT TT TT TT TT TT TT TT TT TT TT TT TT TT TT TT TT TT TT TT TT TT TT TT TT TT TT TT TT TT TT TT TT TT CT TT CT TT TT TT TT TT TT TT TT TT TT TT TT TT TT TT TT TT TT TT TT TT TT TT TT TT TT TT TT TT TT TT TT TT TT TT TT TT TT TT TT TT TT TT TT TT TT TT TT TT TT TT TT TT TT TT TT TT TT TT TT TT TT TT TT TT TT TT T…
carp071390 TT TT TT TT TT TT TT TT TT TT TT TT TT TT TT TT TT TT TT TT TT TT TT TT TT TT TT TT TT TT TT TT TT TT TT TT TT TT TT TT TT TT TT TT TT TT TT TT TT TT TT TT TT TT TT TT TT TT TT CT TT CT TT TT TT TT TT TT TT TT TT TT TT TT TT TT TT TT TT TT TT TT TT TT TT TT TT TT TT TT TT TT TT TT TT TT TT TT TT TT TT TT TT TT TT TT TT TT TT TT TT TT TT TT TT TT TT TT TT TT TT TT TT TT TT TT TT TT TT T…
carp071392 GG GG GG GG GG GG GG GG GG GG GG GG GG GG GG GG GG GG GG GG GG GG GG GG GG GG GG GG GG GG GG GG GG GG GG GG GG GG GG GG GG GG GG GG GG GG GG GG GG GG GG GG GG GG GG GG GG GG GG TG GG GG GG GG GG GG GG GG GG GG GG GG GG GG GG GG GG GG GG GG GG GG GG GG GG GG GG GG GG GG GG GG GG GG GG GG GG GG GG GG GG GG GG GG GG GG GG GG GG GG GG GG GG GG GG GG GG GG GG GG GG GG GG GG GG GG GG GG GG G…
carp071393 CC CC CC CC CC CC CC CC CC CC CC CC CC CC CC CC CC CC CC CC CC CC CC CC CC CC CC CC CC CC CC CC CC CC CC CC CC CC CC CC CC CC CC CC CC CC CC CC CC CC CC CC CC CC CC CC CC CC CC TC CC CC CC CC CC CC CC CC CC CC CC CC CC CC CC CC CC CC CC CC CC CC CC CC CC CC CC CC CC CC CC CC CC CC CC CC CC CC CC CC CC CC CC CC CC CC CC CC CC CC CC CC CC CC CC CC CC CC CC CC CC CC CC CC CC CC CC CC CC C…
carp071395 CG CG GG CG CG CG CG CG GG GG GG GG GG GG CG CG CG GG CG GG GG GG CG GG GG GG CG GG CG GG CG CG GG GG GG CG CG CG GG CG CG CG GG GG CG CG GG GG GG GG GG GG CG CG GG GG CG CG GG GG GG CG CG GG CG GG CG CG CG GG GG CG GG CG CG CG CG GG CG CG GG GG GG CG CG GG CG CG CG GG CG GG GG CG GG GG CG CG GG GG CG GG CG GG CG CG GG GG CG CG GG GG GG GG CG CG GG GG CG GG GG GG CG CG GG GG CG CG GG C…
carp071396 CC CC TC TC CC CC TC TC CC TC TC CC TC TC CC CC CC CC CC TC TC TC TC CC CC TC CC CC TC TC TC TC CC CC CC CC TC CC TC CC TC TC TC TC TC TC TC TC TC CC TC CC CC TC CC CC CC CC TC TC CC TC TC CC CC TC CC CC TC CC TC TC TC TC TC TC TC CC TC TC CC TC TC CC TC CC TC TC TC CC TC TC TC TC TC TC TC CC TC TC TC TC TC TC TC CC TC CC CC CC TC CC TC TC CC CC TC TC TC TC TC TC TC TC CC TC TC TC TC T…
carp071398 CA CA CA CA CA CA AA AA CC CA CA CC CA CA CA CA CA CC CA CA CA CA AA CC CC CA CA CC AA CA AA AA CC CC CC CA AA CA CA CA CA AA CA CA AA AA CA CA CA CC CA CC CA AA CC CC CA CA CA CC CA AA AA CC CA CA CA CA CA CC CA AA CA AA CA AA AA CC AA AA CC CA CA CA CA CC CA CA AA CC AA CA CA CA CA CA AA CA CA CA AA CA CA CA AA CA CA CC CA CA CA CC CA CA CA CA CA CA AA CA CA CA AA CA CC CA AA AA CA C…
carp130921 GG TT GG GT GT GG GT GT TT TT GT GG GT TT GT TT GT GT GT GT GG GT TT GT GT GG TT TT GT TT TT TT GT GT GT GT GT GT GT GT GT GT GG GG TT TT GT TT TT GT GT TT GT GT GT TT GT GG GT GT TT GT GG GT GT GT GG GT GT GT GT GG TT GT GT GT GT GT TT GT GT GT GG TT GT GT GT GG GT GT TT GT GG GT GG GT GG GG GT GG GT GG GT GT GT GT TT GT TT GT GG GG GT GG TT GT TT TT GT GT GT GG TT GT GT GT TT GT TT G…
carp130923 GA AA GG GA GA GG GA GG GA GG GA GA AA GG GA AA GA GA GG GA GA AA GA GG GA GA GG AA GA GA AA AA AA GA GA AA AA GA AA AA GA GA GA GA AA AA AA GA AA GG GA AA AA GA GA GA GA GA GG GG GG AA AA GA GG GA AA GA GA AA GA AA AA GA GA AA GA GA GG GA AA GA AA AA GG GA GA GG GA GA GA GG GA GA GG GA AA GA GA GA AA GG GA AA AA AA GA GA GA GA GA GA GA GA GA AA AA GG AA GA GA GA GG GA GA GA AA GG AA G…
carp130927 GA AA GG GA GA GG GA GG GA GG GA GA AA GG GA AA GA GA GG GA GA AA GA GG GA GA GG AA GA GA AA AA AA GA GA AA AA GA AA AA GA GA GA GA AA AA AA GA AA GG GA AA AA GA GA GA GA GA GG GG GG AA AA GA GG GA AA GA GA AA GA AA AA GA GA AA GA GA GG GA AA GA AA AA GG GA GA GG GA GA GA GG GA GA GG GA AA GA GA GA AA GG GA AA AA AA GA GA GA GA GA GA GA GA GA AA AA GG AA GA AA GA GG GA GA GA AA GG AA G…
carp130963 GG GG GG GG GG GG GG GG GG GG GG GG GG GG GG GG GG GG GG GG GG GG GG GG GG GG GG GG GG GG GG GG GG GG GG GG GG GG GG GG GG GG GG GG GG GG GG GG GG GG GG GG GG GG GG GG GG GG GG GG GG TG GG GG GG GG GG GG GG GG GG GG GG GG GG GG GG GG GG GG GG GG GG GG GG GG GG GG GG GG GG GG GG GG GG GG GG GG GG GG GG GG GG GG GG GG GG GG GG GG GG GG GG GG GG GG GG GG GG GG GG GG GG GG GG GG GG GG GG G…
carp130982 TT AT AT AT TT TT TT TT AT TT TT TT TT AT AT TT AT TT AT AT AT TT TT AT AT AT TT TT AT TT TT TT AT AT AT AT TT AT AT AT AT TT TT AT TT AT TT AT AT TT TT AT TT AT AT AT TT AT AT AT TT AT AT TT AT TT TT TT AT TT TT AT TT AT TT AT AT TT TT AT AT TT AT AT AT AT TT TT AT AT TT TT AT AT TT AT TT AT AT AT AT AT AT AT AT TT AT AT AT AT TT AT AT TT TT AT AT AT TT TT TT TT TT TT TT TT TT AT AT T…
carp131142 CG CG CG CG CG CG CG CG CG CG CG CG CG CG CG CG CG CG CG CG CG CG CG CG CG CG CG CG CG CG CG CG CG CG CG CG CG CG CG CG CG CG CG CG CG CG CG CG CG CG CG CG CG CG CG CG CG CG CG CG CG CG CG CG CG GG CG CG CC CG CG CG CG CG CG CG CG CG CG CG CG CG CG CG CG CG CG CG CG CG CG CG CG CG CG CG CG CG CG CG CG CG CG CG CG CG CG CG CG CG CG CG CG CG CG CG CG CG CG CG CG CG CG CG CG CG CG CG CG C…
carp131146 AT AT AT AT AT AT AT AT AT AT AT AT AT AT AT AT AT AT AT AT AT AT AT AT AT AT AT AT AT AT AT AT AT AT AT AT AT AT AT AT AT AT AT AT AT AT AT AT AT AT AT AT AT AT AT AT AT AT AT AT AT AT AT AT AT TT AT AT AA AT AT AT AT AT AT AT AT AT AT AT AT AT AT AT AT AT AT AT AT AT AT AT AT AT AT AT AT AT AT AT AT AT AT AT AT AT AT AT AT AT AT AT AT AT AT AT AT AT AT AT AT AT AT AT AT AT AT AT AT A…
carp131207 CC CC CC CC CC CC CC CC CC CC CC CC CC CC CC CC CC CC CC CC CC CC CC CC CC CC CC CC CC CC CC CC CC CC CC CC CC CC CC CC CC CC CC CC CC CC CC CC CC CC CC CC CC CC CC CC CC CC CC TC CC CC CC CC CC CC CC CC CC CC CC CC CC CC CC CC CC CC CC CC CC CC CC CC CC CC CC CC CC CC CC CC CC CC CC CC CC CC CC CC CC CC CC CC CC CC CC CC CC CC CC CC CC CC CC CC CC CC CC CC CC CC CC CC CC CC CC CC CC C…
carp131320 TA AA AA AA AA TA TA TA AA AA TA TA TA AA AA AA TA TA TA AA TA AA AA TA TA TA AA AA TA AA AA AA TA AA AA TA AA TA AA TA AA TA TA TA AA AA AA AA AA AA TA AA TA TA TA AA AA TA TA AA AA TA TA TA AA AA TA AA TA AA TA TA AA AA AA AA TA AA AA TA AA AA AA AA AA AA AA TA TA TA AA TA TA TA TA TA TA TA TA TA TA TA TA AA AA TA AA AA AA AA TA TA TA TA AA TA AA AA AA AA AA TA AA TA TA AA AA AA AA T…
carp131347 CT TT TT CT TT CT TT CT TT CT CT TT CT CT CT TT CT CT TT CT TT CT CT CT CT CT TT CT CT CT TT CT CT TT TT CT TT TT CT CT CT TT CT CT TT TT TT TT CT TT CT TT CT CT TT CT CT TT TT CT CT CT CT TT TT TT TT TT CT TT CT TT CT TT TT TT CT CT CT CT CT CT CT TT CT TT CT CT TT CT TT CT CT TT CT CT TT TT TT CT TT CT CT TT TT TT TT TT CT CT TT TT TT TT CT TT TT CT CT CT CT TT TT TT TT CT TT TT CT T…
carp131349 CC AC AC AC AC AC AC CC AC CC CC AA CC AC CC AA AC CC AC AC AC CC CC CC AC CC AA AC CC CC AC AC CC AC AA CC AC AC CC CC AC AA CC CC AA AC AA AC AC AA CC AC AC AC AC CC AC AC AA AC AC CC AC AA AC AC AA AC AC AC AC AC CC AC AC AC CC AC AC AC AC AC AC AC AC AC AC AC AC AC AC AC AC AC CC CC AC AA AC AC AA CC CC AC AC AC AC AC AC CC AA AC AA AC CC AC AC AC AC AC AC AC AC AC AC CC AC AC AC A…
carp131418 CT CT TT TT CT TT TT TT TT CT CT CT TT CT TT TT TT TT CT CT TT CT CT CT CT CT TT CT TT TT CT TT CT TT CT CT CT TT TT TT CT TT CT TT TT TT CT CT CT TT TT CT CT CT TT TT CT TT TT CT CT CT CT CT TT CT CT TT TT CT TT TT TT CT CT CT CT TT CT TT CT CT TT CT TT TT CT TT CT TT CT TT CT CT CT CT TT TT CT TT CT TT CT CT CT TT CT CT CT CT CT CT CT CT CT TT TT TT TT CT CT CT CT CT CT TT TT TT CT T…
carp131504 AA AA AA AA GA AA GA AA AA AA GA AA GA GA AA GA AA GA AA GA GA AA AA GA AA AA GA GA GA GA AA GA GA GA AA GA GA GA GA GA AA GA AA GA AA AA GA AA AA GA AA AA GA AA AA GA GA GA GA GA GA AA GA AA GA AA GA GA GA AA GA GA AA AA GA GA GA AA AA AA AA AA AA AA GA GA AA GA GA AA GA AA AA AA GA AA GA GA GA AA AA GA AA GA AA AA AA AA GA AA GA GA GA GA GA AA AA GA AA GA GA AA AA GA AA AA AA AA GA G…
carp235715 GG GG GG GG GG GG GG GG GG GG GG GG GG GG GG GG GG GG GG GG GG GG GG GG GG GG GG GG GG GG GG GG GG GG GG GG GG GG GG GG GG GG GG GG GG GG GG GG GG GG GG GG GG GG GG GG GG GG GG GG GG AG GG GG GG GG GG GG GG GG GG GG GG GG GG GG GG GG GG GG GG GG GG GG GG GG GG GG GG GG GG GG GG GG GG GG GG GG GG GG GG GG GG GG GG GG GG GG GG GG GG GG GG GG GG GG GG GG GG GG GG GG GG GG GG GG GG GG GG G…
carp131565 CC CC TC CC TC TC TC CC TC TC TC CC CC CC CC TC TC TC TC CC CC CC TC CC TC CC TC CC CC TC CC CC CC CC TC CC CC CC CC CC CC TC CC TC TC TC TC TC TC TC CC TC TC TC TC TC CC CC TC TC CC CC CC TC CC CC CC CC TC CC TC CC TC CC CC TC CC CC CC CC CC CC CC CC TC TC TC CC CC CC CC CC TC TC CC CC CC CC CC TC TC CC CC TC TC TC TC CC CC TC CC CC CC CC CC CC TC TC TC CC CC CC TC TC CC CC CC TC CC C…
carp131616 CC CC CC CC CC CC CC CC CC CC CC CC CC CC CC CC CC CC CC CC CC CC CC CC CC CC CC CC CC CC CC CC CC CC CC CC CC CC CC CC CC CC CC CC CC CC CC CC CC CC CC CC CC CC CC CC CC CC CC CC CC CC CC CC CC CC CC CC CC CC CC CC CC CC CC CC CC CC CC CC CC CC CC CC CC CC CC CC CC CC CC CC CC CC CC CC CC CC CC CC CC CC CC CC CC CC CC CC CC CC CC CC CC CC CC CC CC CC CC CC CC CC CC CC CC CC CC CC CC C…
carp131684 AA AT AT AA AA AT AT AT TT TT TT TT AA AT TT AT TT TT AT AA AA AT AT AT AT AA AT AT AA AT AA AT AT TT TT TT AT AT TT AA AT AT AT AA TT AT TT AT AT AT AA AT TT AT AA TT AA AT AT TT AA AT AT AT TT AT AT AT AT AA AT AT TT AT AT TT AT AT AT AT AT AT TT AT AT AA AT AA AT AT AA AT AT AT AT AT AT AT TT AT AT TT AA TT AT AT AT AT AT TT AT AT AT AA AT AT AT AT TT AT AT AT AT AT AA AT AT AT AT A…
carp131710 CC CC CC CC CC CC CC CC CC CC CC CC CC CC CC CC CC CC CC CC CC CC CC CC CC CC CC CC CC CC CC CC CC CC CC CC CC CC CC CC CC CC CC CC CC CC CC CC CC CC CC CC CC CC CC CC CC CC CC TC CC CC CC CC CC CC CC CC CC CC CC CC CC CC CC CC CC CC CC CC CC CC CC CC CC CC CC CC CC CC CC CC CC CC CC CC CC CC CC CC CC CC CC CC CC CC CC CC CC CC CC CC CC CC CC CC CC CC CC CC CC CC CC CC CC CC CC CC CC C…
carp131711 TT CC TC TC TC CC TC TT TC CC TC CC CC CC TC TC CC TC TT CC CC TT TC TC TC TC TC TC CC TC TC TC TC TC TT TC TT TT TC TT TC TT CC TT TC TC CC TC TT TC TT TC TC TC TC TC TC CC TC TC TC CC TT CC TC TC CC TC TC TC TC TT CC TC TC CC TC TC CC TC TC TC TC TC TC TC TC TC TC TC TT TC TC TC TC TT TC TC TC CC TC CC TC TC TC TC TC TC TC TC TC TC TC TC TC TC CC TC TC CC TC TC CC TC TC TC TT TC CC T…
carp131715 TT TT TT TT TT TT TT TT TT TT TT TT TT TT TT TT TT TT TT TT TT TT TT TT TT TT TT TT TT TT TT TT TT TT TT TT TT TT TT TT TT TT TT TT TT TT TT TT TT TT TT TT TT TT TT TT TT TT TT TT TT CT TT TT TT TT TT TT TT TT TT TT TT TT TT TT TT TT TT TT TT TT TT TT TT TT TT TT TT TT TT TT TT TT TT TT TT TT TT TT TT TT TT TT TT TT TT TT TT TT TT TT TT TT TT TT TT TT TT TT TT TT TT TT TT TT TT TT TT T…
carp131716 CC CC CC CC CC CC CC CC CC CC CC CC CC CC CC CC CC CC CC CC CC CC CC CC CC CC CC CC CC CC CC CC CC CC CC CC CC CC CC CC CC CC CC CC CC CC CC CC CC CC CC CC CC CC CC CC CC CC CC CC CC AC CC CC CC CC CC CC CC CC CC CC CC CC CC CC CC CC CC CC CC CC CC CC CC CC CC CC CC CC CC CC CC CC CC CC CC CC CC CC CC CC CC CC CC CC CC CC CC CC CC CC CC CC CC CC CC CC CC CC CC CC CC CC CC CC CC CC CC C…
carp131890 TT TT TT TT TT CT CT CT CT CT TT CT TT CT CT TT CT CT TT TT TT TT CT CT TT CT CT TT CT CT TT TT TT CT TT TT TT CT TT TT TT TT TT TT TT TT CT TT TT CT TT TT TT TT TT CT CT TT CT CT CT TT TT CT CT TT TT CT CT TT TT TT TT TT TT CT TT TT CT TT TT CT TT TT CT CT TT CT TT CT CT CT TT TT CT CT TT CT CT CT TT CT CT TT TT TT TT CT TT CT TT CT CT TT CT TT TT CT TT TT TT CT CT TT CT TT TT CT TT C…
carp131912 CT TT CT TT CT CT TT CT TT CT CT TT TT CT CT TT CT CT CT CT CT TT TT CT TT TT TT CT CT CT CT CT TT TT TT CT TT CT TT CT CT CT TT TT CT TT TT CT CT TT CT TT TT CT TT CT CT TT CT CT CT CT TT TT CT TT TT TT CT TT CT CT TT CT CT CT CT CT CT TT TT TT CT TT CT CT TT CT CT CT TT CT TT CT CT CT CT TT TT TT CT CT TT TT CT CT TT CT CT TT CT CT TT CT TT TT TT CT CT TT TT TT TT TT CT CT CT CT CT C…
carp132066 AA AA AA GA AA AA GA AA AA AA AA AA AA AA AA AA AA GA AA GA AA GA GA GA AA AA AA GA AA AA GA GA GA GA GA AA AA AA AA AA AA GA GA AA AA AA GA AA AA AA AA AA AA GA AA GA GA AA AA AA AA GA GA GA GA GA GA GA AA GA GA AA AA AA GA AA GA GA AA GA AA GA AA GA AA AA GA GA AA AA GA GA AA GA GA AA AA GA AA AA AA AA GA AA GA GA GA GA AA GA GA GA GA AA GA GA GA GA GA GA GA AA GA GA GA AA AA AA AA A…
carp126118 CC CA AA CA CA CC CA CA CC CA CA CA CA CA CA CC CA CA CA CC AA CC CA CA AA CA AA CA CA AA AA CA CA CA CA CA CA AA CC AA CC AA CC CA CA CC AA CA CA CA CC CA AA CA CA CA AA AA CA AA AA CC CA CC CC CA CC CA CA CA CA CA AA AA CA CA CA CA CA CA CA CA AA CC CC CA CA CA CA CA CA CC CA CA CA CA CC CA CA CA CA CA CA CA CA CC CA CA CA CA AA CA CA AA CA CA CA CA CA CA CC CC CA CA CA CA CA AA CA C…
carp126141 TC CC TC CC TC TC CC TT TC TT TC CC CC TC TC TC TC TC CC TT TT CC TC TC TC TT TC TT TC TC CC CC TC TC TC CC TC TT TC TC TC TT CC CC TT TC TT TC TC TT CC CC TT TT CC CC TC TC TC CC TT TC CC TC CC TC TT CC TC CC TC TC TC TC CC TC TC TC TC TC TC TC TC TC TC TT TC TC TC TC CC TC TC TC TC TC TC TC TC TC TC TC TC TC TC TC TT TT TC TC TC TC TC TC TC CC TC TC TC TC TC TC TC TC TT TT TC TC TC T…
carp126200 AA AA AA AA GA GA AA AA GA GA AA AA GA AA AA AA GA AA GA GA GA AA GA GA AA GA AA GA GA AA AA GA AA AA GA GA GA GA GA AA GA AA AA GA AA GA AA GA GA AA AA AA AA GA GA GA GA GA GA AA GA GA GA GA GA GA GA GA AA GA AA AA GA GA GA GA GA GA GA AA AA GA GA AA AA AA GA GA GA GA GA AA AA GA AA AA AA GA GA GA GA GA GA GA GA AA GA GA AA GA GA GA AA AA GA GA GA AA GA GA GA AA GA AA GA AA GA AA GA A…
carp126686 AA AA AA AA AA AA AA AA AA AA AA AA AA AA AA AA AA AA AA AA AA AA AA AA AA AA AA AA AA AA AA AA AA AA AA AA AA AA AA AA AA AA AA AA AA AA AA AA AA AA AA AA AA AA AA AA AA AA AA AA AA GA AA AA AA AA AA AA AA AA AA AA AA AA AA AA AA AA AA AA AA AA AA AA AA AA AA AA AA AA AA AA AA AA AA AA AA AA AA AA AA AA AA AA AA AA AA AA AA AA AA AA AA AA AA AA AA AA AA AA AA AA AA AA AA AA AA AA AA A…
carp126726 TT TT TT TT TT TT TT TT TT TT TT TT TT TT TT TT TT TT TT TT TT TT TT TT TT TT TT TT TT TT TT TT TT TT TT TT TT TT TT TT TT TT TT TT TT TT TT TT TT TT TT TT TT TT TT TT TT TT TT AT TT TT TT TT TT TT TT TT TT TT TT TT TT TT TT TT TT TT TT TT TT TT TT TT TT TT TT TT TT TT TT TT TT TT TT TT TT TT TT TT TT TT TT TT TT TT TT TT TT TT TT TT TT TT TT TT TT TT TT TT TT TT TT TT TT TT TT TT TT T…
carp126739 GT GG GG TT TT GT TT GT TT TT GT GT GT GG GG GT GT GG TT TT GG GG GT GT TT GG GG TT GT GT GT GG GG GT GT TT GG GT GT GT GG GT GT GT TT TT TT GT TT GG GT GT GT GT TT GT GT GT GT GT GG GG GT GT TT GT TT GT GT GT TT GT TT GT GT TT GG GT GG TT GT GT GT TT GG GT GT GT GT TT GG GG GT GT GG TT GG TT GT GT GT GT GT GT TT GT GT GG GG GT GT GT TT GT GG TT GT GT GT TT GT GT GG GT GT GG GT GT TT T…
carp103286 GC CC GC GC GC CC GC CC GC GC CC GC CC GC CC GC GG CC GC GC GC GG GC GC GC CC GC CC GG CC GG GC GC GC CC CC GC GC GG CC GC CC CC GG CC GC GC GC GC GC GG GC GG GC GC GC GG CC GG CC GC GC GG CC GG GC CC GC GC GC GC GC CC GC GC CC GC GC GC GC GC GC GC GC GG GC GG GC CC GC GC GC GC GC GC GC GC GG GC GC GC GC GC GC GC GC GC GC GC GC GC GC GC CC GC GC GC GC GC GC GC GC GC GC GC GC GC GC GC G…
carp103287 TC CC TC TC TC CC TC CC TC TC CC TC CC TC CC TC TT CC TC TC TC TT TC TC TC CC TC CC TT CC TT TC TC TC CC CC TC TC TT CC TC CC CC TT CC TC TC TC TC TC TT TC TT TC TC TC TT CC TT CC TC TC TT CC TT TC CC TC TC TC TC TC CC TC TC CC TC TC TC TC TC TC TC TC TT TC TT TC CC TC TC TT TC TC TC TT TC TT TC TT TC TC TC TC TC TC TC TC TC TC TC TT TC CC TC TT TC TC TC TC TC TT TC TC TC TC TC TC TC T…
carp103289 AA AC AA AC AA AC AC AA CC AC AC AC AC AA CC CC AC CC AC AA AC AC AA AC AC AA AC AC AC AC AC AC CC AA AC AC AC AA AC AC CC AC CC AC AC AA AC AC AC CC CC AC CC AC CC CC AC CC AC AC CC AA AC CC AC AC CC AC AC AC AC CC CC AC AC AC AC AA AA AC AC AC CC AC AA AC AC AC AC AC AC AC AC CC AC CC AC AC AA AA AC AC AC AC AC AC AC AC AA CC CC CC CC AC AC AA CC CC AC AA AC AC AC AC AC AC AC AA AC A…
carp103291 CG CG CG CG CG CG GG CG GG GG CG GG CG CG CG CG GG CG CG GG GG GG GG CG GG CG GG CG GG CG GG GG CG GG CG CG CG CG GG CG CG CG CG GG CG GG CG GG CG GG GG CG GG CG GG CG GG CG GG CG GG GG GG CG GG GG CG GG CG GG CG GG CG GG CG CG CG CG GG CG CG GG GG GG GG CG GG CG CG GG CG GG GG CG GG CG GG GG CG GG GG GG GG GG CG GG CG CG CG CG CG GG GG CG CG GG CG CG GG GG CG GG CG GG CG CG CG CG CG C…
carp103292 GG GG GA GA GA GG GA GA GA GG GA GA GG GA GG GA GA GA GA GA GG AA GA AA GG AA GA GA GA GG AA GA GA GA GA GA GG GA GG GA GG AA AA GG GA GA AA GG GA GG GA GA AA AA GA GA GA AA GA GA GA GA GA AA AA GA GA AA GA GA GA GA GA GA GA GG GA AA GG AA GA AA GG GA GG GA GA GA GA GA GA AA GG GA GA GA GG GA GA GA GA GA GA GA AA GA GA GA GG AA AA AA GA GA GA AA AA GA GA AA GA GA GA GA GA GG GG GA GA G…
carp103293 TT TT TC TC TC TT TC TC TC TT TC TC TT TC TT TC TC TC TC TC TT CC TC CC TT CC TC TC TC TT CC TC TC TC TC TC TT TC TT TC TT CC CC TT TC TC CC TT TC TT TC TC CC CC TC TC TC CC TC TC TC TC TC CC CC TC TC CC TC TC TC TC TC TC TC TT TC CC TT CC TC CC TT TC TT TC TC TC TC TC TC CC TT TC TC TC TT TC TC TC TC TC TC TC CC TC TC TC TT CC CC CC TC TC TC CC CC TC TC CC TC TC TC TC TC TT TT TC TC T…
carp103298 GA AA GA GG GG GA AA GG GA GG GA GA AA GA GA GG GG GG AA GA GA GA GA GA GA AA GA GA GG AA GA GA GA GG GA GA AA AA AA AA GG AA AA GA GG GA AA GA GG AA AA AA GA GA AA GA GA GG GA GA GA AA GA AA GA GA GA GG GA AA GA AA GA GG GA AA GA GA GA GA GA AA GA AA GA GA GA GA GA GA GA AA GA GA GA GA GG GA GA GA AA GA GA GG GA GG GA GG GA GA GA GA GG GG GA AA GG GA GG GA GA GA GA GA GA GA GA GA GA G…
carp103306 TC CC TC TT TT TC CC TT TC TT TC TC CC TC TC TT TT TT CC TC TC TC TC TC TC CC TC TC TT CC TC TC TC TT TC TC CC CC CC CC TT CC CC TC TT TC CC TC TT CC CC CC TC TC CC TC TC TT TC TC TC CC TC CC TC TC TC TT TC CC TC CC TC TT TC CC TC TC TC TC TC CC TC CC TC TC TC TC TC TC TC CC TC TC TC TC TT TC TC TC CC TC TC TT TC TT TC TT TC TC TC TC TT TT TC CC TT TC TT TC TC TC TC TC TC TC TC TC TC T…
carp103317 TT TT CT TT TT CT TT TT CT CT CT CT TT TT CT CT CT CT CT TT TT TT TT TT TT TT CT TT TT CT TT CT TT CT CT CT TT TT CT TT TT TT CT TT CT CT CT TT CT CT TT CT CT CT TT CT TT CT CT CT TT CT CT CT CT TT TT CT CT TT CT TT CT CT CT CT CT CT TT TT TT TT CT CT CT TT CT TT CT TT TT TT CT CT TT TT CT TT CT CT CT CT TT CT CT CT CT TT CT CT TT TT CT TT TT CT CT CT CT TT TT TT CT TT TT TT CT TT TT T…
carp103319 TT TT TC TT TC TC TC TC CC CC CC CC TT TC CC TC CC CC TC TT TT TC TC TC TC TT TC TC TT TC TT TC TC CC CC CC TC TC CC TT TC TC TC TT CC TC CC TC TC TC TT TC CC TC TT CC TT TC TC CC TT TC TC TC CC TC TC TC TC TT TC TC CC TC TC CC TC TC TC TC TC TC CC TC TC TT TC TT TC TC TT TC TC TC TC TC TC TC CC TC TC CC TT TC TC TC TC TC TC CC TC TC TC TT TC TC TC TC CC TC TC TC TC TC TC TC TC TC TC T…
carp103322 TT TT AT TT TT AT TT TT AT AT AT AT TT TT AT AT AT AT AT TT TT TT TT TT TT TT AT TT TT AT TT AT TT AT AT AT TT TT AT TT TT TT AT TT AT AT AT TT AT AT TT AT AT AT TT AT TT AT AT AT TT AT AT AT AT TT TT AT AT TT AT TT AT AT AT AT AT AT TT TT TT TT AT AT AT TT AT TT AT TT TT TT AT AT TT TT AT TT AT AT AT AT TT AT AT AT AT TT AT AT TT TT AT TT TT AT AT AT AT TT TT TT AT TT TT TT AT TT TT T…
carp103323 GG GG AG GG GG AG GG GG AG AG AG AG GG GG AG AG AG AG AG GG GG GG GG GG GG GG AG GG GG AG GG AG GG AG AG AG GG GG AG GG GG GG AG GG AG AG AG GG AG AG GG AG AG AG GG AG GG AG AG AG GG AG AG AG AG GG GG AG AG GG AG GG AG AG AG AG AG AG GG GG GG GG AG AG AG GG AG GG AG GG GG GG AG AG GG GG AG GG AG AG AG AG GG AG AG AG AG GG AG AG GG GG AG GG GG AG AG AG AG GG GG GG AG GG GG GG AG GG GG G…
carp103330 CC CC CC CC CC CC CC CC CC CC CC CC CC CC CC CC CC CC CC CC CC CC CC CC CC CC CC CC CC CC CC CC CC CC CC CC CC CC CC CC CC CC CC CC CC CC CC CC CC CC CC CC CC CC CC CC CC CC CC CC CC TC CC CC CC CC CC CC CC CC CC CC CC CC CC CC CC CC CC CC CC CC CC CC CC CC CC CC CC CC CC CC CC CC CC CC CC CC CC CC CC CC CC CC CC CC CC CC CC CC CC CC CC CC CC CC CC CC CC CC CC CC CC CC CC CC CC CC CC C…
carp103339 GG GG AG AG GG GG AA GG AG AG AG GG GG AG GG AG AG AG GG GG AA AG AG AG AA GG GG AA AG GG AG GG AG AG GG AG AG AG GG GG AG GG GG AG GG AG AG AG AG AA GG AG GG AA AG AG AG AA GG AG AA GG AG AG AA AG AG GG AG AG AG GG AG AG AA AG AG AG GG AG AG AG AG AA AG AG AG AG AG AG AG AG AG AG AG AG AG AG AG AG AG AG GG AG AG AG AG AG AG AG AG AG AG AG AG AG AG AG AG AG AG AG AG AG AG AG AG AG AG A…
carp103342 TT TT CT CT TT TT CC TT CT CT CT TT TT CT TT CT CT CT TT TT CC CT CT CT CC TT TT CC CT TT CT TT CT CT TT CT CT CT TT TT CT TT TT CT TT CT CT CT CT CC TT CT TT CC CT CT CT CC TT CT CC TT CT CT CC CT CT TT CT CT CT TT CT CT CC CT CT CT TT CT CT CT TT CC CT CT CT CT CT CT CT CT CT CT CT CT CT CT CT CT CT CT TT CT CT CT CT CT CT CT CT CT CT CT CT CT CT CT CT CT CT CT CT CT CT CT CT CT CT C…
carp103346 CA CA CA AA CA AA AA AA CA AA CA CC CA CA AA CC AA CA CA CC CA AA CA CA CA CA CA CC CA CC AA CC CA CC CA CC CC CA CA CA AA AA AA CA CA AA CA AA AA CA AA CA CA AA AA CC CA CC CA CA CA CA CA CA CC CA CC CC CA CA CC CC CA AA CA CA CA CA CA AA CA CA AA CA CA CC CA CA CC CA CA CA AA CA CA CA CA CA CA CA CA CA AA CA AA AA CA CA CC CA CA CA CC CA CA CA CA CC CA CC CA AA CA CC CA CA CA CA CA C…
carp103351 TC TC TC TC TC TC TC TC TC TC TC TC TC TC TC TC TC TC TC TC TC TC TC TC TC TC TC TC TC TC TC TC TC TC TC TC TC TC TC TC TC TC TC TC TC TC TC TC TC TC TC TC TC TC TC TC TC TC TC TC TC TC TC TC TC TC TC TC TC TC TC TC TC TC TC TC TC TC TC TC TC TC TC TC TC TC TC TC TC TC TC TC TC TC TC TC TC TC TC TC TC TC TC TC TC TC TC TC TC TC TC TC TC TC TC TC TC TC TC TC TC TC TC TC TC TC TC TC TC T…
carp071247 CC CC CC CC CC CC CC CC CC CC CC CC CC CC CC CC CC CC CC CC CC CC CC CC CC CC CC CC CC CC CC CC CC CC CC CC CC CC CC CC CC CC CC CC CC CC CC CC CC CC CC CC CC CC CC CC CC CC CC CC CC TC CC CC CC CC CC CC CC CC CC CC CC CC CC CC CC CC CC CC CC CC CC CC CC CC CC CC CC CC CC CC CC CC CC CC CC CC CC CC CC CC CC CC CC CC CC CC CC CC CC CC CC CC CC CC CC CC CC CC CC CC CC CC CC CC CC CC CC C…
carp071249 CC CC CC CC CC CC CC CC CC CC CC CC CC CC CC CC CC CC CC CC CC CC CC CC CC CC CC CC CC CC CC CC CC CC CC CC CC CC CC CC CC CC CC CC CC CC CC CC CC CC CC CC CC CC CC CC CC CC CC CC CC TC CC CC CC CC CC CC CC CC CC CC CC CC CC CC CC CC CC CC CC CC CC CC CC CC CC CC CC CC CC CC CC CC CC CC CC CC CC CC CC CC CC CC CC CC CC CC CC CC CC CC CC CC CC CC CC CC CC CC CC CC CC CC CC CC CC CC CC C…
carp071251 AA AA AA AA AA AA AA AA AA AA AA AA AA AA AA AA AA AA AA AA AA AA AA AA AA AA AA AA AA AA AA AA AA AA AA AA AA AA AA AA AA AA AA AA AA AA AA AA AA AA AA AA AA AA AA AA AA AA AA AA AA GA AA AA AA AA AA AA AA AA AA AA AA AA AA AA AA AA AA AA AA AA AA AA AA AA AA AA AA AA AA AA AA AA AA AA AA AA AA AA AA AA AA AA AA AA AA AA AA AA AA AA AA AA AA AA AA AA AA AA AA AA AA AA AA AA AA AA AA A…
carp071252 AA AA AA AA AA AA AA AA AA AA AA AA AA AA AA AA AA AA AA AA AA AA AA AA AA AA AA AA AA AA AA AA AA AA AA AA AA AA AA AA AA AA AA AA AA AA AA AA AA AA AA AA AA AA AA AA AA AA AA AA AA GA AA AA AA AA AA AA AA AA AA AA AA AA AA AA AA AA AA AA AA AA AA AA AA AA AA AA AA AA AA AA AA AA AA AA AA AA AA AA AA AA AA AA AA AA AA AA AA AA AA AA AA AA AA AA AA AA AA AA AA AA AA AA AA AA AA AA AA A…
carp206402 CC CC CC CC CC CC CC CC CC CC CC CC CC CC CC CC CC CC CC CC CC CC CC CC CC CC CC CC CC CC CC CC CC CC CC CC CC CC CC CC CC CC CC CC CC CC CC CC CC CC CC CC CC CC CC CC CC CC CC TC CC CC CC CC CC CC CC CC CC CC CC CC CC CC CC CC CC CC CC CC CC CC CC CC CC CC CC CC CC CC CC CC CC CC CC CC CC CC CC CC CC CC CC CC CC CC CC CC CC CC CC CC CC CC CC CC CC CC CC CC CC CC CC CC CC CC CC CC CC C…
carp071254 CC CC CC CC CC CC CC CC CC CC CC CC CC CC CC CC CC CC CC CC CC CC CC CC CC CC CC CC CC CC CC CC CC CC CC CC CC CC CC CC CC CC CC CC CC CC CC CC CC CC CC CC CC CC CC CC CC CC CC CC CC GC CC CC CC CC CC CC CC CC CC CC CC CC CC CC CC CC CC CC CC CC CC CC CC CC CC CC CC CC CC CC CC CC CC CC CC CC CC CC CC CC CC CC CC CC CC CC CC CC CC CC CC CC CC CC CC CC CC CC CC CC CC CC CC CC CC CC CC C…
carp071255 CC CC CC CC CC CC CC CC CC CC CC CC CC CC CC CC CC CC CC CC CC CC CC CC CC CC CC CC CC CC CC CC CC CC CC CC CC CC CC CC CC CC CC CC CC CC CC CC CC CC CC CC CC CC CC CC CC CC CC CC CC TC CC CC CC CC CC CC CC CC CC CC CC CC CC CC CC CC CC CC CC CC CC CC CC CC CC CC CC CC CC CC CC CC CC CC CC CC CC CC CC CC CC CC CC CC CC CC CC CC CC CC CC CC CC CC CC CC CC CC CC CC CC CC CC CC CC CC CC C…
carp071257 TT TT CT CT CT CT TT TT TT TT CT TT TT TT CT TT TT CT TT TT TT CT CT TT TT TT TT TT TT TT CT CT TT TT CT CT TT CT TT CT CT CT CT TT CT TT CT TT CT TT TT CT TT TT CT CT CT CT TT CT TT TT CT CT CT TT TT TT CT TT TT CT CT TT TT CT TT TT TT TT TT CT CT CT TT TT TT CT TT CT TT TT CT CT CT CT TT CT CT CT TT TT TT TT TT TT CT TT TT TT CT TT TT TT TT TT TT TT TT TT CT CT CT TT CT CT CT TT CT C…
carp071259 GA GA GA GA GA GA GA GA GA GA GA GA GA GA GA GA GA GA GA GA GA GA GA GA GA GA GA GA GA GA GA GA GA GA GA GA GA GA GA GA GA GA GA GA GA GA GA GA GA GA GA GA GA GA GA GA GA GA GA GA GA GA GA GA GA AA GA GA GG GA GA GA GA GA GA GA GA GA GA GA GA GA GA GA GA GA GA GA GA GA GA GA GA GA GA GA GA GA GA GA GA GA GA GA GA GA GA GA GA GA GA GA GA GA GA GA GA GA GA GA GA GA GA GA GA GA GA GA GA G…
carp071262 CG CG CG CG CG CC GG CG CG CG CC CG GG CC CC GG CC GG CG GG CG CG CG CG CC CG CG GG CG CG CG CG CG CG GG CG CC GG GG CC CG GG GG CC CC GG GG GG GG CG CG CG GG GG GG GG CC CC GG CC CG GG CC CC CG CG CG CC CG CC GG CG CG CC CG GG CC CG CC CG CG CG CC CG CG GG CG CG CG CG CG CG GG CG CG CG CG GG CG CG GG CC CG CG CG CC CC CG CG GG CG CG CG CG CC CG CC CG CC CG CG CG CG GG CG CG CG GG CC G…
carp071265 CC GG GG CG CC CC CC CG CG CG CG CG CG GG GG CC CG CG CG GG CG CC CG GG GG CG CC CC GG CG CC CC CG CG CG GG CC CG CG CG CG CC CC GG CC GG CG GG GG CC CC CG CC CG GG CG CG CG GG CG CG CG GG CC CG CG CC CG CG CC CC CG CG CG CG CG CG CC CG CG CG CG GG GG CG CG CG CG CG GG CC CG GG CG CC CG CC GG GG GG GG CG CG CG CG CG CG CG GG CG CC GG GG CG CC CG GG GG CG CG CG CG CC CG CG CG CG CG GG C…
carp071273 TT CC CC TC TT TT TT TC CC TC TC TC TC CC CC TT TC TC TC CC TC TT TC CC CC TC TT TT CC TC TT TT TC TC TC CC TT TC TC TC TC TT TT CC TT CC TC CC CC TT TT TC TT TC CC TC TC TC CC TC TC TT CC TT TC TC TT TC TC TT TT TC TC TC TC TC TC TT TC TC TC TC CC CC TC TC TC TC TC CC TT TC CC TC TT CC TT CC CC CC CC TC TC TC TC TC TC TC CC TC TT CC CC TC TT TC CC CC TC TC TC TC TT TC TC TC TC TC CC T…
carp071274 GT GT TT TT GT TT TT TT GT GT TT GT GT TT GT GT GT TT GT GT TT TT GT GT GT GT TT TT TT TT TT TT GT GT GT GT GT GT TT TT GT TT TT TT TT GT GT TT TT GT TT TT TT TT TT GT TT TT GT TT GT GT GT TT GT TT TT GT GT TT TT TT GT GT GT TT GT GT GT TT GT TT GT GT GT TT TT GT TT TT GT GT GT TT TT TT GT TT TT GT TT GT GT TT TT TT TT GT TT TT TT TT GT TT GT TT TT TT TT TT TT GT GT GT TT TT GT TT GT T…
carp071275 TC TC TC TC TC TC TC TC TC TC TC TC TC TC TC TC TC TC TC TC TC TC TC TC TC TC TC TC TC TC TC TC TC TC TC TC TC TC TC TC TC TC TC TC TC TC TC TC TC TC TC TC TC TC TC TC TC TC TC TC TC TC TC TC TC CC TC TC TT TC TC TC TC TC TC TC TC TC TC TC TC TC TC TC TC TC TC TC TC TC TC TC TC TC TC TC TC TC TC TC TC TC TC TC TC TC TC TC TC TC TC TC TC TC TC TC TC TC TC TC TC TC TC TC TC TC TC TC TC T…
carp071278 CT CT TT TT CT TT CT CT TT CT TT TT TT CT CT CT CT CT TT CT TT TT CT TT TT CT TT TT TT CT CT TT TT CT CT TT TT TT TT CT TT TT TT CT TT CT TT CT CT TT CT TT TT CT TT TT TT TT CT TT CT CT TT CT TT TT CT TT CT TT CT TT CT CT CT TT CT CT TT TT TT CT CT CT CT CT CT CT TT CT TT CT CT CT TT TT CT TT TT TT TT TT CT CT CT TT TT CT CT TT TT CT TT TT CT TT CT TT CT TT TT TT TT TT CT CT CT TT TT T…
carp071282 GT GT TT TT GT TT GT GT TT GT TT TT TT GT GT GT GT GT TT GT TT TT GT TT TT GT TT TT TT GT GT TT TT GT GT TT TT TT TT GT TT TT TT GT TT GT TT GT GT TT GT TT TT GT TT TT TT TT GT TT GT GT TT GT TT TT GT TT GT TT GT TT GT GT GT TT GT GT TT TT TT GT GT GT GT GT GT GT TT GT TT GT GT GT TT TT GT TT TT TT TT TT TT GT GT TT TT GT GT TT TT GT TT TT GT TT GT TT GT TT TT TT TT TT GT GT GT TT TT T…
carp071283 CC CC CC AC CC CC AC CC CC CC CC CC CC AC CC CC CC AC CC AC CC AC AC AC CC CC CC AC CC CC AC AC AC AC AC CC CC AC CC CC CC CC CC CC CC AC AC CC CC AC AC CC CC CC CC AC CC CC AC CC CC AC AC AC AC AC CC AC CC AC CC CC CC CC AC AC AC AC CC AC CC AC AC AC AC CC AC AC CC CC AC AC CC AC AC CC CC AC CC CC AC CC AC CC AC AC AC AC AC AC AC AC AC CC AC AC AC AC AC AC AC CC AC AC AC CC AC CC CC A…
carp071285 CC GG GG CG CC CC CC CG GG CG CG CG CG GG GG CC CG CG CG GG CG CC CG GG GG CG CC CC GG CG CC CC CG CG CG GG CC CG CG CG CG CC CC GG CC GG CG GG GG CC CC CG CC CG GG CG CG CG GG CG CG CG GG CC CG CG CC CG CG CC CC CG CG CG CG CG CG CC CG CG CG CG GG GG CG CG CG CG CG GG CC CG GG CG CC GG CC GG GG GG GG CG CG CG CG CG CG CG GG CG CC GG GG CG CC CG GG GG CG CG CG CG CC CG CG CG CG CG GG C…
carp071287 CC TC TC CC CC CC TC TC TC TC CC CC CC CC CC CC TC TC CC TC CC TC TC TC CC TC TC TC TC CC CC CC TC TC TC CC CC TC TC CC TC CC CC CC TC TC CC TC CC TC TC CC TC TC CC TC TC TC CC CC TC TC CC TC CC TC TC TC CC CC CC CC TC CC TC TC TC TC CC CC TC TC CC TC TC TC TC CC TC TC TC TC CC TC CC CC TC TC CC CC TC CC CC TC CC CC TC TC TC TC TC CC CC CC CC CC CC CC TC CC TC CC CC TC CC CC TC TC CC C…
carp071288 GG GG GG GG AG AG GG GG AG AG AG GG GG GG AG AG GG AG GG GG AG GG GG GG GG AG AG GG GG GG GG AG GG AG AG AG GG AG GG GG AG GG GG GG AG AG GG AG AG GG GG GG AG AG AG GG AG GG AG GG AG AG AG GG GG GG AG GG AG AG AG GG AG GG AG AG AG AG GG AG GG AG GG GG AG GG GG AG GG AG AG AG GG GG AG GG GG AG GG GG GG AG GG AG GG AG AG AG AG AG GG GG GG GG GG GG GG GG GG AG AG GG AG GG AG AG AG GG AG G…
carp071292 CC CC CC CC CC CC CC CC CC CC CC CC CC CC CC CC CC CC CC CC CC CC CC CC CC CC CC CC CC CC CC CC CC CC CC CC CC CC CC CC CC CC CC CC CC CC CC CC CC CC CC CC CC CC CC CC CC CC CC CC CC TC CC CC CC CC CC CC CC CC CC CC CC CC CC CC CC CC CC CC CC CC CC CC CC CC CC CC CC CC CC CC CC CC CC CC CC CC CC CC CC CC CC CC CC CC CC CC CC CC CC CC CC CC CC CC CC CC CC CC CC CC CC CC CC CC CC CC CC C…
carp071294 CT TT TT CT CT TT CT CT CT CT CT TT CT TT TT TT CT TT CT CT TT TT TT TT CT TT TT CT CT TT CT TT TT TT TT CT TT CT TT CT TT CT TT TT CT CT CT TT CT TT CT CT CT TT CT CT CT CT TT CT TT TT CT TT CT TT CT CT CT CT CT TT CT TT CT CT TT CT TT CT CT TT CT CT TT CT CT TT CT CT TT TT CT CT TT CT CT CT TT TT TT TT TT CT CT CT TT TT TT TT CT TT CT TT TT CT CT CT TT CT TT CT TT CT TT TT TT CT CT C…
carp071295 GA GA GA GA GG GA GG GA GG GG GA GA GA AA AA GA GA AA GG GA AA GA AA GA GG AA AA GG GG GA GG AA GA GA GA GA AA GG AA GG GA GA AA GA GG GG GG GA GG AA GA GA GA GA GA GA GA GA AA GG GA GA GA AA GG GA GG GA GA GA GA AA GG GA GA GA GA GA AA GA GA GA GA GA AA GA GA AA GA GA GA AA GA GA AA GG GA GA GA GA GA GA GA GA GA GA GA AA GA GA GG GA GG AA AA GA GA GA GA GG GA GA GA GA GA AA GA GA GA G…
carp071296 CC TC TC TC TC TC TC CC TC TC CC TC CC CC CC TC CC CC TC CC CC TC CC TC TC CC CC TC TC TC TC CC TC TC CC CC CC TC CC TC TC CC CC TC TC TC TC TC TC CC CC CC CC TC CC CC CC CC CC TC TC TC CC CC TC TC TC CC CC CC CC CC TC TC TC TC TC TC CC TC CC TC CC TC CC TC TC TC CC TC TC CC TC TC CC TC TC TC TC TC TC TC TC TC TC CC TC CC TC TC TC TC TC CC CC TC TC TC TC TC TC CC TC TC TC CC TC CC TC T…
carp071297 AT AT AT AT AA AT AA AT AA AA AT AT AT TT TT AT AT TT AA AT TT AT TT AT AA TT TT AA AA AT AA TT AT AT TT AT TT AA TT AA AT AT TT AT AA AA AA AT AA TT AT AT AT AT AT AT AT AT TT AA AT TT AT TT AA AT AA AT AT AT AT TT AA AT AT AT AT AT TT AT AT AT AT AT TT AT AT AT AT AT AT TT AT AT TT AA AT AT AT AT AT AT AT AT AT AT AT TT AT AT AA AT AA TT TT AT AT AT AT AA AT AT AT AT AT TT AT AT AT A…
carp071303 AA GA GA GA GA GA GA AA GA GA AA GA AA AA AA GA AA AA GA AA AA GA AA GA GA AA AA GA GA GA GA AA GA GA AA AA AA GA AA GA GA AA AA GA GA GA GA GA GA AA AA AA AA GA AA AA AA AA AA GA GA GA AA AA GA GA GA AA AA AA AA AA GA GA GA GA GA GA AA GA AA GA AA GA AA GA GA GA AA GA GA AA GA GA AA GA GA GA GA GA GA GA GA GA GA AA GA AA GA GA GA AA GA AA AA GA GA GA GA AA GA AA GA GA GA AA GA AA GA G…
carp071304 CC CC CC CC CC CC CC CC CC CC CC CC CC CC CC CC CC CC CC CC CC CC CC CC CC CC CC CC CC CC CC CC CC CC CC CC CC CC CC CC CC CC CC CC CC CC CC CC CC CC CC CC CC CC CC CC CC CC CC CC CC GC CC CC CC CC CC CC CC CC CC CC CC CC CC CC CC CC CC CC CC CC CC CC CC CC CC CC CC CC CC CC CC CC CC CC CC CC CC CC CC CC CC CC CC CC CC CC CC CC CC CC CC CC CC CC CC CC CC CC CC CC CC CC CC CC CC CC CC C…
carp071306 AA AA AA AA AA AA AA AA AA AA AA AA AA AA AA AA AA AA AA AA AA AA AA AA AA AA AA AA AA AA AA AA AA AA AA AA AA AA AA AA AA AA AA AA AA AA AA AA AA AA AA AA AA AA AA AA AA AA AA AA AA GA AA AA AA AA AA AA AA AA AA AA AA AA AA AA AA AA AA AA AA AA AA AA AA AA AA AA AA AA AA AA AA AA AA AA AA AA AA AA AA AA AA AA AA AA AA AA AA AA AA AA AA AA AA AA AA AA AA AA AA AA AA AA AA AA AA AA AA A…
carp071307 TT CT CT CT CT CT CT TT CT CT TT CT TT TT TT CT TT TT CT TT TT CT TT CT CT TT TT CT CT CT CT TT CT CT TT TT TT CT TT CT CT TT TT CT CT CT CT CT CT TT TT TT TT CT TT TT TT TT TT CT CT TT TT TT CT CT CT TT TT TT TT TT CT CT CT CT CT CT TT CT TT CT TT CT TT CT CT CT TT CT CT TT CT CT TT CT CT CT CT CT CT CT CT CT CT TT CT TT CT CT CT CT CT TT TT CT CT CT CT CT CT TT CT CT CT TT CT TT CT C…
carp071309 AC CC CC AC AC CC AC AC AC AC AC CC AC CC CC CC AC CC AC AC CC CC CC CC AC CC CC AC AC CC AC CC CC CC CC AC CC AC CC AC CC AC CC CC AC AC AC CC AC CC AC AC AC CC AC AC AC AC CC AC CC CC AC CC AC CC AC AC AC AC AC CC AC CC AC AC CC AC CC AC AC CC AC AC CC AC AC CC AC AC CC CC AC AC CC AC AC AC CC CC CC CC CC AC AC AC CC CC CC CC AC CC AC CC CC AC AC AC CC AC CC AC CC AC CC CC CC AC AC A…
carp071311 AG GG GG AG AG GG AG AG AG AG AG GG AG GG GG GG AG GG AG AG GG GG GG GG AG GG GG AG AG GG AG GG GG GG GG AG GG AG GG AG GG AG GG GG AG AG AG GG AG GG AG AG AG GG AG AG AG AG GG AG GG GG AG GG AG GG AG AG AG AG AG GG AG GG AG AG GG AG GG AG AG GG AG AG GG AG AG GG AG AG GG GG AG AG GG AG AG AG GG GG GG GG GG AG AG AG GG GG GG GG AG GG AG GG GG AG AG AG GG AG GG AG GG AG GG GG GG AG AG A…
carp071314 AG AG AG AG AA AG AA AG AA AA AG AG AG GG GG AG AG GG AA AG GG AG GG AG AA GG GG AA AA AG AA GG AG AG GG AG GG AA GG AA AG AG GG AG AA AA AA AG AA GG AG AG AG AG AG AG AG AG GG AA AG GG AG GG AA AG AA AG AG AG AG GG AA AG AG AG AG AG GG AG AG AG AG AG GG AG AG AG AG AG AG GG AG AG GG AA AG AG AG AG AG AG AG AG AG AG AG GG AG AG AA AG AA GG GG AG AG AG AG AA AG AG AG AG AG GG AG AG AG A…
carp071316 CC AC AC AC AC AC AC CC AC AC CC AC CC CC CC AC CC CC AC CC CC AC CC AC AC CC CC AC AC AC AC CC AC AC CC CC CC AC CC AC AC CC CC AC AC AC AC AC AC CC CC CC CC AC CC CC CC CC CC AC AC CC CC CC AC AC AC CC CC CC CC CC AC AC AC AC AC CC CC AC CC AC CC AC CC AC AC AC CC AC AC CC AC AC CC AC AC AC AC AC AC AC AC AC AC CC AC CC AC AC AC AC AC CC CC AC AC AC AC AC AC CC AC AC AC CC AC CC AC A…
carp071317 AA CC CC AC AA AA AA AC CC AC AC AC AC CC CC AA AC AC AC CC AC AA AC CC CC AC AA AA CC AC AA AA AC AC AC CC AA AC AC AC AC AA AA CC AA CC AC CC CC AC AA AC AA AC CC AC AC AC CC AC AC AC CC AA AC AC AA AC AC AA AA AC AC AC AC AC AC AA AC AC AC AC CC CC AC AC AC AC AC CC AA AC CC AC AA CC AA CC CC CC CC AC AC AC AC AC AC AC CC AC AA CC CC AC AA AC CC CC AC AC AC AC AA AC AC AC AC AC CC A…
carp071318 CC CC CC CC CC CC CC CC CC CC CC CC CC CC CC CC CC CC CC CC CC CC CC CC CC CC CC CC CC CC CC CC CC CC CC CC CC CC CC CC CC CC CC CC CC CC CC CC CC CC CC CC CC CC CC CC CC CC CC CC CC TC CC CC CC CC CC CC CC CC CC CC CC CC CC CC CC CC CC CC CC CC CC CC CC CC CC CC CC CC CC CC CC CC CC CC CC CC CC CC CC CC CC CC CC CC CC CC CC CC CC CC CC CC CC CC CC CC CC CC CC CC CC CC CC CC CC CC CC C…
carp071323 CT TT CT CT CT CT CT CT TT TT CT CT CT CT TT TT TT CT CT CT CT TT CT CT TT TT CT CT CT TT CT CT CT CT CT TT CT CT TT CT TT CT CT TT TT CT TT TT CT TT TT TT TT TT CT CT TT CT CT TT CT CT TT TT CT CT CT TT TT TT CT TT TT CT CT TT TT CT CT CT CT TT CT CT CT CT CT CT CT TT CT CT CT CT CT CT TT CT TT CT CT TT CT TT CT TT CT TT CT TT TT CT TT CT CT CT CT TT CT CT CT TT CT CT CT CT CT CT CT T…
carp071190 TT TT TT TT TT TT TT TT TT TT TT TT TT TT TT TT TT TT TT TT TT TT TT TT TT TT TT TT TT TT TT TT TT TT TT TT TT TT TT TT TT TT TT TT TT TT TT TT TT TT TT TT TT TT TT TT TT TT TT AT TT TT TT TT TT TT TT TT TT TT TT TT TT TT TT TT TT TT TT TT TT TT TT TT TT TT TT TT TT TT TT TT TT TT TT TT TT TT TT TT TT TT TT TT TT TT TT TT TT TT TT TT TT TT TT TT TT TT TT TT TT TT TT TT TT TT TT TT TT T…
carp071191 AA GG GG AG AA AA AA AG GG AG AG AG AG GG GG AA AG AG GG GG AG AA AG GG GG AG AA AA GG AG AA AG AG AG AG GG AA AG AG AG AG AA AA GG AA GG AG GG GG AA AA AG AA AG GG AG AG AG GG AG AG AG GG AA AG AG AA AG AG AA AA AG AG AG AG AG AG AA AG AG AG AG GG GG AG AG AG AG AG GG AG AG GG AG AA GG AA GG GG GG GG AG AG AG AG AG AG AG GG AG AA GG GG AG AA AG GG GG AG AG AG AG AA AG AG AG AG AG GG A…
carp071192 AA AA AA AA TA TA TA TA TA TA TA AA TA TA AA TA AA TA TA AA AA AA AA AA AA TA TA TA TA TA AA AA AA AA AA AA AA TA TA AA TA TA AA AA TA AA TA AA TA AA AA TA TA AA AA AA TA AA TA TA AA TA AA AA TA AA TA AA TA AA TA TA AA TA TA AA AA AA AA AA AA TA TA TA TA AA AA AA AA TA AA TA AA AA TA AA AA TA AA TA AA AA TA TA TA AA TA AA TA TA TA TA AA AA AA TA TA AA TA TA AA AA AA AA AA AA TA TA AA A…
carp071198 AG GG GG GG GG GG AG GG AG GG GG AG AG GG AG AG GG GG AG GG AG AG GG GG GG AG GG GG AG GG GG AG GG AG AG GG AG AG AG AG GG AG GG GG AG AG GG GG AG GG AG GG AG AG GG AG GG GG GG AG GG GG AG GG GG AG AG GG GG AG AG GG AG GG AG GG GG GG GG GG AG AG GG GG GG GG AG AG GG AG AG GG AG AG GG AG AG AG AG GG GG AG AG GG AG GG AG GG AG AG AG AG AG AG AG GG GG AG AG AG AG AG AG GG GG GG GG AG AG G…
carp071206 AC CC AC CC CC CC CC AC AC CC AC CC AC AC AC AC AC CC CC CC AC AC CC CC CC AC AC AC AC AC AC CC CC CC AC CC CC CC CC CC CC CC AC AC AC AC CC CC AC CC CC CC CC CC AC AC CC AC CC CC AC AC CC AC CC AC AC AC CC AC CC CC CC CC AC AC AC AC AC AC AC AC AC AC AC AC CC AC AC AC AC AC AC AC AC AC AC AC AC AC AC AC AC AC AC AC AC AC AC AC AC AC AC AC AC AC AC AC CC AC AC AC AC AC AC AC CC AC AC A…
carp071208 GG GG GG GG GG GG GG GG GG GG GG GG GG GG GG GG GG GG GG GG GG GG GG GG GG GG GG GG GG GG GG GG GG GG GG GG GG GG GG GG GG GG GG GG GG GG GG GG GG GG GG GG GG GG GG GG GG GG GG AG GG GG GG GG GG GG GG GG GG GG GG GG GG GG GG GG GG GG GG GG GG GG GG GG GG GG GG GG GG GG GG GG GG GG GG GG GG GG GG GG GG GG GG GG GG GG GG GG GG GG GG GG GG GG GG GG GG GG GG GG GG GG GG GG GG GG GG GG GG G…
carp071210 TC CC CC TT CC TC TT TC TT TT TC TC TC CC CC TC TC CC TT TC CC TC CC TC TT CC CC TT TC TC TC CC TC TC TC TT CC TC TC TT TC TC TC TC TT TT TT TC TT CC CC TC TC TC TC TC TC TC TC TC CC TC TC TC TT TC TT TC TC TC TT CC TT TC TC TC CC TC CC TC TC TC TC TC CC TC TC TC TC TC TC CC TC TC CC TT TC TC TC TC TC TC TC TC TT TC TC CC CC TC TT TC TT TC CC TC TC TC TC TT TC TC CC TC TC CC TC TC TC T…
carp071214 CC CC CC CC CC CC CC CC CC CC CC CC CC CC CC CC CC CC CC CC CC CC CC CC CC CC CC CC CC CC CC CC CC CC CC CC CC CC CC CC CC CC CC CC CC CC CC CC CC CC CC CC CC CC CC CC CC CC CC AC CC CC CC CC CC CC CC CC CC CC CC CC CC CC CC CC CC CC CC CC CC CC CC CC CC CC CC CC CC CC CC CC CC CC CC CC CC CC CC CC CC CC CC CC CC CC CC CC CC CC CC CC CC CC CC CC CC CC CC CC CC CC CC CC CC CC CC CC CC C…
carp071216 TT TT TT TT TT TT TT TT TT TT TT TT TT TT TT TT TT TT TT TT TT TT TT TT TT TT TT TT TT TT TT TT TT TT TT TT TT TT TT TT TT TT TT TT TT TT TT TT TT TT TT TT TT TT TT TT TT TT TT CT TT TT TT TT TT TT TT TT TT TT TT TT TT TT TT TT TT TT TT TT TT TT TT TT TT TT TT TT TT TT TT TT TT TT TT TT TT TT TT TT TT TT TT TT TT TT TT TT TT TT TT TT TT TT TT TT TT TT TT TT TT TT TT TT TT TT TT TT TT T…
carp071217 TT TT TT TT TT TT TT TT TT TT TT TT TT TT TT TT TT TT TT TT TT TT TT TT TT TT TT TT TT TT TT TT TT TT TT TT TT TT TT TT TT TT TT TT TT TT TT TT TT TT TT TT TT TT TT TT TT TT TT GT TT TT TT TT TT TT TT TT TT TT TT TT TT GT TT TT TT TT TT TT TT TT TT TT TT TT TT TT TT TT TT TT TT TT TT TT TT TT TT TT TT TT TT TT TT TT TT TT TT TT TT TT TT TT TT TT TT TT TT TT TT TT TT TT TT TT TT TT TT T…
carp071219 GG GG GG GG GG GG GG GG GG GG GG GG GG GG GG GG GG GG GG GG GG GG GG GG GG GG GG GG GG GG GG GG GG GG GG GG GG GG GG GG GG GG GG GG GG GG GG GG GG GG GG GG GG GG GG GG GG GG GG AG GG GG GG GG GG GG GG GG GG GG GG GG GG GG GG GG GG GG GG GG GG GG GG GG GG GG GG GG GG GG GG GG GG GG GG GG GG GG GG GG GG GG GG GG GG GG GG GG GG GG GG GG GG GG GG GG GG GG GG GG GG GG GG GG GG GG GG GG GG G…
carp071221 CC CC CC CC CC CC CC CC CC CC CC CC CC CC CC CC CC CC CC CC CC CC CC CC CC CC CC CC CC CC CC CC CC CC CC CC CC CC CC CC CC CC CC CC CC CC CC CC CC CC CC CC CC CC CC CC CC CC CC AC CC CC CC CC CC CC CC CC CC CC CC CC CC CC CC CC CC CC CC CC CC CC CC CC CC CC CC CC CC CC CC CC CC CC CC CC CC CC CC CC CC CC CC CC CC CC CC CC CC CC CC CC CC CC CC CC CC CC CC CC CC CC CC CC CC CC CC CC CC C…
carp071224 GG GG GG GG GG GG GG GG GG GG GG GG GG GG GG GG GG GG GG GG GG GG GG GG GG GG GG GG GG GG GG GG GG GG GG GG GG GG GG GG GG GG GG GG GG GG GG GG GG GG GG GG GG GG GG GG GG GG GG AG GG GG GG GG GG GG GG GG GG GG GG GG GG GG GG GG GG GG GG GG GG GG GG GG GG GG GG GG GG GG GG GG GG GG GG GG GG GG GG GG GG GG GG GG GG GG GG GG GG GG GG GG GG GG GG GG GG GG GG GG GG GG GG GG GG GG GG GG GG G…
carp071228 TT TT TT TT TT TT TT TT TT TT TT TT TT TT TT TT TT TT TT TT TT TT TT TT TT TT TT TT TT TT TT TT TT TT TT TT TT TT TT TT TT TT TT TT TT TT TT TT TT TT TT TT TT TT TT TT TT TT TT GT TT TT TT TT TT TT TT TT TT TT TT TT TT TT TT TT TT TT TT TT TT TT TT TT TT TT TT TT TT TT TT TT TT TT TT TT TT TT TT TT TT TT TT TT TT TT TT TT TT TT TT TT TT TT TT TT TT TT TT TT TT TT TT TT TT TT TT TT TT T…
carp071229 CC AA CA CA CA AA CA CC CA AA CA AA AA AA CA CA AA CA CC AA AA CC CA CA CA CA CA CA AA CA CA CA CA CA CC CA CC CC CA CA AA CC AA CA CA CA AA CA CC CA CC CA CA CA CA CA CA AA CA CC CA AA CC AA CA CA AA CA CA CA CA CC CA CA CA CA CA CA AA CA CA CA CA CA CA CA CA CA CA CA CC CA CA CA CA CC CA CA CA AA CA AA CA CA CA CA CA CA CA CA CA CA CA CA CA CA AA CA CA CA CA CA AA CA CA CA CC CA AA C…
carp071234 TT TT TT TT TT TT TT TT TT TT TT TT TT TT TT TT TT TT TT TT TT TT TT TT TT TT TT TT TT TT TT TT TT TT TT TT TT TT TT TT TT TT TT TT TT TT TT TT TT TT TT TT TT TT TT TT TT TT TT CT TT TT TT TT TT TT TT TT TT TT TT TT TT TT TT TT TT TT TT TT TT TT TT TT TT TT TT TT TT TT TT TT TT TT TT TT TT TT TT TT TT TT TT TT TT TT TT TT TT TT TT TT TT TT TT TT TT TT TT TT TT TT TT TT TT TT TT TT TT T…
carp071235 CC AA CA CA CA AA CA CC CA AA CA AA AA AA CA CA AA CA CC AA AA CC CA CA CA CA CA CA AA CA CA CA CA CA CC CA CC CC CA CA AA CC AA CA CA CA AA CA CC CA CC CA CA CA CA CA CA AA CA CA CA AA CC AA CA CA AA CA CA CA CA CC CA CA CA CA CA CA AA CA CA CA CA CA CA CA CA CA CA CA CC CA CA CA CA CC CA CA CA AA CA AA CA CA CA CA CA CA CA CA CA CA CA CA CA CA AA CA CA CA CA CA CA CA CA CA CC CA AA C…
carp071236 GG GG GG GG GG GG GG GG GG GG GG GG GG GG GG GG GG GG GG GG GG GG GG GG GG GG GG GG GG GG GG GG GG GG GG GG GG GG GG GG GG GG GG GG GG GG GG GG GG GG GG GG GG GG GG GG GG GG GG AG GG GG GG GG GG GG GG GG GG GG GG GG GG GG GG GG GG GG GG GG GG GG GG GG GG GG GG GG GG GG GG GG GG GG GG GG GG GG GG GG GG GG GG GG GG GG GG GG GG GG GG GG GG GG GG GG GG GG GG GG GG GG GG GG GG GG GG GG GG G…
carp071237 GG GG GG GG GG GG GG GG GG GG GG GG GG GG GG GG GG GG GG GG GG GG GG GG GG GG GG GG GG GG GG GG GG GG GG GG GG GG GG GG GG GG GG GG GG GG GG GG GG GG GG GG GG GG GG GG GG GG GG CG GG GG GG GG GG GG GG GG GG GG GG GG GG GG GG GG GG GG GG GG GG GG GG GG GG GG GG GG GG GG GG GG GG GG GG GG GG GG GG GG GG GG GG GG GG GG GG GG GG GG GG GG GG GG GG GG GG GG GG GG GG GG GG GG GG GG GG GG GG G…
carp071238 TT TT TT TT TT TT TT TT TT TT TT TT TT TT TT TT TT TT TT TT TT TT TT TT TT TT TT TT TT TT TT TT TT TT TT TT TT TT TT TT TT TT TT TT TT TT TT TT TT TT TT TT TT TT TT TT TT TT TT AT TT TT TT TT TT TT TT TT TT TT TT TT TT TT TT TT TT TT TT TT TT TT TT TT TT TT TT TT TT TT TT TT TT TT TT TT TT TT TT TT TT TT TT TT TT TT TT TT TT TT TT TT TT TT TT TT TT TT TT TT TT TT TT TT TT TT TT TT TT T…
carp071239 CC CC CC CC CC CC CC CC CC CC CC CC CC CC CC CC CC CC CC CC CC CC CC CC CC CC CC CC CC CC CC CC CC CC CC CC CC CC CC CC CC CC CC CC CC CC CC CC CC CC CC CC CC CC CC CC CC CC CC CC CC TC CC CC CC CC CC CC CC CC CC CC CC CC CC CC CC CC CC CC CC CC CC CC CC CC CC CC CC CC CC CC CC CC CC CC CC CC CC CC CC CC CC CC CC CC CC CC CC CC CC CC CC CC CC CC CC CC CC CC CC CC CC CC CC CC CC CC CC C…
carp071242 GG GG GG GG GG GG GG GG GG GG GG GG GG GG GG GG GG GG GG GG GG GG GG GG GG GG GG GG GG GG GG GG GG GG GG GG GG GG GG GG GG GG GG GG GG GG GG GG GG GG GG GG GG GG GG GG GG GG GG GG GG TG GG GG GG GG GG GG GG GG GG GG GG GG GG GG GG GG GG GG GG GG GG GG GG GG GG GG GG GG GG GG GG GG GG GG GG GG GG GG GG GG GG GG GG GG GG GG GG GG GG GG GG GG GG GG GG GG GG GG GG GG GG GG GG GG GG GG GG G…
carp071246 AA AA AA AA AA AA AA AA AA AA AA AA AA AA AA AA AA AA AA AA AA AA AA AA AA AA AA AA AA AA AA AA AA AA AA AA AA AA AA AA AA AA AA AA AA AA AA AA AA AA AA AA AA AA AA AA AA AA AA AA AA GA AA AA AA AA AA AA AA AA AA AA AA AA AA AA AA AA AA AA AA AA AA AA AA AA AA AA AA AA AA AA AA AA AA AA AA AA AA AA AA AA AA AA AA AA AA AA AA AA AA AA AA AA AA AA AA AA AA AA AA AA AA AA AA AA AA AA AA A…
carp199943 AG AG AG AG GG GG AG GG AG GG AG AG GG GG AG AG GG AG AG AG AG GG GG GG GG GG AG AG GG AG GG AG GG GG GG AG GG AG GG AG AG AG GG GG GG AG AG GG GG AG GG AG AG GG AG GG AG AG GG AG AG GG GG GG GG GG GG GG AG GG AG AG AG GG AG GG GG AG AG GG AG GG GG AG GG AG AG AG GG GG AG GG GG GG GG GG GG GG AG AG AG GG AG GG AG AG GG AG GG AG GG AG AG GG AG AG GG GG GG AG AG AG GG GG GG GG GG GG AG A…
carp199965 GG TT TT TG TG GG TG GG GG TG TT TT TG TG TT TT GG TG TG TG TT TT GG TG TG TT TG TG TT TT TG TG TG TG TG TG TG GG TG TG TG TT GG TG TT GG TT TG TG TG TG TG TG TG TG TG TG TT TG TG TG GG TG TG TG TG GG TT TG GG GG TT TG TG TG GG TG GG TG GG TG TT TT TG TG GG TG TG TG GG GG TT TT TG GG GG TG TG TG TG TG GG TG GG TT TT GG TG GG TG TG TG TT TG GG TG TG TT TT TT TG GG TG GG TG TG TG TG TG T…
carp199966 CT TT TT TT TT CT CT CT CT TT TT TT TT TT TT TT CT TT TT CT TT TT CT TT CT TT TT CT TT TT TT TT TT TT TT CT TT CT TT CT CT TT CT CT TT CT TT CT TT CT TT TT TT TT TT TT CT TT CT TT TT CT CT TT CT TT CT TT CT CT CT TT CT TT TT CT CT CT TT CT CT TT TT TT CT CT TT CT CT CT CT TT TT TT CT CT CT CT CT TT TT CT CT CT TT TT CT TT CT CT TT CT TT CT CT TT CT TT TT TT CT CT CT CT TT CT CT CT TT T…
carp199968 CC CC GC CC CC GC CC CC GC GC GC GC CC CC GC GC GC GC GC CC CC CC CC CC CC CC GC CC CC GC CC GC CC GC GC GC CC CC GC CC CC CC GC CC GC GC GC CC GC GC CC GC GC GC CC GC CC GC GC GC CC CC GC GC GC CC CC GC GC CC GC CC GC GC GC GC GC GC CC CC CC CC GC GC GC CC GC GC GC CC CC CC GC GC CC CC GC CC GC GC GC GC CC GC GC GC GC CC GC GC CC CC GC CC CC GC GC GC GC CC CC CC GC CC CC CC GC CC CC C…
carp199969 CC CT CT CC CC TT CT CT TT TT TT TT CC CT TT CT TT TT CT CC CC CT CT CT CT CC CT CT CC CT CC CT CT TT TT TT CT CT TT CC CT CT CT CC TT CT TT CT CT CT CC CT TT CT CC TT CC CT CT TT CC CC CT CT TT CT CT CT CT CC CT CT TT CT CT TT CT CT CT CT CT CT TT CT CT CC CT CT CT CT CC CT CT CT CT CT CT CT TT CT CT TT CC CT CT CT CT CT CT TT CC CT CT CC CT CT CT CT TT CT CT CT CT CT CT CT CT CT CT C…
carp199970 CC CC TC CC CC TC CC CC TC TC TC TC CC CC TC TC TC TC TC CC CC CC CC CC CC CC TC CC CC TC CC TC CC TC TC TC CC CC TC CC CC CC TC CC TC TC TC CC TC TC CC TC TC TC CC TC CC TC TC TC CC TC TC TC TC CC CC TC TC CC TC CC TC TC TC TC TC TC CC CC CC CC TC TC TC CC TC TC TC CC CC CC TC TC CC CC TC CC TC TC TC TC CC TC TC TC TC CC TC TC CC CC TC CC CC TC TC TC TC CC CC CC TC CC CC CC TC CC CC C…
carp199971 AA AA AA AA AA AA AA AA AA AA AA AA AA AA AA AA AA AA AA AA AA AA AA AA AA AA AA AA AA AA AA AA AA AA AA AA AA AA AA AA AA AA AA AA AA AA AA AA AA AA AA AA AA AA AA AA AA AA AA AA AA GA AA AA AA AA AA AA AA AA AA AA AA AA AA AA AA AA AA AA AA AA AA AA AA AA AA AA AA AA AA AA AA AA AA AA AA AA AA AA AA AA AA AA AA AA AA AA AA AA AA AA AA AA AA AA AA AA AA AA AA AA AA AA AA AA AA AA AA A…
carp199973 GG AG AG AG AG AG GG AG AG AG GG AG AG AG AG AG AG GG GG AG GG GG AG GG GG AG AG GG AG AG GG AG GG GG AG GG AG GG AG AG GG AG AG AG AG GG AG AG AG GG AG GG AG GG AG GG AG GG AG GG GG AG AG AG AG GG GG AG AG GG AG AG AG GG GG GG AG GG GG AG AG GG AG GG GG AG AG AG AG AG GG GG GG AG GG GG AG AG GG AG GG GG AG GG GG AG AG AG GG AG AG GG GG GG GG AG GG GG AG AG GG GG GG GG GG GG GG AG GG G…
carp200003 GG CG CG CG CG CG GG CG CG CG GG CG CG CG CG CG CG GG GG CG GG GG CG GG GG CG CG GG CG CG GG CG GG GG CG GG CG GG CG CG GG CG CG CG CG GG CG CG CG GG CG GG CG GG CG GG CG GG CG GG GG CG CG CG CG GG GG CG CG GG CG CG CG GG GG GG CG GG GG CG CG GG CG GG GG CG CG CG CG CG GG GG GG CG GG GG CG CG GG CG GG GG CG GG GG CG CG CG GG CG CG GG GG GG GG CG GG GG CG CG GG GG GG GG GG GG GG CG GG G…
carp200005 TT CT CT CT CT CT TT CT CT CT TT CT CT CT CT CT CT TT TT CT TT TT CT TT TT CT CT TT CT CT TT CT TT TT CT TT CT TT CT CT TT CT CT CT CT TT CT CT CT TT CT TT CT TT CT TT CT TT CT TT TT CT CT CT CT TT TT CT CT TT CT CT CT TT TT TT CT TT TT CT CT TT CT TT TT CT CT CT CT CT TT TT TT CT TT TT CT CT TT CT TT TT CT TT TT CT CT CT TT CT CT TT TT TT TT CT TT TT CT CT TT TT TT TT TT TT TT CT TT T…
carp200006 AA GA GA GA GA GA AA GA GA GA AA GA GA GA GA GA GA AA AA GA AA AA GA AA AA GA GA AA GA GA AA GA AA AA GA AA GA AA GA GA AA GA GA GA GA AA GA GA GA AA GA AA GA AA GA AA GA AA GA AA AA GA GA GA GA AA AA GA GA AA GA GA GA AA AA AA GA AA AA GA GA AA GA AA AA GA GA GA GA GA AA AA AA GA AA AA GA GA AA GA AA AA GA AA AA GA GA GA AA GA GA AA AA AA AA GA AA AA GA GA AA AA AA AA AA AA AA GA AA A…
carp200013 AA GG GG AG GG AA AG AA AA AG GG GG AG AG GG GG AA AG AG AG GG GG AA AG AG GG AG AG GG GG AG AG AG AG AG AG AG AA AG AG AG GG AA AG GG AA GG AG AG AG AG AG AG AG AG AG AG GG AG AG AG AA AG AG AG AG AA GG AG AA AA GG AG AG AG AA AG AA AG AA AG GG GG AG AG AA AG AG AG AA AA GG GG AG AA AA AG AG AG AG AG AA AG AA GG GG AA AG AA AG AG AG GG AG AA AG AG GG GG GG AG AA AG AA AG AG AG AG AG A…
carp096921 TT CT CT TT CT TT TT TT CT TT CT TT CT CT TT TT CT TT CT TT CT TT CT CT TT TT TT CT TT CT CT TT CT TT CT TT CT TT TT CT CT CT TT TT TT CT TT CT TT TT CT TT TT TT TT CT TT TT TT CT CT CT TT CT TT CT CT TT CT CT TT CT TT CT CT CT CT CT CT CT CT CT TT CT CT CT CT CT CT TT CT CT TT CT CT CT CT CT TT CT CT CT CT TT CT CT TT TT CT CT CT CT CT TT CT CT CT CT TT CT CT CT CT TT CT CT CT CT CT C…
carp096928 GG AG AG GG AG GG GG GG AG GG AG GG AG AG GG GG AG GG AG GG AG GG AG AG GG GG GG AG GG AG AG GG AG GG AG GG AG GG GG AG AG AG GG GG GG AG GG AG GG GG AG GG GG GG GG AG GG GG GG AG AG GG GG AG GG AG AG GG GG AG GG AG GG AG AG AG AG AG AG AG AG AG GG AG AG AG AG AG AG GG AG AG GG AG AG AG AG AG AG AG AG AG AG GG AG AG GG GG AG AG AG AG AG GG AG AG AG AG AG AG AG GG AG AG AG AG AG AG AG A…
carp096929 GG GC GG GG GC GC GC GC CC CC GG GG GC GC GG GC GC GC GC CC CC CC GC CC GC GC GC GC GC GC GC CC GC GC GC GC GC CC GG GC CC GG GG GC GC CC GC GC GG GC GC CC GC CC GC CC GG CC CC GG CC CC GC CC GG GC GC GC GC GC GC GG CC CC GC GC GC CC GC GC GC CC GC GC GC GC GC GC GC GC GC GC GC GC GC GG GC GC GC GC GC GC GC GC CC GC GC GC GG GC GC GC GC GC GC GC GC GC GC GC GC GC GC GC GC GC GC GG GC G…
carp096933 GG GG GG GG GG GG GG GG GG GG GG GG GG GG GG GG GG GG GG GG GG GG GG GG GG GG GG GG GG GG GG GG GG GG GG GG GG GG GG GG GG GG GG GG GG GG GG GG GG GG GG GG GG GG GG GG GG GG GG TG GG GG GG GG GG GG GG GG GG GG GG GG GG GG GG GG GG GG GG GG GG GG GG GG GG GG GG GG GG GG GG GG GG GG GG GG GG GG GG GG GG GG GG GG GG GG GG GG GG GG GG GG GG GG GG GG GG GG GG GG GG GG GG GG GG GG GG GG GG G…
carp096940 AA AA AG AA AG AA AA AG AA AG AG AA AA AG AA GG AG GG GG AG GG AG GG AG AG GG AG AG GG AG AG AA AA AA AA AG AG GG AG AG AG AG GG GG AG AG AG AG AA AG AA AA GG GG GG AA AA GG AG GG AG AA AA AG AG AG AG GG AG AG GG GG AG AG AG AG AG AG AG AG AG AG AG AG AG AG AG AG AG AG AG AG AG GG AG AG AA GG AG AG AG AG AG AA AG GG AA AG AG AG AG AG AG AG AG AG AG AG GG AG AG AG AG AG AG AG AA AG AG A…
carp096944 TT CT CT TT CT TT TT TT CT TT CT TT CT CT TT TT CT TT CT TT CT TT CT CT TT TT TT CT TT CT CT TT CT TT CT TT CT TT TT CT CT CT TT TT TT CT TT CT TT TT CT TT TT TT TT CT TT TT TT CT CT CT TT CT TT CT CT TT TT CT TT CT TT CT CT CT CT CT CT CT CT CT TT CT CT CT CT CT CT TT CT CT TT CT CT CT CT CT CT CT CT CT CT TT CT CT TT TT CT CT CT CT CT TT CT CT CT CT CT CT CT CT CT CT CT CT CT CT CT C…
carp096951 GG CG CG GG CG GG GG GG CG GG CG GG CG CG GG GG CG GG CG GG CG GG CG CG GG GG GG CG GG CG CG GG CG GG CG GG CG GG GG CG CG CG GG GG GG CG GG CG GG GG CG GG GG GG GG CG GG GG GG CG CG GG GG CG GG CG CG GG GG CG GG CG GG CG CG CG CG CG CG CG CG CG GG CG CG CG CG CG CG GG CG CG GG CG CG CG CG CG CG CG CG CG CG GG CG CG GG GG CG CG CG CG CG GG CG CG CG CG CG CG CG CG CG CG CG CG CG CG CG C…
carp096952 TT GT GT TT GT TT TT TT GT TT GT TT GT GT TT TT GT TT GT TT GT TT GT GT TT TT TT GT TT GT GT TT GT TT GT TT GT TT TT GT GT GT TT TT TT GT TT GT TT TT GT TT TT TT TT GT TT TT TT GT GT GT TT GT TT GT GT TT TT GT TT GT TT GT GT GT GT GT GT GT GT GT TT GT GT GT GT GT GT TT GT GT TT GT GT GT GT GT GT GT GT GT GT TT GT GT TT TT GT GT GT GT GT TT GT GT GT GT GT GT GT GT GT GT GT GT GT GT GT G…
carp096953 GG AG AG GG AG GG GG GG AG GG AG GG AG AG GG GG AG GG AG GG AG GG AG AG GG GG GG AG GG AG AG GG AG GG AG GG AG GG GG AG AG AG GG GG GG AG GG AG GG GG AG GG GG GG GG AG GG GG GG AG AG AG GG AG GG AG AG GG GG AG GG AG GG AG AG AG AG AG AG AG AG AG GG AG AG AG AG AG AG GG AG AG GG AG AG AG AG AG AG AG AG AG AG GG AG AG GG GG AG AG AG AG AG GG AG AG AG AG AG AG AG AG AG AG AG AG AG AG AG A…
carp096955 GG AG AG GG AG GG GG GG AG GG AG GG AG AG GG GG AG GG AG GG AG GG AG AG GG GG GG AG GG AG AG GG AG GG AG GG AG GG GG AG AG AG GG GG GG AG GG AG GG GG AG GG GG GG GG AG GG GG GG AG AG GG GG AG GG AG AG GG GG AG GG AG GG AG AG AG AG AG AG AG AG AG GG AG AG AG AG AG AG GG AG AG GG AG AG AG AG AG AG AG AG AG AG GG AG AG GG GG AG AG AG AG AG GG AG AG AG AG AG AG AG AG AG AG AG AG AG AG AG A…
carp096966 GG GG GG GG GG GG GG GG GG GG GG GG GG GG GG GG GG GG GG GG GG GG GG GG GG GG GG GG GG GG GG GG GG GG GG GG GG GG GG GG GG GG GG GG GG GG GG GG GG GG GG GG GG GG GG GG GG GG GG GG GG TG GG GG GG GG GG GG GG GG GG GG GG GG GG GG GG GG GG GG GG GG GG GG GG GG GG GG GG GG GG GG GG GG GG GG GG GG GG GG GG GG GG GG GG GG GG GG GG GG GG GG GG GG GG GG GG GG GG GG GG GG GG GG GG GG GG GG GG G…
carp096967 CC CC CC CC CC CC CC CC CC CC CC CC CC CC CC CC CC CC CC CC CC CC CC CC CC CC CC CC CC CC CC CC CC CC CC CC CC CC CC CC CC CC CC CC CC CC CC CC CC CC CC CC CC CC CC CC CC CC CC CC CC TC CC CC CC CC CC CC CC CC CC CC CC CC CC CC CC CC CC CC CC CC CC CC CC CC CC CC CC CC CC CC CC CC CC CC CC CC CC CC CC CC CC CC CC CC CC CC CC CC CC CC CC CC CC CC CC CC CC CC CC CC CC CC CC CC CC CC CC C…
carp096968 GG AG AG GG GG GG GG AG AG AG AG AG GG AG AG GG AG GG AG GG GG AG AG AG GG GG GG GG AG AG GG GG AG GG GG GG GG GG GG GG GG GG AG AG GG GG AG AG AG GG AG GG GG GG GG GG AG GG AG AG AG GG GG AG GG AG GG GG GG GG GG GG AG GG AG AG AG GG AG GG GG AG AG AG AG AG AG AG AG AG AG AG AG AG GG AG GG AG AG AG AG AG AG AG AG AG AG AG AG AG GG AG AG AG GG AG AG AG AG AG AG AG AG AG AG AG AG GG AG A…
carp096971 CC CC CC CC CC TC CC CC CC TC TC CC CC CC TC TC CC TC CC TC CC CC TC TC TC CC TC TC CC CC CC TC TC CC CC CC TC CC TC CC CC CC TC CC TC CC CC CC CC CC TC TC CC TC TC CC CC CC CC TC TC TC TC TC TC TC TC CC CC CC CC TC CC CC TC TC TC TC TC CC TC TC CC TC TC CC TC TC CC TC CC TC CC TC CC TC TC TC CC TC TC CC TC CC TC TC TC CC TC CC CC CC CC CC TC TC CC CC TC CC TC TC CC CC CC TC TC CC TC T…
carp096974 CC CC CC CC CC TC CC CC CC TC TC CC CC CC TC TC CC TC CC TC CC CC TC TC TC CC TC TC CC CC CC TC TC CC CC CC TC CC TC CC CC CC TC CC TC CC CC CC CC CC TC TC CC TC TC CC CC CC CC TC TC TC TC TC TC TC TC CC CC CC CC TC CC CC TC TC TC TC TC CC TC TC CC TC TC CC TC TC CC TC CC TC CC TC CC TC TC TC CC TC TC CC TC CC TC TC TC CC TC CC CC CC CC CC TC TC CC CC TC CC TC TC CC CC CC TC TC CC TC T…
carp096975 CT TT TT TT TT TT TT TT CT TT TT CT CT TT CT CT TT CT TT TT TT CT TT CT TT TT TT TT TT TT TT TT CT TT CT TT CT CT TT CT CT CT TT CT CT CT TT CT CT TT CT CT CT TT TT TT TT CT CT CT CT CT CT TT CT TT CT CT CT TT TT CT CT CT CT TT CT CT TT TT CT CT TT TT TT CT TT TT TT CT CT TT CT TT TT TT TT CT CT TT TT TT TT CT CT TT CT TT CT CT TT CT TT CT CT TT TT CT TT CT TT CT CT TT CT CT CT CT TT T…
carp096980 GG GG AA AG AG AA AG GG AG AG AA GG GG AG AG AG AG AG GG GG AG AG AG AA AG GG AG AG AG GG AG AG AG GG AG AA GG AG GG AG AG AG GG GG AA AG AA AG GG GG AG AA GG AG AG AA AA AG AA AG AG GG AA AA AA AG AG GG AG AG AG AG AA AG AG AG GG GG AG AG GG AG AA AG GG AG AG GG AG GG AG AG AG AG AA AG AG AG AG AG GG AG GG AG AG AG AA AG GG AG AG AA GG AG AG AG AG AG AG AG AG AG AA GG AG AG AG GG AG A…
carp096983 CT TT TT TT CT TT TT TT TT TT TT TT CT TT TT CT TT TT TT TT CT TT CT CT TT CT CT TT CT CT CT TT TT TT TT TT TT CT TT TT TT TT CT CT TT CT CT CT TT CT CT TT CT CT CT TT CT CT TT CT TT TT TT CT TT TT CT CT CT CT CT TT CT CT TT TT CT CT TT CT CT TT TT CT TT CT TT CT TT CT TT CT CT CT CT TT CT CT CT CT TT CT TT TT CT CT TT CT CT TT CT CT TT TT TT TT CT TT CT CT CT CT TT TT TT CT TT TT TT C…
carp096986 CC CG CG CG CC GG CG CC CG CG CG CG CG CG GG GG GG CG GG GG CG CG CG CG CG CG CC CG CG CG GG CC CG CG CG CC CC CG CG CC CG CG CG CG CC CG GG CG CC GG GG GG CC CG CG CG CG CC CC CC CG GG CG CG CC CG CG CG CG GG CC CG GG GG CG CG CG CG CG CG CG CG CG CG CG CG CG CG CG CG CG CG CG CC CG CG CG CG CG CG CC CG CG CG CG CG CG CG CG CG CG CG CG CG CG CG CG CG CG CG CC CG CG GG CG CG CG CG CG C…
carp096990 AA AA AA AA AA AA AA AA AA AA AA AA AA AA AA AA AA AA AA AA AA AA AA AA AA AA AA AA AA AA AA AA AA AA AA AA AA AA AA AA AA AA AA AA AA AA AA AA AA AA AA AA AA AA AA AA AA AA AA GA AA AA AA AA AA AA AA AA AA AA AA AA AA AA AA AA AA AA AA AA AA AA AA AA AA AA AA AA AA AA AA AA AA AA AA AA AA AA AA AA AA AA AA AA AA AA AA AA AA AA AA AA AA AA AA AA AA AA AA AA AA AA AA AA AA AA AA AA AA A…
carp096991 CC CG CG CG CC GG CG CC CG CG CG CG CG CG GG GG GG CG GG GG CG CG CG CG CG CG CC CG CG CG GG CC CG CG CG CC CC CG CG CC CG CG CG CG CC CG GG CG CC GG GG GG CC CG CG CG CG CC CC CC CG GG CG CG CC CG CG CG CG GG CC CG GG GG CG CG CG CG CG CG CG CG CG CG CG CG CG CG CG CG CG CG CG CC CG CG CG CG CG CG CC CG CG CG CG CG CG CG CG CG CG CG CG CG CG CG CG CG CG CG CC CG CG GG CG CG CG CG CG C…
carp096995 TT TT TT TT TT TT TT TT TT TT TT TT TT TT TT TT TT TT TT TT TT TT TT TT TT TT TT TT TT TT TT TT TT TT TT TT TT TT TT TT TT TT TT TT TT TT TT TT TT TT TT TT TT TT TT TT TT TT TT AT TT TT TT TT TT TT TT TT TT TT TT TT TT TT TT TT TT TT TT TT TT TT TT TT TT TT TT TT TT TT TT TT TT TT TT TT TT TT TT TT TT TT TT TT TT TT TT TT TT TT TT TT TT TT TT TT TT TT TT TT TT TT TT TT TT TT TT TT TT T…
carp096996 CC CC GC CC CC GC CC CC GC GC CC CC GC GC GC GC GC GC GC GC GC GC GC GC GC GC CC CC GC GC GC CC CC CC CC CC CC GC CC CC GC CC CC GC CC GC GC CC CC GC GC GC CC CC CC GC CC CC CC GC CC GC CC GC CC CC GC GC GC GC CC GC GC GC GC GC CC GC GC GC CC CC GC CC GC GC GC GC GC GC CC GC CC CC GC GC GC GC CC GC CC CC CC CC CC CC GC CC GC GC GC CC CC GC CC GC CC CC GC GC CC CC GC GC GC CC GC GC CC C…
carp096999 GG GG TG TG GG GG TG TG GG TG TG GG TG TG GG GG GG GG GG TG TG TG TG GG GG TG GG GG TG TG TG TG GG GG GG GG TG GG TG GG TG TG TG TG TG TG TG TG TG GG TG GG GG TG GG GG GG GG TG TG GG TG TG GG GG TG GG GG GG GG GG TG TG TG TG TG TG GG TG TG GG TG TG GG TG GG TG TG TG GG TG TG TG TG TG TG TG GG TG TG TG TG TG TG TG GG TG GG GG GG TG GG TG TG GG GG TG TG TG TG TG TG TG TG GG TG TG TG TG T…
carp097001 CC CC CC CC CC CC CC CC CC CC CC CC CC CC CC CC CC CC CC CC CC CC CC CC CC CC CC CC CC CC CC CC CC CC CC CC CC CC CC CC CC CC CC CC CC CC CC CC CC CC CC CC CC CC CC CC CC CC CC GC CC CC CC CC CC CC CC CC CC CC CC CC CC CC CC CC CC CC CC CC CC CC CC CC CC CC CC CC CC CC CC CC CC CC CC CC CC CC CC CC CC CC CC CC CC CC CC CC CC CC CC CC CC CC CC CC CC CC CC CC CC CC CC CC CC CC CC CC CC C…
carp097007 TG TG TG TG GG TG TG TG TG TG TG TG TG GG TG GG TG TG GG TG GG TG GG TG TG GG GG TG GG GG GG TG TG TG TG TG TG GG TG TG TG TG GG GG TG GG GG GG TG GG TG TG GG GG GG TG GG GG TG GG TG TG TG GG TG GG GG GG TG GG GG TG GG GG TG TG GG GG TG GG GG TG TG GG GG GG TG GG TG GG GG GG GG GG GG TG TG GG GG GG TG GG TG TG GG GG TG GG GG TG GG GG GG TG TG TG GG TG GG TG GG GG TG TG TG GG TG TG TG G…
carp097368 TT TT CC CT TT CC CT TT CT CT CT TT TT CT CT CT CT CT TT TT CT CT CT CC CT TT CT CT CT CT CT CT CT TT CT CC TT CT TT CT CT CT TT TT CC CT CC CT TT TT CT CC CT CT CT CC CC CT CC CC CT TT CC CC CC CT CT TT CT TT CT CT CC CT CT CT TT TT CT CT TT CT CC CT TT CT CT TT CT TT CT CT CT CT CC CT CT CT CT CT CT CT TT CT CT CT CT CT TT CT CT CC TT CT CT CT CT CT CT CT CT CT CC TT CT CT CT TT CT C…
carp097447 TT TT TT TT TT TT TT TT TT TT TT TT TT TT TT TT TT TT TT TT TT TT TT TT TT TT TT TT TT TT TT TT TT TT TT TT TT TT TT TT TT TT TT TT TT TT TT TT TT TT TT TT TT TT TT TT TT TT TT CT TT TT TT TT TT TT TT TT TT TT TT TT TT TT TT TT TT TT TT TT TT TT TT TT TT TT TT TT TT TT TT TT TT TT TT TT TT TT TT TT TT TT TT TT TT TT TT TT TT TT TT TT TT TT TT TT TT TT TT TT TT TT TT TT TT TT TT TT TT T…
carp097642 TT TT CT TT TT CT TT TT CT CT TT TT CT CT CT CT CT CT CT CT CT CT CT CT CT CT TT TT CT CT CT TT TT TT TT TT TT CT TT TT CT TT TT CT TT CT CT TT TT CT CT CT TT TT TT CT TT TT TT CT TT CT TT CT TT TT CT CT CT CT TT CT CT CT CT CT TT CT TT CT TT TT TT TT CT CT CT CT CT CT TT CT TT TT CT CT CT CT TT CT TT TT TT TT TT CT CT TT CT CT CT TT TT CT TT CT TT TT CT CT TT TT CT CT CT TT CT CT TT T…
carp097802 GG GG GG GG GG GG GG GG GG GG GG GG GG GG GG GG GG GG GG GG GG GG GG GG GG GG GG GG GG GG GG GG GG GG GG GG GG GG GG GG GG GG GG GG GG GG GG GG GG GG GG GG GG GG GG GG GG GG GG GG GG TG GG GG GG GG GG GG GG GG GG GG GG GG GG GG GG GG GG GG GG GG GG GG GG GG GG GG GG GG GG GG GG GG GG GG GG GG GG GG GG GG GG GG GG GG GG GG GG GG GG GG GG GG GG GG GG GG GG GG GG GG GG GG GG GG GG GG GG G…
carp098466 TT TA TT TA TA TT TA TA AA TA TT TA TT TA TT AA AA AA TA TA TA TA TA TA TT AA AA AA TT TA TT TA TT TA TA AA TT TA AA TA AA TA TA TA AA TA TT TA AA TA AA TA TA AA TA TA AA AA TA AA TT TA TT AA TA TA TA TA TA TA AA TA AA TA TA TA TA TA AA TA TT TA TA AA TT TT TA TT TA AA TT TA TA TA TA TA TT TT TT TA TA TT TA AA TA TA TA TT TT TA TA TA TA TA TA TA TA TA AA TA TA TT TA TT TA AA TA TA TA A…
carp098519 CC TC TC TC CC CC CC CC TC CC CC CC CC TC TC CC TC CC TC CC TC CC CC TC CC TC CC CC TC CC CC CC TC TC TC TC CC TC TC TC TC CC CC TC CC TC CC TC TC CC CC TC CC TC TC TC CC TC TC TC CC TC TC CC TC CC CC CC TC CC CC TC CC TC CC TC TC CC CC TC TC CC TC TC TC TC CC CC TC TC CC CC TC TC CC TC CC TC TC TC TC TC TC TC TC CC TC TC TC TC CC TC TC TC CC TC TC TC CC CC CC CC CC CC CC CC CC TC TC C…
carp071122 AA AA AA AA AA AA AA AA AA AA AA AA AA AA AA AA AA AA AA AA AA AA AA AA AA AA AA AA AA AA AA AA AA AA AA AA AA AA AA AA AA AA AA AA AA AA AA AA AA AA AA AA AA AA AA AA AA AA AA GA AA AA AA AA AA AA AA AA AA AA AA AA AA AA AA AA AA AA AA AA AA AA AA AA AA AA AA AA AA AA AA AA AA AA AA AA AA AA AA AA AA AA AA AA AA AA AA AA AA AA AA AA AA AA AA AA AA AA AA AA AA AA AA AA AA AA AA AA AA A…
carp071124 CC CC GC GC GC CC GG CC GC GC GC CC CC GC CC GC GC GC CC CC GG GC CC GC GG CC CC GG GC CC GC CC GC GC CC GC GC GC CC CC GC CC CC GC CC GC GC GC GC GG CC GC CC GG GC GC GC GG CC GC GG CC CC CC GG GC GC CC GC CC GC CC GC GC GG GC GC GC GC GC GC GC GC GC GC GC GC GC GC GC GC GC GC GC GC GC GC GC GC GC GC GC CC GG GC GC CC GC GC GC GC GC GC GC CC GC GC GC GC GC GC GC GC GC GC GC GC GC GC G…
carp071133 GG AG AG GG AG GG GG AG GG GG AG AA GG AG AG AG AG AG GG AG AA AG AG AG AA GG AG AA AG AG AG AG GG GG AG AG AG AG AA GG AG AG AG AG AA AG GG AA AG AG GG AG AG AA AA AG AG AG AG GG AG AA AG AG GG AG GG GG AG AA AG AG AG AG AG AG AG AA AG AG AG GG AG AG GG AG AA AG AG AG AG AA AA AG AA AG AG AG AG AG AG AG AG AG AG AG AG AG AG AG AG AG AG AG AG AG GG AG AG AG GG AG AG AG AG AG AG AG AG A…
carp071135 GG TG GG GG GG GG GG GG TG GG GG TG GG GG GG TG TG TG GG TG GG GG GG GG TG GG TG GG TG TG GG TG GG TG TG TG TG GG TG TG GG GG GG GG GG TG TG GG GG GG TG TG GG TG TG TG GG TG GG TG TG TG GG GG TG TG TG TG GG TG TG TG TG GG TG GG TG TG GG GG GG GG TG TG TG GG TG GG TG GG GG GG GG TG TG GG GG TG GG TG TG TG TG TG GG TG TG GG GG TG TG TG GG TG GG TG TG GG TG GG TG TG GG GG GG GG GG TG GG T…
carp071139 TT CC CT CT CT TT TT CT CT CT TT CC CT TT CT CT CC CC CT CC CT CT CT TT CC CT CC TT CT CC CT CC TT CC CC CT CT CT CT CC CT CT TT CT CT CC CC TT TT CT CC CT CT CT CC CC CT CT TT CC CT TT TT CT CC CT CC CC CT CC CC CC CC TT CT TT CT CT CT TT CT CT CC CT CT TT CT TT CT TT TT TT TT CT CT CT CT CT CT CT CC CT CT CC TT CC CT TT CT CC CC CT CT CT TT CC CT TT CT TT CT CT TT TT CT CT TT CC CT C…
carp008585 TT CT TT TT TT TT TT TT CT CT CT CT TT CT CT CT TT TT CT CT TT CT CT TT CT CT CT TT TT TT TT CT CT CT CT CT CT TT CT TT TT TT CT CT CT CT TT CT CT CT TT TT TT TT CT TT TT TT CT CT TT TT CT CT TT CT TT CT TT TT TT CT CT TT CT CT CT TT CT TT TT CT TT CT TT CT CT CT CT CT CT TT TT CT CT CT CT TT CT CT TT CT CT CT CT CT TT CT TT CT CT CT CT CT CT CT CT CT TT TT CT CT CT CT TT TT TT CT CT C…
carp008586 GT TT GT GT GT GT GT GT TT TT TT TT GT TT TT TT GT GT TT TT GT TT TT GT TT TT TT GT GT GT GT TT TT TT TT TT TT GT TT GT GT GT TT TT TT TT GT TT TT TT GT GT GT GT TT GT GT GT TT TT GT GT TT TT GT GT GT TT GT GT GT TT TT GT GT GT GT GT GT GT GT GT GT GT GT TT GT GT GT GT TT GT GT GT TT GT GT GT GT TT GT TT GT TT GT GT GT GT GT GT TT GT GT GT TT TT GT GT GT GT TT TT GT TT GT GT GT TT TT T…
carp008588 TC TC TC TC TC TC TC TC TC TC TC TC TC TC TC TC TC TC TC TC TC TC TC TC TC TC TC TC TC TC TC TC TC TC TC TC TC TC TC TC TC TC TC TC TC TC TC TC TC TC TC TC TC TC TC TC TC TC TC TC TC TC TC TC TC CC TC TC TC TC TC TC TC TC TC TC TC TC TC TC TC TC TC TC TC TC TC TC TC TC TC TC TC TC TC TC TC TC TC TC TC TC TC TC TC TC TC TC TC TC TC TC TC TC TC TC TC TC TC TC TC TC TC TC TC TC TC TC TC T…
carp008589 CG GG CG CG CG CG CG CG GG GG GG GG CG GG GG GG CG CG GG GG CG GG GG CG GG GG GG CG CG CG CG GG GG GG GG GG GG CG GG CG CG CG GG GG GG GG CG GG GG GG CG CG CG CG GG CG CG CG GG GG CG CG GG GG CG CG CG GG GG CG CG GG GG CG CG CG CG CG CG CG CG CG CG CG CG GG CG CG CG CG GG CG CG CG GG CG CG CG CG GG CG GG CG GG CG CG CG CG CG CG GG CG CG CG GG GG CG CG CG CG GG GG CG GG CG CG CG GG GG G…
carp008590 CA CA CA CA CA CA CA CA CA CA CA CA CA CA CA CA CA CA CA CA CA CA CA CA CA CA CA CA CA CA CA CA CA CA CA CA CA CA CA CA CA CA CA CA CA CA CA CA CA CA CA CA CA CA CA CA CA CA CA CA CA CA CA CA CA AA CA CA CA CA CA CA CA CA CA CA CA CA CA CA CA CA AA CA CA CA CA CA CA CA CA CA CA CA CA CA CA CA CA CA CA CA CA CA CA CA CA CA CA CA CA CA CA CA CA CA CA CA CA CA CA CA CA CA CA CA CA CA CA C…
carp071143 GG AA AA GA GG GG GG GA GA GA GA GA GA AA GA GG GA GA GA AA GA GG GA AA AA GA GG GG AA GA GG GG GA GA GA AA GG GA GA GA GA GG GG AA GA AA GA AA AA GG GG GA GG GA AA GA GA GA AA AA GA GG AA GG GA GA GA GA GA GG GG GA GA GA GA AA GA GA GA GA GA GA AA AA GA GA GA GA GA GA GG GA AA GA GG AA GG AA AA GA AA GA GA GA GA GA AA GA AA AA GG AA AA GA GG GA AA AA GA GA GA GA GG GA GA GA GA GA AA G…
carp071145 CC CC CC CC CC CC CC CC CC CC CC CC CC CC CC CC CC CC CC CC CC CC CC CC CC CC CC CC CC CC CC CC CC CC CC CC CC CC CC CC CC CC CC CC CC CC CC CC CC CC CC CC CC CC CC CC CC CC CC AC CC CC CC CC CC CC CC CC CC CC CC CC CC CC CC CC CC CC CC CC CC CC CC CC CC CC CC CC CC CC CC CC CC CC CC CC CC CC CC CC CC CC CC CC CC CC CC CC CC CC CC CC CC CC CC CC CC CC CC CC CC CC CC CC CC CC CC CC CC C…
carp071146 TC CC CC TC TC TC CC CC CC CC TC TC TC TC CC TC TC CC TC TC TC CC CC CC TC TC CC CC CC TC TC TC TC CC CC TC TC TC CC TC CC TC TC TC CC CC TC CC TC CC CC TC CC CC TC CC CC CC TC TC TC CC TC CC TC TC CC CC CC TC TC TC CC TC TC CC CC CC TC TC CC CC TC CC CC CC TC TC TC CC CC CC TC TC TC TC CC CC TC TC TC TC TC CC TC TC TC CC CC CC CC TC TC TC TC TC TC TC CC TC TC TC TC CC TC TC CC CC TC T…
carp071147 AA AA AA AA AA AA AA AA AA AA AA AA AA AA AA AA AA AA AA AA AA AA AA AA AA AA AA AA AA AA AA AA AA AA AA AA AA AA AA AA AA AA AA AA AA AA AA AA AA AA AA AA AA AA AA AA AA AA AA AA AA GA AA AA AA AA AA AA AA AA AA AA AA AA AA AA AA AA AA AA AA AA AA AA AA AA AA AA AA AA AA AA AA AA AA AA AA AA AA AA AA AA AA AA AA AA AA AA AA AA AA AA AA AA AA AA AA AA AA AA AA AA AA AA AA AA AA AA AA A…
carp071150 GG GG GG GG GG GG GG GG GG GG GG GG GG GG GG GG GG GG GG GG GG GG GG GG GG GG GG GG GG GG GG GG GG GG GG GG GG GG GG GG GG GG GG GG GG GG GG GG GG GG GG GG GG GG GG GG GG GG GG AG GG GG GG GG GG GG GG GG GG GG GG GG GG GG GG GG GG GG GG GG GG GG GG GG GG GG GG GG GG GG GG GG GG GG GG GG GG GG GG GG GG GG GG GG GG GG GG GG GG GG GG GG GG GG GG GG GG GG GG GG GG GG GG GG GG GG GG GG GG G…
carp071151 AA GG AG AG AG GG AG AA AG GG AG GG GG GG AG AG GG AG AA GG GG AA AG AG AG AG AG AG GG AG AG AG AG AG AA AG AA AA AG AA GG AA GG AA AG AG GG AG AA AG AA AG AG AG AG AG AG GG AG AG AG GG AA GG AG AG GG AG AG AG AG AA GG AG AG GG AG AG GG AG AG AG AG AG AG AG AG GG AG AG AA AG AG AG AG AA AG AG AG GG AG GG AG AG AG AG AG AG AG AG AG AG AG AG AG AG GG AG AG AG AG AG GG AG AG AG AA AG GG A…
carp071152 CC TT CT CT CT TT CT CC CT TT CT TT TT TT CT CT TT CT CC TT TT CC CT CT CT CT CT CT TT CT CT CT CT CT CC CT CC CC CT CC TT CC TT CC CT CT TT CT CC CT CC CT CT CT CT CT CT TT CT CT CT TT CC TT CT CT TT CT CT CT CT CC TT CT CT TT CT CT TT CT CT CT CT CT CT CT CT CT CT CT CC CT CT CT CT CC CT CT CT TT CT TT CT CT CT CT CT CT CT CT CT CT CT CT CT CT TT CT CT CT CT CT TT CT CT CT CC CT TT C…
carp071153 AA AA AA AA AA AA AA AA AA AA AA AA AA AA AA AA AA AA AA AA AA AA AA AA AA AA AA AA AA AA AA AA AA AA AA AA AA AA AA AA AA AA AA AA AA AA AA AA AA AA AA AA AA AA AA AA AA AA AA AA AA GA AA AA AA AA AA AA AA AA AA AA AA AA AA AA AA AA AA AA AA AA AA AA AA AA AA AA AA AA AA AA AA AA AA AA AA AA AA AA AA AA AA AA AA AA AA AA AA AA AA AA AA AA AA AA AA AA AA AA AA AA AA AA AA AA AA AA AA A…
carp071161 GG GG GG GG GG GG GG GG GG GG GG GG GG GG GG GG GG GG GG GG GG GG GG GG GG GG GG GG GG GG GG GG GG GG GG GG GG GG GG GG GG GG GG GG GG GG GG GG GG GG GG GG GG GG GG GG GG GG GG AG GG GG GG GG GG GG GG GG GG GG GG GG GG GG GG GG GG GG GG GG GG GG GG GG GG GG GG GG GG GG GG GG GG GG GG GG GG GG GG GG GG GG GG GG GG GG GG GG GG GG GG GG GG GG GG GG GG GG GG GG GG GG GG GG GG GG GG GG GG G…
carp071163 TT TT TT TT TT TT TT TT TT TT TT TT TT TT TT TT TT TT TT TT TT TT TT TT TT TT TT TT TT TT TT TT TT TT TT TT TT TT TT TT TT TT TT TT TT TT TT TT TT TT TT TT TT TT TT TT TT TT TT CT TT TT TT TT TT TT TT TT TT TT TT TT TT TT TT TT TT TT TT TT TT TT TT TT TT TT TT TT TT TT TT TT TT TT TT TT TT TT TT TT TT TT TT TT TT TT TT TT TT TT TT TT TT TT TT TT TT TT TT TT TT TT TT TT TT TT TT TT TT T…
carp071166 GG GG GG GG GG GG GG GG GG GG GG GG GG GG GG GG GG GG GG GG GG GG GG GG GG GG GG GG GG GG GG GG GG GG GG GG GG GG GG GG GG GG GG GG GG GG GG GG GG GG GG GG GG GG GG GG GG GG GG AG GG GG GG GG GG GG GG GG GG GG GG GG GG GG GG GG GG GG GG GG GG GG GG GG GG GG GG GG GG GG GG GG GG GG GG GG GG GG GG GG GG GG GG GG GG GG GG GG GG GG GG GG GG GG GG GG GG GG GG GG GG GG GG GG GG GG GG GG GG G…
carp071172 GG GG GG GG GG GG GG GG GG GG GG GG GG GG GG GG GG GG GG GG GG GG GG GG GG GG GG GG GG GG GG GG GG GG GG GG GG GG GG GG GG GG GG GG GG GG GG GG GG GG GG GG GG GG GG GG GG GG GG AG GG GG GG GG GG GG GG GG GG GG GG GG GG GG GG GG GG GG GG GG GG GG GG GG GG GG GG GG GG GG GG GG GG GG GG GG GG GG GG GG GG GG GG GG GG GG GG GG GG GG GG GG GG GG GG GG GG GG GG GG GG GG GG GG GG GG GG GG GG G…
carp025176 CT CT CT CT CC CT CC CT CC CC CT CT CT CT TT CT CT TT CC CT TT CT TT CT CC TT TT CC CC CT CC TT CT CT CT CT TT CC TT CC CT CT TT CT CC CC CC CT CC TT CT CC CT CT CT CT CT CT TT CC CT TT CT TT CC CT CC CT CT CT CT TT CC CT CT CT CT CT TT CT CT CT TT CT TT CT CT CT CT CT CT CT CT CT TT CT CT CT CT CT CT CT CT CT CT CT CT TT CT CT CC CT CC TT TT CT CT CT CT CC CT CT CT CT CT TT CT CT CT C…
carp025180 CT TT CT CT CT CT CT CT TT CT CT TT CT TT TT TT TT CT CT CT CT TT TT CT TT TT TT CT CT TT CT CT TT TT TT TT CT CT TT CT TT TT CT TT TT CT TT TT CT TT TT TT TT TT CT CT TT CT CT TT CT CT TT TT CT CT CT TT TT TT CT TT TT CT CT TT TT CT CT CT CT TT TT CT CT CT CT CT CT TT TT CT CT CT CT CT TT CT TT CT CT TT CT TT CT TT CT TT CT TT TT CT TT CT CT TT CT TT CT CT CT TT CT TT CT CT CT CT TT T…
carp025183 AA AA GA GA GA GA AA GA GA AA GA GA AA AA AA AA GA GA AA AA AA AA GA GA GA GA GA GA AA GA AA GA AA AA GA GA GA GA GA GA GA GA AA GA AA GA GA AA AA AA GA AA GA AA GA AA AA GA GA GA AA GA GA GA GA AA GA AA GA AA AA AA GA GA GA AA AA AA AA GA AA AA AA AA GA GA AA GA GA AA AA GA GA AA AA AA GA GA GA GA GA GA AA GA GA AA AA GA AA GA GA AA GA GA GA GA GA AA GA AA GA GA GA GA AA AA GA GA AA G…
carp025188 GG GG AG AA GG AG GG AG AG GG AA AA AG AA GG AA AG GG AG AG AA AA AG AG AG GG AG AA GG AG GG AA AG AG AA AG AG GG GG AG AG AA AG AA AG AG GG AG AG AA AG AG AG GG AG AA AA AA AG AG AG AG AG AA AA AG AG AG AG GG AG GG GG GG AA AG AA AG AG AG AG AG AG AG AG AG AG AG GG GG AG AG GG AG AG AG AG AA GG AG AG AG AG GG AG GG AG AG AG AG GG GG AG AG AG AG AG GG GG AA AG AG GG AG GG AG AA GG AG A…
carp165166 TT GG TG TG TG GG TG TG TG GG TG GG TT TG TG TG TT TT TG TT TG GG TG GG TG TG TT GG GG GG GG TG TG GG GG TT TG TG TG TG TG TT TG GG TG TG TG GG TG TG TT TG TG TG TG TT TT TT TG TG TG TG TG TT GG TG GG TT TG TT TG TG TG TG TG TG TG TG TG TG TT TG TG TG TG TG TG TG TT TG TG TG TG TG TT TG TG TG TG TG TG TG TG TG TG TT TG TG TG GG TG TG TG TG TG TG TG TG TG GG GG TG TG TG GG TG TG TT TG T…
carp025207 TC TT TT CC CC TC CC TC CC CC TC TC TC TT TT TC TC TT CC TC TT TC TT TC CC TT TT CC TC TC TC TT TT TC TC CC TT TC TC CC TT TC TC TC CC CC CC TC CC TT TT TC TC TC TC TC TC TC TC TC TT TT TC TC CC TC CC TC TC TC CC TC CC TC TC TC TT TC TT TC TC TC TC TC TT TC TC TC TC TC CC TT TT TC TT CC TC TC TC TC TC TC TC TC CC TC CC TT TT TC CC TC CC TC TT TC TC TC TC CC TC TC TT TC TC TT TC TC TC C…
carp025208 CT TT TT CC CC CT CC CT CC CC CT CT CT TT TT CT CT TT CC CT TT CT TT CT CC TT TT CC CT CT CT TT TT CT CT CC TT CT CT CC TT CT CT CT CC CC CC CT CC TT TT CT CT CT CT CT CT CT CT CT TT TT CT CT CC CT CC CT CT CT CC CT CC CT CT CT TT CT TT CT CT CT CT CT TT CT CT CT CT CT TT TT CT CT TT CC CT CT CT CT CT CT CT TT CC CT CT TT TT CT CC CT CC CT TT CT CT CT CT CC CT CT TT CT CT TT CT CT CT C…
carp025211 CT TT TT CC CC CT CC CT CC CC CT CT CT TT TT CT CT TT CC CT TT CT TT CT CC TT TT CC CT CT CT TT TT CT CT CC TT CT CT CC TT CT CT CT CC CC CC CT CC TT TT CT CT CT CT CT CT CT CT CT TT TT CT CT CC CT CC CT CT CT CC CT CC CT CT CT TT CT TT CT CT CT CT CC TT CT CT CT CT CT TT TT CT CT TT CC CT CT CT CT CT CT CT CT CC CT CT TT TT CT CC CT CC CT TT CT CT CT CT CC CT CT TT CT CT TT CT CT CT C…
carp025212 AG GG GG AA AA AG AA AG AA AA AG AG AG GG GG AG AG GG AA AG GG AG GG AG AA GG GG AA AG AG AG GG GG AG AG AA GG AG AG AA GG AG AG AG AA AA AA AG AA GG GG AG AG AG AG AG AG AG AG AG GG GG AG AG AA AG AA AG AG AG AA AG AA AG AG AG GG AG GG AG AG AG AG AA GG AG AG AG AG AG GG GG AG AG GG AA AG AG AG AG AG AG AG AG AA AG AG GG GG AG AA AG AA AG GG GG AG AG AG AA AG AG GG AG AG GG AG AG AG A…
carp025214 CG GG GG CC CC CG CC CG CC CC CG CG CG GG GG CG CG GG CC CG GG CG GG CG CC GG GG CC CG CG CG GG GG CG CG CC GG CG CG CC GG CG CG CG CC CC CC CG CC GG GG CG CG CG CG CG CG CG CG CG GG GG CG CG CC CG CC CG CG CG CC CG CC CG CG CG GG CG GG CG CG CG CG CC GG CG CG GG CG CG GG GG CG CG GG CC CG CG CG CG CG CG CG CG CC CG CG GG GG CG CC CG CC CG GG CG CG CG CG CC CG CG GG CG CG GG CG CG CG C…
carp025216 TC TC TC TC TC TC TC TC TC TC TC TC TC TC TC TC TC TC TC TC TC TC TC TC TC TC TC TC TC TC TC TC TC TC TC TC TC TC TC TC TC TC TC TC TC TC TC TC TC TC TC TC TC TC TC TC TC TC TC TC TC TC TC TC TC TC TC TC TC TC TC TC TC TC TC TC TC TC TC TC TC TC TC TC TC TC TC TC TC TC TC TC TC TC TC TC TC TC TC TC TC TC TC TC TC TC TC TC TC TC TC TC TC TC TC TC TC TC TC TC TC TC TC TC TC TC TC TC TC T…
carp025225 CC CA CA CA CA CA CA AA CA AA CC CA CA CA CA CC AA CC CC CC CA CA CA CC CA CC CC CC CA CA AA CA AA CA CA CC CA AA CA CA AA AA AA CA AA AA CC CA CA AA CA CA CC AA CA CA CA CA CA CC CA AA CA AA CA CA CA AA CA CA CC CA CA CA CA CA CA CA CA CA CC CA CA CA CC CA CA CA CA AA CA CA CA CA CA CA CA CA CA CA CA AA CA CA CA CA CA CA CA CA CA CA CA CA CA CA CA CA CA CA CA CA CC CA CA CA CA CA CA C…
carp025227 CC CC AC AC AC AC CC CC CC AC CC CC AC CC AC CC CC CC AC CC CC AC AC AC AC CC CC CC CC CC CC CC AC CC CC AC AC AC AC CC AC CC CC CC CC AC AC AC AC CC AC CC AC AC CC CC CC AC CC CC AC AC AC CC CC AC AC AC CC AC AC CC AC AC AC AC AC AC CC AC AC AC AC AC CC AC AC AC AC AC AC AC AC AC CC AC CC AC AC AC AC CC AC AC AC CC AC AC AC AC AC AC AC AC AC AC CC CC CC AC AC AC AC AC AC AC AC AC AC A…
carp025231 TT TT TT TT TT TT TT TT TT TT TT TT TT TT TT TT TT TT TT TT TT TT TT TT TT TT TT TT TT TT TT TT TT TT TT TT TT TT TT TT TT TT TT TT TT TT TT TT TT TT TT TT TT TT TT TT TT TT TT GT TT TT TT TT TT TT TT TT TT TT TT TT TT TT TT TT TT TT TT TT TT TT TT TT TT TT TT TT TT TT TT TT TT TT TT TT TT TT TT TT TT TT TT TT TT TT TT TT TT TT TT TT TT TT TT TT TT TT TT TT TT TT TT TT TT TT TT TT TT T…
carp025232 CC CC CC CC CC CC CC CC CC CC CC CC CC CC CC CC CC CC CC CC CC CC CC CC CC CC CC CC CC CC CC CC CC CC CC CC CC CC CC CC CC CC CC CC CC CC CC CC CC CC CC CC CC CC CC CC CC CC CC CC CC TC CC CC CC CC CC CC CC CC CC CC CC CC CC CC CC CC CC CC CC CC CC CC CC CC CC CC CC CC CC CC CC CC CC CC CC CC CC CC CC CC CC CC CC CC CC CC CC CC CC CC CC CC CC CC CC CC CC CC CC CC CC CC CC CC CC CC CC C…
carp025233 GG AG AG AG AA GG GG AG AG AG GG AA AA AG AA GG AA AA AA AG AA AG AA AG GG AA GG AA GG AA GG GG AG AA AA AA AG GG AA AG AG AG AG AG AG AG AA AA AG GG AG AG AG AA GG GG AG GG GG AG GG GG GG AG GG AG GG AA AG GG AG AG AG AA AG AG AG AA AG GG AG AG AA AG AG GG AG AG AG AG GG AG AG AG AG AG AG AG GG AA AA AG AG AA AG AG GG AG AG AG AG AG GG AG GG AG AG GG AG AG AG AG AG AG AG AG GG AG GG A…
carp025236 AG AG AG AA GG AG AG AG AG AA AG GG AA AG AA GG AG AG GG AA GG AG AG AG AA GG AA AA GG AG AG AG AA AA AG AG AG GG AG AG AA AA GG AG AG AG AG AG AG GG AA AG AG AG GG AA AG GG AG AG AG AA AA GG AG AG AG GG AG AG AG GG AG AG AG AA GG AA AG AG AG AA AG AG AG AG AG GG AG AA AG GG AA AG GG AG AA GG AG AG AG AG AG AG GG GG AA AG AG GG AG AG AG AA AG AG AG AG GG AA AG AA AG AG AA AG AA AA AA G…
carp025241 CC GG GG CG CC CC CC CG GG CG CG CG CG GG GG CC CG CG CG GG CG CC CG GG GG CG CC CC GG CG CC CC CG CG CG GG CC CG CG CG CG CC CC GG CC GG CG GG GG CC CC CG CC CG GG CG CG CG GG CG CG CG GG CC CG CG CC CG CG CC CC CG CG CG CG GG CG CC CG GG CG CG GG GG CG CG CG CG CG GG CC CG GG CG CC GG CC GG GG GG GG CG CG CG CG CG GG CC GG GG CC GG GG CG CC CG GG GG CG CG CG CG CC CG CG CG CG CG GG C…
carp025242 CC CC CC CC CC CC CC CC CC CC CC CC CC CC CC CC CC CC CC CC CC CC CC CC CC CC CC CC CC CC CC CC CC CC CC CC CC CC CC CC CC CC CC CC CC CC CC CC CC CC CC CC CC CC CC CC CC CC CC CC CC GC CC CC CC CC CC CC CC CC CC CC CC CC CC CC CC CC CC CC CC CC CC CC CC CC CC CC CC CC CC CC CC CC CC CC CC CC CC CC CC CC CC CC CC CC CC CC CC CC CC CC CC CC CC CC CC CC CC CC CC CC CC CC CC CC CC CC CC C…
carp025244 GC GC GC CC GC CC CC CC GC GC GC GC GC GC CC CC CC CC GC CC CC GC GC GC GC GC CC GC CC CC GC CC GC CC CC GC GC CC CC CC GC CC GC GC CC CC GC GC GC CC CC GC GC GC GC CC GC CC CC GC GC GC GC GC CC GC GC CC CC GC CC CC CC GC GC GC GC CC GC CC GC GC CC GC GC CC GC GC GC CC GC CC GC GC GC GC CC CC GC CC GC CC GC GC GC CC GC GC GC GC GC GC GC GC GC CC CC GC CC GC GC GC GC GC GC CC CC CC GC C…
carp140668 TT CC TC TC TC TT TT TC TC CC TC CC CC TC CC TC TC CC TC CC TC CC TC TT CC TC CC TC TC CC TC TC TC CC CC TC CC TC TC CC CC TC TT CC CC CC TC TT TC TC CC TC TC TT CC TC TC TC TT CC TC TT TT TC CC TC TC CC TC CC CC TC TC TC TC TC TC TC TC TC TC TC TC TC TC TC TC TC CC TC TT TT TC TC TC TC TC TC TC TC TC TC TC TC TC TC TC TC TT TC TC TC TC TC TC TC TC TC TC TC TT TC TC TC TC TC TT TC TC T…
carp140669 AA GA GA AA AA AA AA GA GA AA GA GA AA GA GA AA GA AA GA AA AA GA GA GA AA AA AA AA GA AA AA AA GA AA AA AA AA AA AA AA AA AA GA GA AA AA GA GA GA AA GA AA AA GA AA AA GA AA GA GA GA AA AA GA AA GA AA AA AA AA AA AA GA AA GA GA GA AA GA AA AA GA GA GA GA GA AA GA GA GA GA GA GA GA AA GA AA GA GA GA GA GA GA GA GA GA GA GA GA GA AA GA GA GA AA GA GA GA GA AA GA GA GA GA GA GA GA AA GA G…
carp140682 GA GA GA GA AA GA AA AA GA AA GA AA GA GA GA AA AA GA AA AA GA GA AA AA GA GA GA AA GA GA GA AA GA GA AA AA GA AA GA AA GA GA GA AA AA GA GA GA GA AA GA GA GA GA GA AA AA GA GA GA AA GA AA GA GA GA GA AA GA GA AA GA GA GA AA GA AA GA AA GA GA GA AA GA AA GA GA GA GA GA GA GA GA GA GA GA GA GA GA GA AA GA GA GA GA GA GA GA GA GA AA GA GA GA AA GA GA GA GA GA GA GA GA GA GA GA GA GA GA G…
carp140683 GA GA GA GA AA GA AA AA GA AA GA AA GA AA GA AA AA GA AA AA GA GA AA AA GA GA GA AA GA GA GA AA GA GA AA AA GA AA GA AA GA GA GA AA AA GA GA GA GA AA GA GA GA GA GA AA AA GA GA GA AA GA AA GA GA GA GA AA GA GA AA GA GA GA AA GA AA GA AA GA GA GA AA AA AA GA GA GA GA GA GA GA GA GA GA GA GA GA GA GA AA GA GA GA GA GA GA GA GA GA AA GA GA GA AA GA GA GA GA GA GA GA GA GA GA GA GA GA GA G…
carp140684 TC TC TC TC CC TC CC CC TC CC TC CC TC TC TC CC CC TC CC CC TC TC CC CC TC TC TC CC TC TC TC CC TC TC CC CC TC CC TC CC TC TC TC CC CC TC TC TC TC CC TC TC TC TC TC CC CC TC TC TC CC TC CC TC TC TC TC CC TC TC CC TC TC TC CC TC CC TC CC TC TC TC CC TC CC TC TC TC TC TC TC TC TC TC TC TC TC TC TC TC CC TC TC TC TC TC TC TC TC TC CC TC TC TC CC TC TC TC TC TC TC TC TC TC TC TC TC TC TC T…
carp140688 GG AA GG GG AG AG AG GG AG AA AG AA AA AA AG AG AA AG GG AG AG GG AG AG AG AG AG AG AA AA AA AG GG AG GG AG AG GG AG GG AG GG AA GG AG AG AA AG AG AG GG AG AG GG AG AG AG AA AG AG AG AA GG AA AG AG AA AG AG AG AG AG AA AG AG AA AG GG AA AG AG AG GG AA AG AG AG AG AG AG GG AG AG AG AG GG AA AG AG AA AG AA AG AG AG AG AG GG AG AG AG AG AG AG AG AG AA AG AG AA AG AG AA AG AG GG GG GG AA G…
carp140690 TT TT TT TT TT TT TT TT TT TT TT TT TT TT TT TT TT TT TT TT TT TT TT TT TT TT TT TT TT TT TT TT TT TT TT TT TT TT TT TT TT TT TT TT TT TT TT TT TT TT TT TT TT TT TT TT TT TT TT CT TT TT TT TT TT TT TT TT TT TT TT TT TT TT TT TT TT TT TT TT TT TT TT TT TT TT TT TT TT TT TT TT TT TT TT TT TT TT TT TT TT TT TT TT TT TT TT TT TT TT TT TT TT TT TT TT TT TT TT TT TT TT TT TT TT TT TT TT TT T…
carp140708 TC CC CC CC TC CC CC CC CC CC CC CC TC CC TC TC TC CC CC TC CC TC TC CC CC CC TC CC TC TC CC TC CC CC CC TC TC TC CC TC TC TC TC CC CC TC CC TC CC CC TC CC TC CC CC TC TC CC CC TC CC TC CC CC CC CC TC TC TC CC CC CC TC TC TC TC TC CC CC CC TC CC CC TC CC TC TC CC CC CC TC CC TC CC CC CC CC CC CC CC TC CC TC TC CC CC CC TC CC TC TC CC CC CC TC TC CC TC TC TC TC CC CC CC CC TC CC CC CC C…
carp140711 AA AA AA AA AA AA AA AA AA AA AA AA AA AA AA AA AA AA AA AA AA AA AA AA AA AA AA AA AA AA AA AA AA AA AA AA AA AA AA AA AA AA AA AA AA AA AA AA AA AA AA AA AA AA AA AA AA AA AA GA AA AA AA AA AA AA AA AA AA AA AA AA AA AA AA AA AA AA AA AA AA AA AA AA AA AA AA AA AA AA AA AA AA AA AA AA AA AA AA AA AA AA AA AA AA AA AA AA AA AA AA AA AA AA AA AA AA AA AA AA AA AA AA AA AA AA AA AA AA A…
carp070382 AG AG AG AG AG AG AA AG AG AA AG AA GG AG GG AA AA AG AG AA AG GG AG AG AA AG AG AG AA AG AG AA AG AG AA AA GG AA AG AG AG AG GG AG AG GG AG AG AG AG AG AG GG GG GG AG AG GG AG AG AA GG GG GG GG AG AA AA AG GG GG GG AG GG AG AG AG AG AG AG AG AG AG AG AG AG AG AG AG AG AG AG AG AG AG AG AG AG AG AG AG AG AG AG AG AG AG AG AG AG AG AG AG AG AG AG AG AG AG AG AG AG AG AG AG AG AG AG AG A…
carp070385 CT TT CT CT CT CT CT CT CT CC CT CT TT CC CT TT CT CC CT TT CT TT CT CC CT CT CC TT CC CT CT TT TT CT CT CT TT CT TT TT CT CT CT CT TT TT CT CT TT CC CT TT TT CT TT CT CT CT CT CC CC TT CT CT CT CT TT CT CT TT CT TT TT CT CT TT CT CT CC CT CT CT CT TT CC CT CT CC CT CT CT CT CT CT CC CT TT CT CT CT TT CC CT TT CT CT CT CT CT CT CT CT CT CT CT CT TT CC TT CT TT CT CC CT CT CT CT CT TT C…
carp070310 GG GG AG AG AG GG AG AG AG GG AG AG GG AG GG AG GG AG AG AG GG AA AG AA GG AG AG AG AG GG AA AG AG AG AG AG GG AG GG AG GG AA AA GG AG AG AA GG AG GG AG AG AA AA AG AG AG AG AG AG AG AG AG AA AA AG AG AA AG AG AG AG AG AG AG GG AG AA GG AA AG AA GG AA GG AG AG AG AG GG AA AA GG AG AG AG GG AG GG GG AG AG AG AG AA AG AG AG GG AA AG AA AG AG AG AA AA AG AG AA AG AG AA AG AG GG GG AG AG A…
carp070317 TA TA TA TA TA TA TA TA TA TA TA TA TA TA TA TA TA TA TA TA TA TA TA TA TA TA TA TA TA TA TA TA TA TA TA TA TA TA TA TA TA TA TA TA TA TA TA TA TA TA TA TA TA TA TA TA TA TA TA TA TA TA TA TA TA AA TA TA TA TA TA TA TA TA TA TA TA TA TA TA TA TA TA TA TA TA TA TA TA TA TA TA TA TA TA TA TA TA TA TA TA TA TA TA TA TA TA TA TA TA TA TA TA TA TA TA TA TA TA TA TA TA TA TA TA TA TA TA TA T…
carp070319 TT GT TT GT GT TT GT GT GT GT TT GT GT TT GT TT GT GT GT TT TT TT TT GT GT TT TT GT GT TT GT GT GT GT TT GT TT TT GT GT TT GT GT TT TT TT TT TT TT TT TT TT TT GT GT TT GT TT TT GT GT TT GT TT TT GT TT GT TT GT TT TT TT TT GT GT GT GT TT GT TT GT GT GT TT TT GT GT GT GT TT TT TT GT GT TT TT TT TT GT TT GT GT TT TT TT TT TT GT TT GT GT GT TT GT GT GT GT TT GT GT GT GT GT GT GT GT TT TT T…
carp070322 CT TT CT CT TT CT TT TT TT TT CT TT TT CT TT CT TT TT TT CT CT CT CT TT TT CT CT TT TT CT TT TT CT TT CT TT CT CT TT TT CT TT TT CT CT CT CT CT CT CT CT CT CT TT TT CT TT CT CT TT TT CT TT CT CT CT CT TT TT TT CT CT CT CT CT CT TT CT TT CT CT TT CT CT CT CT TT TT CT TT CT CT CT CT TT CT CT CT CT CT CT CT CT CT CT CT CT CT CT CT TT CT TT CT CT CT TT TT CT CT TT TT CT CT CT CT CT CT TT C…
carp070323 GC GC CC GC CC GC GC CC CC CC CC GC GC GC CC GC GC CC CC GG CC GG GG CC CC CC CC GC CC GC GG GC GC GC GG GC GC GG GC CC GG GC CC GC GC GG CC GG GC GC GC CC GC CC GC GG GG GC CC GC GC GC GC CC GG GC GG CC GC GC GC GG GC GC GC GC GC GC GC GC GC CC GC GC CC GC GC GC GC GC CC GC GC GC GC GC GC GC GC GC GC CC GC GC GG GC GC CC CC GC GC GC GC GC GC GC GC GC GC CC GC GG GC GC GC GG GC CC GC G…
carp070325 CT TT CT TT CT CT TT CC CC CC CT TT TT CT CT CT CT CT TT CC CC TT CT CT CT CC CT CC CT CT TT TT CT CT TT TT CT CC CT CT CT CT TT TT CC CT CC CC CC CC TT CT CC CC TT TT CT CT CT TT CT CT TT CT TT CT CC CT CT TT CT CT CT CT TT CT CT CT CT CT CT CT CT CT CT CT CT CT CT CT CT CT CT TT CT CT CT CT CT CC CT CT CT CT CT CT CT CT CT CT CT CT CT CT CT TT CT CT CT CT TT CT CT CT CT CT CT CT CT C…
carp070331 CC CC CC CC CC CC CC CC CC CC CC CC CC CC CC CC CC CC CC CC CC CC CC CC CC CC CC CC CC CC CC CC CC CC CC CC CC CC CC CC CC CC CC CC CC CC CC CC CC CC CC CC CC CC CC CC CC CC CC TC CC TC CC CC CC CC CC CC CC CC CC CC CC CC CC CC CC CC CC CC CC CC CC CC CC CC CC CC CC CC CC CC CC CC CC CC CC CC CC CC CC CC CC CC CC CC CC CC CC CC CC CC CC CC CC CC CC CC CC CC CC CC CC CC CC CC CC CC CC C…
carp070332 AC CC AC CC AC AC CC AA AA AA AC CC CC AC AC AC AC AC CC AA AA CC AC AC AC AA AC AA AC AC CC CC AC AC CC CC AC AA AC AC AC AC CC CC AA AC AA AA AA AA CC AC AA AA CC CC AC AC AC CC AC AC CC AC CC AC AA AC AC CC AC AC AC AC CC AC AC AC AC AC AC AC AC AC AC AC AC AC AC AC AC AC AC CC AC AC AC AC AC AC AC AC AC AC AC AC AC AC AC AC AC AC AC AC AC CC AC AC AC AC CC AC AC AC AC AC AC AC AC A…
carp070333 CC CC CC CC CC CC CC CC CC CC CC CC CC CC CC CC CC CC CC CC CC CC CC CC CC CC CC CC CC CC CC CC CC CC CC CC CC CC CC CC CC CC CC CC CC CC CC CC CC CC CC CC CC CC CC CC CC CC CC TC CC TC CC CC CC CC CC CC CC CC CC CC CC CC CC CC CC CC CC CC CC CC CC CC CC CC CC CC CC CC CC CC CC CC CC CC CC CC CC CC CC CC CC CC CC CC CC CC CC CC CC CC CC CC CC CC CC CC CC CC CC CC CC CC CC CC CC CC CC C…
carp070342 GG GG GG GG GG GG GG GG GG GG GG GG GG GG GG GG GG GG GG GG GG GG GG GG GG GG GG GG GG GG GG GG GG GG GG GG GG GG GG GG GG GG GG GG GG GG GG GG GG GG GG GG GG GG GG GG GG GG GG AG GG AG GG GG GG GG GG GG GG GG GG GG GG GG GG GG GG GG GG GG GG GG GG GG GG GG GG GG GG GG GG GG GG GG GG GG GG GG GG GG GG GG GG GG GG GG GG GG GG GG GG GG GG GG GG GG GG GG GG GG GG GG GG GG GG GG GG GG GG G…
carp070344 GG GG GG GG GG GG GG GG GG GG GG GG GG GG GG GG GG GG GG GG GG GG GG GG GG GG GG GG GG GG GG GG GG GG GG GG GG GG GG GG GG GG GG GG GG GG GG GG GG GG GG GG GG GG GG GG GG GG GG GG GG AG GG GG GG GG GG GG GG GG GG GG GG GG GG GG GG GG GG GG GG GG GG GG GG GG GG GG GG GG GG GG GG GG GG GG GG GG GG GG GG GG GG GG GG GG GG GG GG GG GG GG GG GG GG GG GG GG GG GG GG GG GG GG GG GG GG GG GG G…
carp070345 GA GA GA AA GA AA AA GA AA GA GA GG AA GA AA GA GA GA AA GA GG GA GA AA GG AA GA GG GA GA GG GA AA AA GA GG GG GA GG GA GA GA GA GA GG AA AA GG GA GA AA GG GA GA GG GG GA GA GA AA GA GG GA GA AA GA GA AA GA GG GA AA GG GA GA GA AA GG GA GA GA AA GA GA AA GA GG GA AA GA GA GG GG GA GG AA AA GA GA GA GA GA GA GA GA GA GA GA GA GA GA AA GA GA GA GA AA GA GG AA GA GA GA GA AA GA GA GA GA G…
carp070348 CA CA CA AA CA AA AA CA AA CA CA CC AA CA AA CA CA CA AA CA CC CA CA AA CC AA CA CC CA CA CC CA AA AA CA CC CC CA CC CA CA CA CA CA CC AA AA CC CA CA AA CC CA CA CC CC CA CA CA AA CA CC CA CA AA CA CA AA CA CC CA AA CC CA CA CA AA CC CA CA CA AA CA CA AA CA CC CA AA CA CA CC CC CA CC AA AA CA CA CA CA CA CA CA CA CA CA CA CA CA CA AA CA CA CA CA AA CA CC AA CA CA CA CA AA CA CA CA CA C…
carp070349 AA AA AA AA AA AA AA AA AA AA AA AA AA AA AA AA AA AA AA AA AA AA AA AA AA AA AA AA AA AA AA AA AA AA AA AA AA AA AA AA AA AA AA AA AA AA AA AA AA AA AA AA AA AA AA AA AA AA AA CA AA CA AA AA AA AA AA AA AA AA AA AA AA AA AA AA AA AA AA AA AA AA AA AA AA AA AA AA AA AA AA AA AA AA AA AA AA AA AA AA AA AA AA AA AA AA AA AA AA AA AA AA AA AA AA AA AA AA AA AA AA AA AA AA AA AA AA AA AA A…
carp070353 CC CC CC CC CC CC CC CC CC CC CC CC CC CC CC CC CC CC CC CC CC CC CC CC CC CC CC CC CC CC CC CC CC CC CC CC CC CC CC CC CC CC CC CC CC CC CC CC CC CC CC CC CC CC CC CC CC CC CC TC CC TC CC CC CC CC CC CC CC CC CC CC CC CC CC CC CC CC CC CC CC CC CC CC CC CC CC CC CC CC CC CC CC CC CC CC CC CC CC CC CC CC CC CC CC CC CC CC CC CC CC CC CC CC CC CC CC CC CC CC CC CC CC CC CC CC CC CC CC C…
carp070354 GA GG GA GG GA GA GG GA GA AA GA GA GG GA GA GA GA GA GG AA AA GG GA GA GA AA GA AA GA GA GG GG GA GA GA GG GA AA GA GA GA AA GG GG AA GA AA GA GA AA GG GG AA AA GG GG AA GA GA GA AA AA GG GA GG GA AA GG GA GA GA GA GA GA GG GA GA GA GA GA GA GA AA GA GA AA GA GG GA GG GG GA GA GA GA GA GA GA GA GA GA GA GA GA GA GA AA AA GA GA GA GA GA GA GA GG GA GA GA GA GA GA AA GA AA AA GA GA GA G…
carp070356 TT TT TT TT TT TT TT TT TT TT TT TT TT TT TT TT TT TT TT TT TT TT TT TT TT TT TT TT TT TT TT TT TT TT TT TT TT TT TT TT TT TT TT TT TT TT TT TT TT TT TT TT TT TT TT TT TT TT TT CT TT CT TT TT TT TT TT TT TT TT TT TT TT TT TT TT TT TT TT TT TT TT TT TT TT TT TT TT TT TT TT TT TT TT TT TT TT TT TT TT TT TT TT TT TT TT TT TT TT TT TT TT TT TT TT TT TT TT TT TT TT TT TT TT TT TT TT TT TT T…
carp070357 CT CC CT CC CT CT CC CT CT TT CT CT CC CT CT CT CT CT CC TT TT CC CT CT CT TT CT TT CT CT CC CC CT CT CT CC CT TT CT CT CT TT CC CC TT CT TT CT CT TT CC CC TT TT CC CC TT CT CT CT TT TT CC CT CC CT TT CC CT CT CT CT CT CT CC CT CT CT CT CT CT CT TT CT CT TT CT CC CT CC CC CT CT CT CT CT CT CT CT CT CT CT CT CT CT CT TT TT CT CT CT CT CT CT CC CC CT CT CT CT CT CT TT CT TT TT CT CT CT C…
carp070358 AG AA AG AA AG AG AA AG AG GG AG AG AA AG AG AG AG AG AA GG GG AA AG AG AG GG AG GG AG AG AA AA AG AG AG AA AG GG AG AG AG GG AA AA GG AG GG AG AG GG AA AA GG GG AA AA GG AG AG AA GG AG AA AG AA AG GG AA AG AG AG AG AG AG AA AG AG AG AG AG AG AG GG AG AG GG AG AA AG AA AA AG AG AG AG AG AG AG AG AG AG AG AG AG AG AG GG GG AG AG AG AG AG AG AG AA AG AG AG AG AG AG GG AG GG GG AG AG AG A…
carp070364 GG GG GG GG GG GG GG GG GG GG GG GG GG GG GG GG GG GG GG GG GG GG GG GG GG GG GG GG GG GG GG GG GG GG GG GG GG GG GG GG GG GG GG GG GG GG GG GG GG GG GG GG GG GG GG GG GG GG GG TG GG TG GG GG GG GG GG GG GG GG GG GG GG GG GG GG GG GG GG GG GG GG GG GG GG GG GG GG GG GG GG GG GG GG GG GG GG GG GG GG GG GG GG GG GG GG GG GG GG GG GG GG GG GG GG GG GG GG GG GG GG GG GG GG GG GG GG GG GG G…
carp070368 TT TT TT TT TT CT CT CT CT CT TT CT TT CT CT TT CT CT TT TT TT TT CT CT TT CT CT TT CT CT TT TT TT CT TT TT TT CT TT TT TT TT TT TT TT TT CT TT TT CT TT TT TT TT TT CT CT TT CT CT CT TT TT CT CT TT TT CT CT TT TT TT TT TT TT TT TT TT CT TT TT CT TT TT CT CT TT CT TT CT CT CT TT TT CT CT TT CT CT CT TT CT CT TT TT TT TT CT TT CT TT CT CT TT CT TT TT CT TT TT TT CT CT TT CT TT TT CT TT C…
carp070370 AT TT AT AT AT AT AT AT AT AA AT AT TT AA AT TT AT AA AT TT AT TT AT AA AT AT AA TT AA AT AT TT TT AT AT AT TT AT TT TT AT AT AT AT TT TT AT AT TT AA AT TT TT AT TT AT AT AT AA AA AA TT AT AT AT AT TT AT AT TT AT TT TT AT AT TT AT AT AA AT AT AT AT TT AA AT AT AA AT AT AT AT AT AT AA AT TT AT AT AT TT AA AT TT AT AT AT AT AT AT AT AT AT AT AT AT TT AA TT AT TT AT AA AT AT AT AT AT TT A…
carp070371 CT TT CT CT CT CT CT CT CT CC CT CT TT CC CT TT CT CC CT TT CT TT CT CC CT CT CC TT CC CT CT TT TT CT CT CT TT CT TT TT CT CT CT CT TT TT CT CT TT CC CT TT TT CT TT CT CT CT CC CC CC TT CT CT CT CT TT CT CT TT CT TT TT CT TT TT CT CT CC CT CT CT CT TT CC CT CT CC CT CT CT CT CT CT CC CT TT CT CT CT TT CC CT TT CT CT CT CT CT CT CT CT CT CT CT CT TT CC TT CT TT CT CC CT CT CT CT CT TT C…
carp070372 TT TT TT TT TT CT CT CT CT CT TT CT TT CT CT TT CT CT TT TT TT TT CT CT TT CT CT TT CT CT TT TT TT CT TT TT TT CT TT TT TT TT TT TT TT TT CT TT TT CT TT TT TT TT TT CT CT TT CT CT CT TT TT CT CT TT TT CT CT TT TT TT TT TT TT TT TT TT CT TT TT CT TT TT CT CT TT CT TT CT CT CT TT TT CT CT TT CT CT CT TT CT CT TT TT TT TT CT TT CT TT CT CT CT CT TT TT CT TT TT TT CT CT TT CT TT TT CT TT C…
carp070373 CT TT CT CT CT CT CT CT CT CC CT CT TT CC CT TT CT CC CT TT CT TT CT CC CT CT CC TT CC CT CT TT TT CT CT CT TT CT TT TT CT CT CT CT TT TT CT CT TT CC CT TT TT CT TT CT CT CT CC CC CC TT CT CT CT CT CT CT CT TT CT TT TT CT CT TT CT CT CC CT CT CT CT TT CC CT CT CC CT CT CT CT CT CT CC CT TT CT CT CT TT CC CT TT CT CT CT CT CT CT CT CT CC CT CT CT TT CC TT CT TT CT CC CT CT CT CT CT TT C…
carp070374 AA GG AA GA GA AA AA GA GA GA AA GA AA GA GG GA GA GG GA AA AA GA AA GA GA GG GG GA AA GA AA GA AA GA AA GG AA GG GA GA GA GA GA GA GG GA AA GA GA GA GG GA AA GA GA GA GG GA AA GG AA AA GA GG GA GA GA GG GA GA GA GG GG GA GA GA AA GA GA GA AA GG GA GG GA AA GA GA AA GA AA GA GA GA GA GA AA GA AA GA GA AA GG GA GA GA GA GA GA GA GA GA GA GA GA GA GA GA GG GA GA GA GA GA GA GG GA GA GA G…
carp070378 TT TT TT TT TT TT TT TT TT TT TT TT TT TT TT TT TT TT TT TT TT TT TT TT TT TT TT TT TT TT TT TT TT TT TT TT TT TT TT TT TT TT TT TT TT TT TT TT TT TT TT TT TT TT TT TT TT TT TT TT TT CT TT TT TT TT TT TT TT TT TT TT TT TT TT TT TT TT TT TT TT TT TT TT TT TT TT TT TT TT TT TT TT TT TT TT TT TT TT TT TT TT TT TT TT TT TT TT TT TT TT TT TT TT TT TT TT TT TT TT TT TT TT TT TT TT TT TT TT T…
carp070395 CG CC CG CC CG CG CC GG CG GG CG CC CC CG CG CG CG CG CC GG GG CC CG CG CG GG CG GG CG CG CC CC CG CG CG CC CG GG CG CG CG GG CC CC GG CG GG CG CG GG CC CC GG GG CC CC CG CG CG CC GG CG CC CG CC CG GG CC CG CG CG CG CG CG CC CG CG CG CG CG CG CG GG CG CG GG CG CG CG CC CC CG CG CG CG CG CG CG CG CG CG CG CG CG CG CG GG GG CG CG CG CG CG CG CG CC CG CG CG CG CG CG GG CG GG GG CG CG CG C…
carp070396 CG CC CG CC CG CG CC GG CG GG CG CC CC CG CG CG CG CG CC GG GG CC CG CG CG GG CG GG CG CG CC CC CG CG CG CC CG GG CG CG CG GG CC CC GG CG GG CG CG GG CC CC GG GG CC CC CG CG CG CC GG CG CC CG CC CG GG CC CG CG CG CG CG CG CC CG CG CG CG CG CG CG GG CG CG GG CG CG CG CC CC CG CG CG CG CG CG CG CG CG CG CG CG CG CG CG GG GG CG CG CG CG CG CG CG CC CG CG CG CG CG CG GG CG GG GG CG CG CG C…
carp070400 CC CC CC CC CC CC CC CC CC CC CC CC CC CC CC CC CC CC CC CC CC CC CC CC CC CC CC CC CC CC CC CC CC CC CC CC CC CC CC CC CC CC CC CC CC CC CC CC CC CC CC CC CC CC CC CC CC CC CC GC CC GC CC CC CC CC CC CC CC CC CC CC CC CC CC CC CC CC CC CC CC CC CC CC CC CC CC CC CC CC CC CC CC CC GC CC CC CC CC CC CC CC CC CC CC CC CC CC CC CC CC CC CC CC CC CC CC CC CC CC CC CC CC CC CC CC CC CC CC C…
carp070401 CT CC CT CC CT CT CC TT CT TT CT CC CC CT CT CT CT CT CC TT TT CC CT CT CT TT CT TT CT CT CC CC CT CT CT CC CT TT CT CT CT TT CC CC TT CT TT CT CT TT CC CC TT TT CC CC CT CT CT CC TT CT CC CT CC CT TT CC CT CC CT CT CT CT CC CT CT CT CT CT CT CT TT CT CT TT CT CT CT CC CC CT CT CT CT CT CT CT CT CT CT CT CT CT CT CT TT TT CT CT CT CT CT CT CT CC CT CT CT CT CT CT TT CT TT TT CT CT CT C…
carp070402 GG GG GG GG GG GG GG GG GG GG GG GG GG GG GG GG GG GG GG GG GG GG GG GG GG GG GG GG GG GG GG GG GG GG GG GG GG GG GG GG GG GG GG GG GG GG GG GG GG GG GG GG GG GG GG GG GG GG GG CG GG GG GG GG GG GG GG GG GG GG GG GG GG GG GG GG GG GG GG GG GG GG GG GG GG GG GG GG GG GG GG GG GG GG GG GG GG GG GG GG GG GG GG GG GG GG GG GG GG GG GG GG GG GG GG GG GG GG GG GG CG GG GG GG GG GG GG GG GG G…
carp070404 CC CC CC CC CC CC CC CC CC CC CC CC CC CC CC CC CC CC CC CC CC CC CC CC CC CC CC CC CC CC CC CC CC CC CC CC CC CC CC CC CC CC CC CC CC CC CC CC CC CC CC CC CC CC CC CC CC CC CC TC CC CC CC CC CC CC CC CC CC CC CC CC CC CC CC CC CC CC CC CC CC CC CC CC CC CC CC CC CC CC CC CC CC CC CC CC CC CC CC CC CC CC CC CC CC CC CC CC CC CC CC CC CC CC CC CC CC CC CC CC CC CC CC CC CC CC CC CC CC C…
carp070405 CC CC CC CC CC CC CC CC CC CC CC CC CC CC CC CC CC CC CC CC CC CC CC CC CC CC CC CC CC CC CC CC CC CC CC CC CC CC CC CC CC CC CC CC CC CC CC CC CC CC CC CC CC CC CC CC CC CC CC TC CC CC CC CC CC CC CC CC CC CC CC CC CC CC CC CC CC CC CC CC CC CC CC CC CC CC CC CC CC CC CC CC CC CC CC CC CC CC CC CC CC CC CC CC CC CC CC CC CC CC CC CC CC CC CC CC CC CC CC CC CC CC CC CC CC CC CC CC CC C…
carp070409 CC CC CC CC CC CC CC CC CC CC CC CC CC CC CC CC CC CC CC CC CC CC CC CC CC CC CC CC CC CC CC CC CC CC CC CC CC CC CC CC CC CC CC CC CC CC CC CC CC CC CC CC CC CC CC CC CC CC CC TC CC CC CC CC CC CC CC CC CC CC CC CC CC CC CC CC CC CC CC CC CC CC CC CC CC CC CC CC CC CC CC CC CC CC CC CC CC CC CC CC CC CC CC CC CC CC CC CC CC CC CC CC CC CC CC CC CC CC CC CC CC CC CC CC CC CC CC CC CC C…
carp070410 GG GG GG GG GG GG GG GG GG GG GG GG GG GG GG GG GG GG GG GG GG GG GG GG GG GG GG GG GG GG GG GG GG GG GG GG GG GG GG GG GG GG GG GG GG GG GG GG GG GG GG GG GG GG GG GG GG GG GG AG GG GG GG GG GG GG GG GG GG GG GG GG GG GG GG GG GG GG GG GG GG GG GG GG GG GG GG GG GG GG GG GG GG GG GG GG GG GG GG GG GG GG GG GG GG GG GG GG GG GG GG GG GG GG GG GG GG GG GG GG GG GG GG GG GG GG GG GG GG G…
carp070413 AA TA TA TA TA TA TA TT TA TT AA TA TA TA AA AA TT TA TA AA TA TA TA AA TA TA AA AA TA TA TT TA TA TA TA AA AA TT TA TA TT TA TT TA TA TA AA TA TA TT TA TA AA TA TT TA TA TA TA AA TA TA TT TT TA TA TA TT TA AA AA TA TT TA TA AA TA TA TA TA AA TA TA TA TA TA TA TA TA TT TA TA TA TA TA TT TA TA TA AA TA TT TA TA TA TA TA AA TA TA TA AA TA TA TT TA TA TA TA AA TA TA TA TA TA TA TA TA TA T…
carp070431 GG GG GG GG GG GG GG GG GG GG GG GG GG GG GG GG GG GG GG GG GG GG GG GG GG GG GG GG GG GG GG GG GG GG GG GG GG GG GG GG GG GG GG GG GG GG GG GG GG GG GG GG GG GG GG GG GG GG GG TG GG GG GG GG GG GG GG GG GG GG GG GG GG GG GG GG GG GG GG GG GG GG GG GG GG GG GG GG GG GG GG GG GG GG GG GG GG GG GG GG GG GG GG GG GG GG GG GG GG GG GG GG GG GG GG GG GG GG GG GG GG GG GG GG GG GG GG GG GG G…
carp070432 CT CT TT CT CT CT CT CT TT TT TT CT TT TT CT CT CT TT CT TT TT TT CT TT TT TT CT TT CT TT CT TT TT TT TT CT CT CT TT CT CT CT TT TT CT CT TT TT TT TT TT TT CT TT TT TT CT CT TT TT CT CT CT TT CT TT CT CT CT TT CT CT CT CT CT CT CT TT CT CT TT TT TT CT CT CT CT TT CT TT CT TT TT CT TT TT CT CT TT TT CT TT CT TT CT CT TT TT CT CT TT CT TT TT CT TT TT TT CT TT TT TT CT CT TT TT CT CT TT C…
carp070443 GG GG GG GG GG GG GG GG GG GG AG AG AG AG GG GG GG GG AG AG GG GG AG GG GG AG GG GG GG AG GG AG AG GG AG GG GG AG GG GG GG GG GG AG AG AG AG GG GG GG AG AG GG GG GG GG GG GG AG AG GG GG AG AG GG AG GG GG GG AG AG GG AG AG AG GG GG AG AG AG GG GG AG GG AG AG AG GG GG GG GG AG GG AG AG AG AG AG GG GG AG GG AG GG GG GG AG GG GG AG AG GG AG AG AG AG GG GG AG AG AG GG AG AG GG AG AG AG AG A…
carp070445 AG GG AG AG AG AG AG AA AG AA AG AG GG AA AG GG AG AA AG GG AG GG AG AA AG AG AA GG AA AG GG GG GG AG AG GG GG AG GG GG AG AG AG AG GG GG GG AG GG AA AG GG GG AG AG AG AG AG AA AA AA GG AG AG AG AG GG AG AG GG AG GG GG AG AG GG AG AG AA AG AG AG GG GG AA AG AG AA AG AG AG AG AG AG AA AG GG AG AG AG GG AA AG GG GG AG AG AG AG AG AG AG AG AG AG AG GG AA GG AG AG AG AA AG AG AG GG AA GG A…
carp070448 TT TT TT TT TT CT CT CT CT CT TT CT TT CT CT TT CT CT CT TT TT TT CT CT TT CT CT TT CT CT TT TT TT CT TT TT TT CT TT TT TT TT TT TT TT TT TT TT TT CT TT TT TT TT TT CT CT TT CT CT CT TT TT CT CT TT TT CT CT TT TT TT TT TT TT TT TT TT CT TT TT CT TT TT CT CT TT TT TT CT CT CT TT TT CT CT TT CT CT CT TT CT CT TT TT TT TT CT TT CT TT CT CT CT CT TT TT CT TT TT TT CT CT TT CT TT TT CT TT C…
carp070449 GC CC GC GC GC GC GC GG GC GG GC GC CC GG GC CC GC GG GG CC GC CC GC GG GC GC GG CC GG GC CC CC CC GC GC CC CC GC CC CC GC GC GC GC CC CC CC GC CC GG GC CC CC GC GC GC GC GC GG GG GG GC GC GC GC GC CC GC GC CC GC CC CC GC GC CC GC GC GG GC GC GC CC CC GG GC GC GG GC GC GC GC GC GC GG GC CC GC GC GC CC GG GC CC CC GC GC GC GC GC GC GC GC GC GC GC CC GG CC GC GC GC GG GC GC GC CC GG CC G…
carp070458 GG GG GG AG GG GG AG AG GG GG AG AG AG GG GG AG AG AG GG AG GG AG GG AG GG AG GG GG GG AG AG AG GG GG GG GG AG AG AG GG GG AG AG AG AG AG AG AG AG GG AG AG AG AG AG GG AG GG GG AG AG AG GG GG AG AG AG GG AG AG GG AG AG AG AG AG GG AG AG AG GG AG AG AG GG GG AG GG GG GG AG AG AG AG AG AG GG AG AG GG GG GG AG AG AG GG AG AG AG AG GG GG AG AG GG AG AG AG AG AG AG AG GG AG AG GG GG AG GG A…
carp070462 AG AG GG GG GG GG GG GG GG GG GG AG GG GG GG AG GG GG GG AG AG AG AG AG GG AG AG AG GG AG AG AG GG AG GG AG AG GG GG GG AG AG GG GG GG AG GG AG GG AG GG AG GG GG AG AG GG AG AG GG GG AG GG AG GG AG AG GG GG AG AG AG AG GG GG AG AG GG AG GG AG AG GG AG GG AG AG GG AG AG GG GG GG AG AG AG GG AG GG AG AG AG AG GG GG GG AG GG AG GG GG AG AG GG AG AG AG AG AG AG AG GG AG AG GG AG GG AG GG G…
carp070466 GA GG GA GG GA GA GG AA GA AA GA GG GG GA GA GA GA GA GG AA AA GG GA GA GA AA GA AA GA GA GG GG GA GA GA GG GA AA GA GA GA AA GG GG AA GA AA GA GA AA GG GG AA AA GG GG GA GA GA GA AA AA GG GA GG GA AA GG GA GG GA GA GA GA GG GA GA GA GA GA GA GA GA GA GA AA GA GA GA GA GG GA GA GA GA GA GA GA GA GA GA GA GA GA GA GA AA AA GA GA GA GA GA GA GA GG GA GA GA GA GA GA GA GA AA AA GA GA GA G…
carp070471 GG GG GG GG GG GG GG GG GG GG GG GG GG GG GG GG GG GG GG GG GG GG GG GG GG GG GG GG GG GG GG GG GG GG GG GG GG GG GG GG GG GG GG GG GG GG GG GG GG GG GG GG GG GG GG GG GG GG GG AG GG GG GG GG GG GG GG GG GG GG GG GG GG GG GG GG GG GG GG GG GG GG GG GG GG GG GG GG GG GG GG GG GG GG GG GG GG GG GG GG GG GG GG GG GG GG GG GG GG GG GG GG GG GG GG GG GG GG GG GG GG GG GG GG GG GG GG GG GG G…
carp070472 TT TG TG TG TG TG TG TG GG GG TT TT TG TG TT TG TG TG GG GG GG GG TG GG GG TG TG TT TG TG TG GG TG TG TG TG TG GG TT TG GG TT TT TG TG GG TG TT TT TG TG GG TG GG TG GG TT GG GG TT GG GG TG GG TT TG TG GG TG TG TG TG GG GG TG TG TG TG TG TG TG TG TG TG TG TG GG TG TG TG TG TG TG GG TG TT TG GG TG TG TG TG TG TG GG TG TG TT TG TG TG TG TG TG TG TG TG TG TG TG TT TG TG TG TG TG TG TG TG T…
carp070473 GG GG GG GG GG GG GG GG GG GG GG GG GG GG GG GG GG GG GG GG GG GG GG GG GG GG GG GG GG GG GG GG GG GG GG GG GG GG GG GG GG GG GG GG GG GG GG GG GG GG GG GG GG GG GG GG GG GG GG AG GG GG GG GG GG GG GG GG GG GG GG GG GG GG GG GG GG GG GG GG GG GG GG GG GG GG GG GG GG GG GG GG GG GG GG GG GG GG GG GG GG GG GG GG GG GG GG GG GG GG GG GG GG GG GG GG GG GG GG GG GG GG GG GG GG GG GG GG GG G…
carp070474 TT TC TC TC TC TC TC TC CC CC TT TT TC TC TT TC TC TC CC CC CC CC TC CC CC TC TC TT TC TC TC CC TC TC TC TC TC CC TT TC CC TT TT TC TC CC TC TT TT TC TC CC TC CC TC CC TT CC CC TT CC CC TC CC TT TC TC CC TC TC TC TC CC CC TC TC TC TC TC TC TC TC TC TC TC TC CC TC TC TC TC TC TC CC TC TT TC TC TC TC TC TC TC TC CC TC TC TT TC TC TC TC TC TC TC TC TC TC TC TC TT TC TC TC TC TC TC TC TC T…
carp070478 TT TT TT TT TT TT TT TT TT TT TT TT TT TT TT TT TT TT TT TT TT TT TT TT TT TT TT TT TT TT TT TT TT TT TT TT TT TT TT TT TT TT TT TT TT TT TT TT TT TT TT TT TT TT TT TT TT TT TT CT TT TT TT TT TT TT TT TT TT TT TT TT TT TT TT TT TT TT TT TT TT TT TT TT TT TT TT TT TT TT TT TT TT TT TT TT TT TT TT TT TT TT TT TT TT TT TT TT TT TT TT TT TT TT TT TT TT TT TT TT TT TT TT TT TT TT TT TT TT T…
carp070480 TT TG TT TG TG TG TG TG GG GG TT TT TG TG TT TG TG TG GG GG GG GG TG GG GG TG TG TT TG TG TG GG TG TG TG TG TG GG TT TG GG TT TT TG TG GG TG TT TT TG TG GG TG GG TG GG TT GG GG TG GG GG TG GG TT TG TG GG TG TG TG TG GG GG TG TG TG TG TG TG TG TG TG TG TG TG GG TG TG TG TG TG TG GG TG TT TG TG TG TG TG TG TG TG GG TG TG TT TG TG TG TG TG TG TG TG TG TG TG TG TT TG TG TG TG TG TG TG TG T…
carp070481 GG GA GA GA GA GA GA GA AA AA GG GG GA GA GG GA GA GA AA AA AA AA GA AA AA GA GA GG GA GA GA AA GA GA GA GA GA AA GG GA AA GG GG GA GA AA GA GG GG GA GA AA GA AA GA AA GG AA AA GA AA AA GA AA GG GA GA AA GA GA GA GA AA AA GA GA GA GA GA GA GA GA GA GA GA GA AA GA GA GA GA GA GA AA GA GG GA GA GA GA GA GA GA GA AA GA GA GG GA GA GA GA GA GA GA GA GA GA GA GA GG GA GA GA GA GA GA GA GA G…
carp070483 TT TC TC TC TC TC TC TC CC CC TT TT TC TC TT TC TC TC CC CC CC CC TC CC CC TC TC TT TC TC TC CC TC TC TC TC TC CC TT TC CC TT TT TC TC CC TC TT TT TC TC CC TC CC TC CC TT CC CC TT CC CC TC CC TT TC TC CC TC TC TC TC CC CC TC TC TC TC TC TC TC TC TC TC TC TC CC TC TC TC TC TC TC CC TC TT TC TC TC TC TC TC TC TC CC TC TC TT TC TC TC TC TC TC TC TC TC TC TC TC TT TC TC TC TC TC TC TC TC T…
carp070489 CT TT TT TT CT CT TT TT TT CT CT TT TT CT CT TT CT CT CT CT CT TT TT CT TT TT TT CT CT CT CT CT TT CT CT CT TT CT TT CT CT CT TT TT CT TT TT CT CT TT CT TT TT CT TT CT CT TT CT TT CT CT TT TT CT TT TT TT CT TT CT CT TT CT CT CT CT CT CT TT TT TT CT CT CT CT TT CT CT TT TT CT TT CT CT CT CT TT TT TT TT CT TT TT TT CT TT CT CT TT CT CT TT CT TT TT TT CT CT TT TT TT TT TT TT CT CT CT CT C…
carp070496 GG GT GG GG TT TT GT GT GT TT GG GG TT GT GG TT GT TT TT GT TT GT GG TT GG GG TT GT GT TT GT TT GT GT GT GT GT TT GT GT GT GT GT GT TT TT TT GT GT GT GT GG TT TT GT TT GT GT GT GG TT TT GT TT GT GT GT GT GT GT GT GG TT GT GT GT GT TT GG GG GG GT GT GT GT GG GT GT GT TT TT GT GT GT GT GG GG TT GT GT GT TT GT TT TT GT GT GT GT GT GT GT GG GT GT GG GT GG TT GG GT GT TT GT GT GT GT GG TT G…
carp070497 CC TC CC CC TC TC TC TC TC TC CC CC TC TC CC TC CC TC TC TC TC TC CC TC CC CC TC CC CC TC TC TC TC TC CC CC CC TC CC TC TC TC CC CC TC TC TC CC CC TC TC CC TC TC CC TC CC CC TC CC TC TC CC TC CC CC CC CC TC CC TC CC TC CC TC CC CC TC CC CC CC CC TC TC TC CC CC CC CC TC TC TC TC CC TC CC CC TC TC TC CC TC TC TC TC TC CC CC CC TC CC CC CC TC TC CC CC CC TC CC CC TC TC TC TC TC CC CC TC T…
carp070500 GG GA GA GA GA GA GA GA AA AA GG GG GA GA GG GA GA GA AA AA AA AA GA AA AA GA GA GG GA GA GA AA GA GA GA GA GA AA GG GA AA GG GG GA GA AA GA GG GG GA GA AA GA AA GA AA GG AA AA GG AA AA GA AA GG GA GA AA GA GA GA GA AA AA GA GA GA GA GA GA GA GA GA GA GA GA AA GA GA GA GA GA GA AA GA GG GA GA GA GA GA GA GA GA AA GA GA GG GA GA GA GA GA GA GA GA GA GA GA GA GG GA GA GA GA GA GA GA GA G…
carp070503 GG GG GG GG GG GG GG GG GG GG GG GG GG GG GG GG GG GG GG GG GG GG GG GG GG GG GG GG GG GG GG GG GG GG GG GG GG GG GG GG GG GG GG GG GG GG GG GG GG GG GG GG GG GG GG GG GG GG GG AG GG GG GG GG GG GG GG GG GG GG GG GG GG GG GG GG GG GG GG GG GG GG GG GG GG GG GG GG GG GG GG GG GG GG GG GG GG GG GG GG GG GG GG GG GG GG GG GG GG GG GG GG GG GG GG GG GG GG GG GG GG GG GG GG GG GG GG GG GG G…
carp070613 TT TT TT TT TT TT TT TT TT TT TT TT TT TT TT TT TT TT TT TT TT TT TT TT TT TT TT TT TT TT TT TT TT TT TT TT TT TT TT TT TT TT TT TT TT TT TT TT TT TT TT TT TT TT TT TT TT TT TT CT TT TT TT TT TT TT TT TT TT TT TT TT TT TT TT TT TT TT TT TT TT TT TT TT TT TT TT TT TT TT TT TT TT TT TT TT TT TT TT TT TT TT TT TT TT TT TT TT TT TT TT TT TT TT TT TT TT TT TT TT TT TT TT TT TT TT TT TT TT T…
carp070616 TT TT TT TT TT TT TT TT TT TT TT TT TT TT TT TT TT TT TT TT TT TT TT TT TT TT TT TT TT TT TT TT TT TT TT TT TT TT TT TT TT TT TT TT TT TT TT TT TT TT TT TT TT TT TT TT TT TT TT CT TT TT TT TT TT TT TT TT TT TT TT TT TT TT TT TT TT TT TT TT TT TT TT TT TT TT TT TT TT TT TT TT TT TT TT TT TT TT TT TT TT TT TT TT TT TT TT TT TT TT TT TT TT TT TT TT TT TT TT TT TT TT TT TT TT TT TT TT TT T…
carp187961 GT TT GT GT GT TT GT TT GT GT GT TT TT GT TT TT GT GT GT GT GT TT TT GT GT GT TT GT GT GT GT GT GT GT TT GT GT TT GT GT TT TT GT TT TT TT GT TT TT GT GT GT GT GT GT GT TT GT TT TT TT GT GT GT GT GT TT GT TT GT GT GT GT TT GT GT GT GT GT GT TT GT TT GT GT TT GT TT GT TT GT TT GT GT GT TT TT GT TT TT TT GT GT TT TT GT GT GT GT TT TT TT GT TT GT TT GT GT GT GT GT TT TT GT TT TT GT GT GT G…
carp187962 GA AA AA AA AA GA GA AA AA AA AA AA AA GA AA AA AA AA AA AA AA GA GA GA AA AA AA GA AA GA GA GA GA GA GA AA GA GA GA AA GA AA AA AA AA GA GA GA AA GA GA AA GA AA GA GA GA GA AA AA AA GA GA AA AA AA GA AA GA GA GA GA GA AA GA AA GA GA GA GA AA GA GA AA AA AA GA GA GA GA AA AA GA GA GA GA AA GA AA AA AA AA AA GA GA AA AA AA AA AA GA GA AA GA AA GA GA GA GA AA AA GA AA GA GA GA AA AA AA A…
carp187964 GA AA AA AA AA GA GA AA AA AA AA AA AA GA AA AA AA AA AA AA AA GA GA GA AA AA AA GA AA GA GA GA GA GA GA AA GA GA GA AA GA AA GA AA AA GA GA GA AA GA GA AA GA AA GA GA GA GA AA AA AA GA GA AA AA AA GA AA GA GA GA GA GA AA GA AA GA GA GA GA AA GA GA AA AA AA GA GA GA GA AA AA GA GA GA GA AA GA AA AA AA AA AA GA GA AA AA GA AA AA GA GA AA GA AA GA GA GA GA AA AA GA AA GA GA GA AA AA AA A…
carp187971 GG TG GG TG TG GG TG GG TG TG TG GG GG TG GG TG TG TG TG GG TG TG TG GG GG GG TG GG TG TG TG TG GG TG TG GG GG TG GG GG TG TG GG GG GG TG GG GG TG GG TG TG TG GG GG TG GG GG TG TG TG GG GG GG GG GG GG TG TG GG GG GG TG TG GG GG GG TG TG TG TG GG GG GG TG TG TG TG TG GG GG TG TG GG GG GG TG TG GG GG GG TG GG TG GG TG GG TG TG TG TG TG GG GG GG TG GG GG TG TG TG GG GG GG GG GG GG GG GG T…
carp187978 CC GC CC GC GC CC GC CC GC GC GC CC CC GC CC GC GC GC GC CC GC GC GC CC CC CC GC CC GC GC GC GC CC GC GC CC CC GC CC CC GC GC CC CC CC GC CC CC GC CC GC GC GC CC CC GC CC CC GC GC GC CC CC CC CC CC CC GC GC CC CC CC GC GC CC CC CC GC GC GC GC CC CC CC GC GC GC GC GC CC CC GC GC CC CC CC GC GC CC CC CC GC CC GC CC GC CC GC GC GC GC GC CC CC CC GC CC CC GC GC GC CC CC CC CC CC CC CC CC G…
carp187979 GG AG GG AG AG GG AG GG AG AG AG GG GG AG GG AG AG AG AG GG AG AG AG GG GG GG AG GG AG AG AG AG GG AG AG GG GG AG GG GG AG AG GG GG GG AG GG GG AG GG AG AG AG GG GG AG GG GG AG AG AG AG GG GG GG GG GG AG AG GG GG GG AG AG GG GG GG AG AG AG AG GG GG GG AG AG AG AG AG GG GG AG AG GG GG GG AG AG GG GG GG AG GG AG GG AG GG AG AG AG AG AG GG GG GG AG GG GG AG AG AG GG GG GG GG GG GG GG GG A…
carp187986 CC TT TC TC TC TC CC TT TC TC TC TT TT TC TT TT TC TC TC TC TC TC TC CC TC TC TT CC TC CC CC CC CC CC TC TC CC TC CC TC TC TT TC TT TT TC CC TC TT CC CC TC CC TC CC CC TC CC TT TT TT CC CC TC TC TC TC TC TC CC CC CC CC TT TC TC CC CC CC CC TT CC TT TC TC TT TC TT CC TC TC TT CC TC TC TC TT CC TT TT TT TC TC TC TC TC TC TC TC TT TC TC TC TC TC TC TC CC CC TC TC CC TT TC TC TC TC TC TC T…
carp187988 GG GG GG GG GG GG GG GG GG GG GG GG GG GG GG GG GG GG GG GG GG GG GG GG GG GG GG GG GG GG GG GG GG GG GG GG GG GG GG GG GG GG GG GG GG GG GG GG GG GG GG GG GG GG GG GG GG GG GG GG GG AG GG GG GG GG GG GG GG GG GG GG GG GG GG GG GG GG GG GG GG GG GG GG GG GG GG GG GG GG GG GG GG GG GG GG GG GG GG GG GG GG GG GG GG GG GG GG GG GG GG GG GG GG GG GG GG GG GG GG GG GG GG GG GG GG GG GG GG G…
carp187990 CT CT CT CT CT CC CT CC TT CT CT CT CT CT TT TT CT TT CT CT CT CT CC CT CT CC CT TT CT CT CT TT CT CT CT CT CT CT CT CC CT TT CT TT CC CT CT TT TT CT CT CT TT CT CT TT CT CT CC TT TT CT CT CT CT CT TT CT CT CT CT TT CT CC CT CT CT CT CC CT CT CT CT CT CC CT CT CT CT CT CT CT CT TT CT CT CT CT CT CT CT CT CT CC CT CT CT CC CT CT CT CT TT CT CT CT TT CT CT CT CT CT CT CT CT TT CT CT CT C…
carp187991 GA GA GA GA GA AA GA AA GG GA GA GA GA GA GG GG GA GG GA GA GA GA AA GA GA AA GA GG GA GA GA GG GA GA GA GA GA GA GA AA GA GG GA GG AA GA GA GG GG GA GA GA GG GA GA GG GA GA AA GG GG GA GA GA GA GA GG GA GA GA GA GG GA AA GA GA GA GA AA GA GA GA GA GA AA GA GA GA GA GA GA GA GA GG GA GA GA GA GA GA GA GA GA AA GA GA GA AA GA GA GA GA GG GA GA GA GG GA GA GA GA GA GA GA GA GA GA GA GA G…
carp187999 CC TC CC TC TC TC CC CC TC CC CC TC CC CC CC CC TC TC TC TC CC TC CC TC TC CC CC CC CC CC CC TC TC TC CC TC TC TC CC CC TC TC CC TC TC TC TC TC TC TC TC TC CC TC CC TC TC CC TC TC CC CC TC TC CC TC TC CC CC CC TC CC TC TC TC CC TC TC CC CC TC CC CC TC CC TC TC CC TC TC CC TC CC TC CC CC TC TC TC CC CC CC TC TC TC TC CC TC TC CC CC CC TC CC TC CC CC CC TC TC TC TC TC CC TC CC TC CC TC C…
carp188001 AA GA GA GA AA GA GA GA GA GA GA GA GA AA GA AA AA GA GA GA GA AA GA AA GA GA GA GA AA GA AA GA GA GA GA GA AA AA AA GA AA GA GA AA GA GA AA GA AA GA AA AA AA AA GA AA AA GA AA GA GA GA AA GA AA GA GA GA GA GA AA GA GA GA GA GA GA GA GA AA GA GA GA GA AA GA AA AA GA GA GA GA GA GA GA AA GA AA AA GA GA GA GA GA GA GA GA GA GA AA GA GA GA GA GA GA AA GA GA GA GA GA GA GA GA AA GA GA GA G…
carp188006 AA GA GA GA AA GA GA GA GA GA GA GA GA AA GA AA AA GA GA GA GA AA GA AA GA GA GA GA AA GA AA GA GA GA GA GA AA AA AA GA AA GA GA AA GA GA AA GA AA GA AA AA AA AA GA AA AA GA AA GA GA GA AA GA AA GA GA GA GA GA AA GA GA GA GA GA GA GA GA AA GA GA GA GA AA GA AA AA GA GA GA GA GA GA GA AA GA AA AA GA GA GA GA GA GA GA GA GA GA AA GA GA GA GA GA GA AA GA GA GA GA GA GA GA GA AA GA GA GA G…
carp188007 GA AA AA GG GG GA GG GA GG GG GA GA GA AA AA GA GA AA GG GA AA GA AA GA GG AA AA GG GA GA GA AA GA GA AA GG AA GA GA GG GA GA GA GA GG GG GG GA GG AA AA GA GA GA GA GA GA GA AA GA AA AA GA GA GG GA GG GA GA GA GG AA GG GA GA GA AA GA AA GA GA GA GA GA AA GA GA GA GA GA GA AA GA GA AA GG GA GA GA GA GA GA GA GA GA GA GA AA GA GA GG GA GG AA AA GA GA GA GA GG GA GA GA GA GA AA GA GA GA G…
carp188009 AG GG GG GG GG AG AG GG GG GG GG GG GG AG GG GG GG GG GG GG GG AG AG AG GG GG GG AG GG AG AG AG AG AG AG GG AG AG AG GG AG GG GG GG GG AG AG AG GG AG AG GG AG GG AG AG AG AG GG GG GG AG AG GG GG GG AG GG AG AG AG AG AG GG AG GG AG AG AG AG GG AG AG GG GG GG AG AG AG AG GG GG AG AG AG AG GG AG GG GG GG GG GG AG AG GG GG GG GG GG AG AG GG AG GG AG AG AG AG GG GG AG GG AG AG AG GG GG GG G…
carp188013 AA GG GA GA GA GA AA GG GA GA GA GG GG GA GG GG GA GA GA GG GA GA GA AA GA GA GA AA GA AA AA AA AA AA GA GA AA GA GA GA GA GG GA GG GG GA AA GA GG AA AA GA AA GA AA AA GA AA GG GG GG AA AA GA GA GA GA GA GA AA AA AA AA GG GA GA AA AA AA AA GG AA GA GA GA GG GA GA AA GA GA GG AA GA GA GA GG AA GG GG GA GA GA GA GA GA GA GA GA GA GA GA GA GG GA GA GA AA AA GA GA GA GG GA GA GA GA GA GA G…
carp157354 AA GA AA AA GA AA GA AA AA AA AA GA GA GA GA GA GA GA GA AA AA GA AA GA AA GA GA GA AA GA AA AA AA GA AA GA AA AA AA AA GA AA GA AA AA GA GA AA GA GA GA GA GA AA AA GA AA GA GA GA AA GA GA GA GA AA GA GA GA GA AA AA GA GA GA GA AA GA AA GA GA AA AA AA GA AA AA AA AA AA GA GA AA AA AA AA GA AA GA GA GA GA AA GA AA AA AA GA GA GA GA AA GA GA GA GA AA AA AA AA AA GA GA GA GA GA AA GA AA G…
carp157357 AA GG AG AG GG AG AG AA AA AG AA GG AG GG GG GG GG AG GG AG AA AG AA AG AG GG GG AG AG GG AA AG AA GG AA GG AG AA AG AA AG AA AG AG AG AG GG AG GG GG GG GG AG AG AA GG AA AG GG GG AG AA GG GG AG AG GG GG AG GG AG AA GG GG GG GG AA AG AA AG GG AA AG AG AG AA AG GG AG AA AG GG AG AG AG AG GG AA GG GG GG AG AG GG AA AG AG GG GG AG GG AG AG AG GG GG AA AA AG AG AG AG GG AG AG AG AG GG AA A…
carp157358 AA GG AG AG GG AG AG AA AA AG AA GG AG GG GG GG GG AG GG AG AA AG AA AG AG GG GG AG AG GG AA AG AA GG AA GG AG AA AG AA AG AA AG AG AG AG GG AG GG GG GG GG AG AG AA GG AA AG GG GG AG AG GG GG AG AG GG GG AG GG AG AA GG GG AG GG AA AG AA AG GG AA AG AG AG AA AG AG AG AA AG GG AG AG AG AG GG AA GG GG GG AG AG GG AA AG AG GG GG AG GG AG AG AG GG GG AA AA AG AG AG AG GG AG AG AG AG GG AA A…
carp157359 GG GA GA AA GG AA AA GA GG GA GG GG GA GA GG GG GA GA GA GG AA AA GA GA GA AA GA GA GA AA GA AA GA GA GA GG GA GG GA AA GG GA GG GA GA GA GA AA GA GG AA GA AA GA AA GA AA GG GA AA GG GG GG GA GA GA GA GG GA GA GG GA GA GG GA AA GG GA GA AA AA AA GA GA GG AA GA GA GA GA GG GG GA GA GA GA GA GA AA GA GA GG GA AA AA GA GA GA GA GA GA AA GA AA GG GA GA AA GA GA GA GA GG GA AA AA GG AA GA G…
carp157362 CT TT CT CT TT CT CT CT CT CT CT TT CT TT TT TT TT CT TT CT CT CT CT CT CT TT TT CT CT TT CT CT CT TT CT TT CT CT CT CT CT CT CT CT CT CT TT CT TT TT TT TT CT CT CT TT CT CT TT TT CT CT TT TT CT CT TT TT CT TT CT CT TT TT CT TT CT CT CT CT TT CT CT CT CT CT CT CT CT CT CT TT CT CT CT CT TT CT TT TT TT CT CT TT CT CT CT TT TT CT TT CT CT CT TT TT CT CT CT CT CT CT TT CT CT CT CT TT CT C…
carp225601 CG CG CG CG CC CG CG GG CC CG CC CG CG CC CC CC CG CG GG CG CG CG CG CC CG GG CG CG CG CG CG CG CG CC GG CG CC GG CG CG CG CC GG CC CG CG CG CG GG GG CG CG CC CC CG CC CG CG CG CC CG GG GG CG CG CG CG CG CG CC CC CG GG CG CG CG CG GG GG CG CG CC CG GG CG CC CG GG CC GG CG CC CG CG CC GG CG CG GG CG CG GG CG CC CG CG GG CG GG CG CG CC CG GG GG CG CC CG CG CG CG CG CG CG GG CG CG CG CG C…
carp225602 CC CC CC CC CC CC CC CC CC CC CC CC CC CC CC CC CC CC CC CC CC CC CC CC CC CC CC CC CC CC CC CC CC CC CC CC CC CC CC CC CC CC CC CC CC CC CC CC CC CC CC CC CC CC CC CC CC CC CC GC CC CC CC CC CC CC CC CC CC CC CC CC CC CC CC CC CC CC CC CC CC CC CC CC CC CC CC CC CC CC CC CC CC CC CC CC CC CC CC CC CC CC CC CC CC CC CC CC CC CC CC CC CC CC CC CC CC CC CC CC CC CC CC CC CC CC CC CC CC C…
carp072677 CT CT CT CT CT CT CT CT CT CT CT CT CT CT CT CT CT CT CT CT CT CT CT CT CT CT CT CT CT CT CT CT CT CT CT CT CT CT CT CT CT CT CT CT CT CT CT CT CT CT CT CT CT CT CT CT CT CT CT CT CT CT CT CT CT CT CT CT CT CT CT CT CT CT CT CT CT CT CT CT CT CT CT CT CT CT CT CT CT CT CT CT CT CT CT CT CT CT CT CT CT CT CT CT CT CT CT CT CT CT CT CT CT CT CT CT CT CT CT CT CT CT CT CT CT CT CT CT CT C…
carp072679 CC AA AA AA AA CC AC CC CC AA AA AA AC AC AA AA CC AA AC AC AA AA CC AC AC AA AC AC AC AA AC AC AC AC AC AC AC CC AC AC CC AA CC AC AA CC AA AC AC AC AC AC AC AC AC AC AC AA CC AC AC CC AC AA AC AC CC AA AC CC CC AA AC AC AC CC AC CC AC CC AC AA AA AC AC CC AC AC AC CC CC AA AA AC CC CC AC AC AC AC AC CC AC CC AA AA CC AC CC AC AC AC AC AC CC AC AC AA AA AA CC CC AC CC AC AC AC AC AC A…
carp072682 GG AG AG GG GG GG GG GG AG GG GG AG GG AG GG AG AG AG GG AG GG GG GG GG AG GG AG GG AG AG GG AG GG AG AG AG GG GG AG AG GG GG GG GG AG AG AG GG GG GG AG AG GG AG AG AG GG AG GG AG AG GG GG GG AG AG AG AG GG AG AG GG GG GG AG AG AG AG GG GG GG GG AG AG AG GG GG GG AG AG GG GG GG AG AG GG GG AG GG AG AG AG AG AG GG AG AG GG GG AG AG AG GG AG GG AG AG AG AG GG AG AG GG GG AG GG GG AG GG A…
carp072683 GG AG AG GG GG GG GG GG AG GG GG AG GG AG GG AG AG AG GG AG GG GG GG GG AG GG AG GG AG AG GG AG GG AG AG AG GG GG AG AG GG GG GG GG AG AG AG GG GG GG AG AG GG AG AG AG GG AG GG AG AG GG GG GG AG AG AG AG GG AG AG GG GG GG AG AG AG AG GG GG GG GG AG AG AG GG GG GG AG AG GG GG GG AG AG GG GG AG GG AG AG AG AG AG GG AG AG GG GG AG AG AG GG AG GG AG AG AG AG GG AG AG GG GG AG GG GG AG GG A…
carp072684 TT CT CT TT TT TT TT TT CT TT TT CT TT CT TT CT CT CT TT CT TT TT TT TT CT TT CT TT CT CT TT CT TT CT CT CT TT TT CT CT TT TT TT TT CT CT CT TT TT TT CT CT TT CT CT CT TT CT TT CT CT TT TT TT CT CT CT CT TT CT CT TT TT TT CT CT CT CT TT TT TT TT CT CT CT TT TT TT CT CT TT TT TT CT CT TT TT CT TT CT CT CT CT CT TT CT CT TT TT CT CT CT TT CT TT CT CT CT CT TT CT CT TT TT CT TT TT CT TT C…
carp072690 TT CT CT TT TT TT TT TT CT TT TT CT TT CT TT CT CT CT TT CT TT TT TT TT CT TT CT TT CT CT TT CT TT CT CT CT TT TT CT CT TT TT TT TT CT CT CT TT TT TT CT CT TT CT CT CT TT CT TT CT CT TT TT TT CT CT CT CT TT CT CT TT TT TT CT CT CT CT TT TT TT TT CT CT CT TT TT TT CT CT TT TT TT CT CT TT TT CT TT CT CT CT CT CT TT CT CT TT TT CT CT CT TT CT TT CT CT CT CT TT CT CT TT TT CT TT TT CT TT C…
carp072698 CC CC CC CC CC CC CC CC CC CC CC CC CC CC CC CC CC CC CC CC CC CC CC CC CC CC CC CC CC CC CC CC CC CC CC CC CC CC CC CC CC CC CC CC CC CC CC CC CC CC CC CC CC CC CC CC CC CC CC CC CC GC CC CC CC CC CC CC CC CC CC CC CC CC CC CC CC CC CC CC CC CC CC CC CC CC CC CC CC CC CC CC CC CC CC CC CC CC CC CC CC CC CC CC CC CC CC CC CC CC CC CC CC CC CC CC CC CC CC CC CC CC CC CC CC CC CC CC CC C…
carp072699 AA AA AA AA AA AA AA AA AA AA AA AA AA AA AA AA AA AA AA AA AA AA AA AA AA AA AA AA AA AA AA AA AA AA AA AA AA AA AA AA AA AA AA AA AA AA AA AA AA AA AA AA AA AA AA AA AA AA AA AA AA CA AA AA AA AA AA AA AA AA AA AA AA AA AA AA AA AA AA AA AA AA AA AA AA AA AA AA AA AA AA AA AA AA AA AA AA AA AA AA AA AA AA AA AA AA AA AA AA AA AA AA AA AA AA AA AA AA AA AA AA AA AA AA AA AA AA AA AA A…
carp072701 AG AG AG AG AG AG AG AG AG AG AG AG AG AG AG AG AG AG AG AG AG AG AG AG AG AG AG AG AG AG AG AG AG AG AG AG AG AG AG AG AG AG AG AG AG AG AG AG AG AG AG AG AG AG AG AG AG AG AG AG AG AG AG AG AG GG AG AG AA AG AG AG AG AG AG AG AG AG AG AG AG AG AG AG AG AG AG AG AG AG AG AG AG AG AG AG AG AG AG AG AG AG AG AG AG AG AG AG AG AG AG AG AG AG AG AG AG AG AG AG AG AG AG AG AG AG AG AG AG A…
carp072703 AG AG AG AG AG AG AG AG AG AG AG AG AG AG AG AG AG AG AG AG AG AG AG AG AG AG AG AG AG AG AG AG AG AG AG AG AG AG AG AG AG AG AG AG AG AG AG AG AG AG AG AG AG AG AG AG AG AG AG AG AG AG AG AG AG GG AG AG AA AG AG AG AG AG AG AG AG AG AG AG AG AG AG AG AG AG AG AG AG AG AG AG AG AG AG AG AG AG AG AG AG AG AG AG AG AG AG AG AG AG AG AG AG AG AG AG AG AG AG AG AG AG AG AG AG AG AG AG AG A…
carp072705 AG GG GG GG GG AG GG AG AG GG GG GG AG AG GG GG AG GG AG GG GG GG AG AG GG GG AG GG AG GG AG AG AG AG AG GG AG AG AG GG AG GG AG GG GG AG GG GG AG GG AG AG AG AG AG AG GG GG AG AG AG AG GG GG GG AG AG GG GG AG AG GG GG AG AG AG GG AG AG AG GG GG GG AG GG AG AG GG GG AG AG GG GG AG AG AG GG GG GG AG AG AG AG AG GG GG AG AG AG GG AG GG GG GG AG AG GG GG GG GG AG AG GG AG AG GG AG GG AG A…
carp072706 CA AA AA AA AA CA CA CA CA AA AA AA AA AA AA AA CA AA AA CA AA AA CA AA CA AA AA CA AA AA AA AA AA AA AA CA AA CA AA CA CA AA CA CA AA CA AA CA AA CA AA AA AA AA AA AA CA AA CA AA AA CA CA AA CA AA CA AA CA CA CA AA CA AA AA CA CA CA AA CA CA AA AA AA CA CA AA CA CA CA CA AA AA AA CA CA CA CA CA AA AA CA CA CA AA AA CA AA CA CA AA CA AA CA CA AA CA AA AA AA CA CA CA CA AA CA CA CA AA A…
carp072709 TC CC CC CC CC TC CC TC TC CC CC CC TC TC CC CC TC CC TC CC CC CC TC TC CC CC TC CC TC CC TC TC TC TC TC CC TC TC TC CC TC CC TC CC CC TC CC CC TC CC TC TC TC TC TC TC CC CC TC TC TC TC CC CC CC TC TC CC CC TC TC CC CC TC TC TC CC TC TC TC CC CC CC TC CC TC TC CC CC TC CC CC CC TC TC TC CC CC CC TC TC TC TC TC CC CC TC TC TC CC TC CC CC CC TC TC CC CC CC CC TC TC CC TC TC CC TC CC TC T…
carp072710 AG GG GG GG GG AG GG AG AG GG GG GG AG AG GG GG AG GG AG GG GG GG AG AG GG GG AG GG AG GG AG AG AG AG AG GG AG AG AG GG AG GG AG GG GG AG GG GG AG GG AG AG AG AG AG AG GG GG AG AG AG AG GG GG GG AG AG GG GG AG AG GG GG AG AG AG GG AG AG AG GG GG GG AG GG AG AG GG GG AG AG GG GG AG AG AG GG GG GG AG AG AG AG AG GG GG AG AG AG GG AG GG GG GG AG AG GG GG GG GG AG AG GG AG AG GG AG GG AG A…
carp072720 AT AA TT TT TT TT AT TT AT AT AT AT AT AA AA AA AT TT AT AA AT AA AT TT AT AT AT TT AT AT AT AT AA AA AT AT TT TT AT TT AT AT AA AT AA TT AT AA AT AA AT AA AT AA TT AT AA TT TT AA AT TT AT AT TT AT TT AA AT AA AT AA AT TT AT AA AA AT AT TT AT AA AT AT TT AT AT TT TT AA AA TT TT AT AA AA AT TT AT AT TT AT AT AT TT AA AT AT AT AT AT AT AT TT AT AT TT AA TT TT AT AT TT AT AT AT TT AT AA A…
carp072721 GG GG GG GG GG GG GG GG GG GG GG GG GG GG GG GG GG GG GG GG GG GG GG GG GG GG GG GG GG GG GG GG GG GG GG GG GG GG GG GG GG GG GG GG GG GG GG GG GG GG GG GG GG GG GG GG GG GG GG AG GG GG GG GG GG GG GG GG GG GG GG GG GG GG GG GG GG GG GG GG GG GG GG GG GG GG GG GG GG GG GG GG GG GG GG GG GG GG GG GG GG GG GG GG GG GG GG GG GG GG GG GG GG GG GG GG GG GG GG GG GG GG GG GG GG GG GG GG GG G…
carp072723 TG TG TG TG GG TG GG GG TG GG TG GG TG TG TG GG TG TG GG GG TG TG GG GG TG TG TG GG TG TG TG GG TG GG TG GG TG GG TG GG TG TG TG GG GG TG TG TG TG GG TG TG TG TG TG GG GG TG TG GG GG TG GG TG TG TG TG GG GG TG GG TG TG TG GG TG GG TG GG TG TG GG GG TG GG TG TG TG TG TG TG TG TG TG GG TG TG TG TG TG GG TG TG TG TG TG TG TG TG TG GG GG TG TG GG TG TG TG TG TG TG TG TG TG TG TG TG TG TG T…
carp072724 TT CT CT CT CT TT CC CT CT CC CT CT TT CT TT CC CT CT CC CT CT CT CC CT TT CT CT CT CT CT CT CC TT CC CT CT TT CC TT CT CT CT TT CT CT CT TT TT CT CT CT CT CT TT TT CC CT TT CT CC CC TT CT TT TT CT TT CC CT TT CT TT CT TT CT CT CT CT CC CT CT CT CT TT CC CT CT CT CT TT TT CT CC CT CT CT CT CT CT TT CT CT CT CT TT CT CT CT CT CT CC CT CT CT CT CT CT CT CT CT CT CT TT CT TT CT CT TT TT C…
carp072731 CC CC CC CC CC CC CC CC CC CC CC CC CC CC CC CC CC CC CC CC CC CC CC CC CC CC CC CC CC CC CC CC CC CC CC CC CC CC CC CC CC CC CC CC CC CC CC CC CC CC CC CC CC CC CC CC CC CC CC AC CC CC CC CC CC CC CC CC CC CC CC CC CC CC CC CC CC CC CC CC CC CC CC CC CC CC CC CC CC CC CC CC CC CC CC CC CC CC CC CC CC CC CC CC CC CC CC CC CC CC CC CC CC CC CC CC CC CC CC CC CC CC CC CC CC CC CC CC CC C…
carp072733 TT CT CT CT CT TT CC CT CT CC CT CT TT CT TT CC CT CT CC CT CT CT CC CT TT CT CT CT CT CT CT CC TT CC CT CT TT CC TT CT CT CT TT CT CT CT TT TT CT CT CT CT CT TT TT CC CT TT CT CC CC TT CT TT TT CT TT CC CT TT CT TT CT TT CT CT CT CT CC CT CT CT CT TT CC CT CT CT CT TT TT CT CT CT CT CT CT CT CT TT CT CT CT CT TT CT CT CT CT CT CC CT CT CT CT CT CT CT CT CT CT CT TT CT TT CT CT TT TT C…
carp072734 TT TT TT TT TT TT TT TT TT TT TT TT TT TT TT TT TT TT TT TT TT TT TT TT TT TT TT TT TT TT TT TT TT TT TT TT TT TT TT TT TT TT TT TT TT TT TT TT TT TT TT TT TT TT TT TT TT TT TT CT TT TT TT TT TT TT TT TT TT TT TT TT TT TT TT TT TT TT TT TT TT TT TT TT TT TT TT TT TT TT TT TT TT TT TT TT TT TT TT TT TT TT TT TT TT TT TT TT TT TT TT TT TT TT TT TT TT TT TT TT TT TT TT TT TT TT TT TT TT T…
carp072735 TT TT TT TT TT TT TT TT TT TT TT TT TT TT TT TT TT TT TT TT TT TT TT TT TT TT TT TT TT TT TT TT TT TT TT TT TT TT TT TT TT TT TT TT TT TT TT TT TT TT TT TT TT TT TT TT TT TT TT CT TT TT TT TT TT TT TT TT TT TT TT TT TT TT TT TT TT TT TT TT TT TT TT TT TT TT TT TT TT TT TT TT TT TT TT TT TT TT TT TT TT TT TT TT TT TT TT TT TT TT TT TT TT TT TT TT TT TT TT TT TT TT TT TT TT TT TT TT TT T…
carp072740 TT CT CT CT CT TT CC CT CT CC CT CT TT CT TT CC CT CT CC CT CT CT CC CT TT CT CT CT CT CT CT CC TT CC CT CT TT CC TT CT CT CT TT CT CT CT TT TT CT CT CT CT CT TT TT CC CT TT CT CT CC TT CT TT TT CT TT CC CT TT CT TT CT TT CT CT CT CT CC CT CT CT CT TT CC CT CT CT CT TT TT CT CT CT CT CT CT CT CT TT CT CT CT CT TT CT CT CT CT CT CC CT CT CT CT CT CT CT CT CT CT CC TT CT TT CT CT TT TT C…
carp072744 TT CT CT CT CT TT CC CT CT CC CT CT TT CT TT CC CT CT CC CT CT CT CC CT TT CT CT CT CT CT CT CC TT CC CT CT TT CC TT CT CT CT TT CT CT CT TT TT CT CT CT CT CT TT TT CC CT TT CT CC CC TT CT TT TT CT TT CC CT TT CT TT CT TT CT CT CT CT CC CT CT CT CT TT CC CT CT CT CT TT TT CT CT CT CT CT CT CT CT TT CT CT CT CT TT CT CT CT CT CT CC CT CT CT CT CT CT CT CT CT CT CT TT CT TT CT CT TT TT C…
carp072750 TT TT TT TT TT TT TT TT TT TT TT TT TT TT TT TT TT TT TT TT TT TT TT TT TT TT TT TT TT TT TT TT TT TT TT TT TT TT TT TT TT TT TT TT TT TT TT TT TT TT TT TT TT TT TT TT TT TT TT CT TT TT TT TT TT TT TT TT TT TT TT TT TT TT TT TT TT TT TT TT TT TT TT TT TT TT TT TT TT TT TT TT TT TT TT TT TT TT TT TT TT TT TT TT TT TT TT TT TT TT TT TT TT TT TT TT TT TT TT TT TT TT TT TT TT TT TT TT TT T…
carp072752 GG GG GG GG GG GG GG GG GG GG GG GG GG GG GG GG GG GG GG GG GG GG GG GG GG GG GG GG GG GG GG GG GG GG GG GG GG GG GG GG GG GG GG GG GG GG GG GG GG GG GG GG GG GG GG GG GG GG GG CG GG GG GG GG GG GG GG GG GG GG GG GG GG GG GG GG GG GG GG GG GG GG GG GG GG GG GG GG GG GG GG GG GG GG GG GG GG GG GG GG GG GG GG GG GG GG GG GG GG GG GG GG GG GG GG GG GG GG GG GG GG GG GG GG GG GG GG GG GG G…
carp072755 CC CC TC TC TC TC CC TC CC TC TC TC TC CC CC CC CC CC CC CC CC TC TC TC TC CC CC CC CC CC CC CC CC CC TC TC CC TC TC CC CC CC CC CC CC CC TC TC TC CC CC TC TC TC CC CC CC TC CC TC TC TC CC CC CC TC TC TC CC TC TC CC TC TC TC TC TC TC CC CC TC TC TC TC CC CC TC TC TC CC CC CC TC TC CC CC CC CC TC CC TC CC TC CC TC CC CC TC TC TC TC TC TC TC TC TC CC CC CC TC TC TC TC CC CC TC TC CC TC T…
carp072757 AC CC AC CC AC AC CC AC CC AC AC CC CC AC AC CC AC AC AC AC AC CC CC AC CC CC CC AC AC AC AC AC CC CC CC AC CC AC CC AC AC AC CC CC AC CC CC AC AC CC AC CC CC AC CC AC AC CC AC CC AC AC CC CC AC CC CC CC AC CC AC AC CC AC AC AC AC AC AC CC CC CC AC CC AC AC CC AC AC AC CC AC CC AC AC AC AC CC CC CC AC AC CC CC AC AC CC AC AC CC AC AC CC AC CC CC CC AC AC CC CC CC CC AC AC AC AC AC AC A…
carp072759 TT TT AT AT AT AT TT AT TT AT AT AT AT TT TT TT TT TT TT TT TT AT AT AT AT TT TT TT TT TT TT TT TT TT AT AT TT AT AT TT TT TT TT TT TT TT AT AT AT TT TT AT AT AT TT TT TT AT TT AT AT AT TT TT TT AT AT AT TT AT AT TT AT AT AT AT AT AT TT TT AT AT AT AT TT TT AT AT AT TT TT TT AT AT TT TT TT TT AT TT AT TT AT TT AT TT TT AT AT AT AT AT AT AT AT AT TT TT TT AT AT AT AT TT TT AT AT TT AT A…
carp072783 AC CC AC AC AC AC CC CC CC AC AC AC AC CC AC AC AA AC AC CC AC CC AC AC AC AC AC AA AA AC CC AC CC CC AA AA AA AC AA CC CC CC AA AA AC AC AC AA AA CC CC AC AC AC AA AC AA AA CC AC AC AC AA AC AA AC AA AA AC AA CC AC AC AA AC AA AA AC AC AC AC AA CC CC CC AC AC AC AA AA AC CC CC AC CC AC AC AC CC CC AA AC AC AC AC CC AA AA AC CC AA AA AC CC CC AC AA AC AC AC AC CC AC CC CC CC AA AC AC C…
carp072784 AA CA AA AA CA CA CA CA CA CA AA AA CA CA AA CA AA CA CA CA CA CA AA CA AA AA CA AA AA CA CA CA CA CA AA AA AA CA AA CA CA CA AA AA CA CA CA AA AA CA CA AA CA CA AA CA AA AA CA AA CA CA AA CA AA AA AA AA CA AA CA AA CA AA CA AA AA CA AA AA AA AA CA CA CA AA AA AA AA AA CA CA CA AA CA AA AA CA CA CA AA CA AA CA CA CA AA AA AA CA AA AA AA CA CA AA AA AA CA AA AA CA CA CA CA CA AA AA CA C…
carp072787 GG GT GG GG TT TT GT GT GT TT GG GG TT GT GG TT GT TT TT GT TT GT GG TT GG GG TT GT GT TT GT TT GT GT GT GT GT TT GT GT GT GT GT GT TT TT TT GT GT GT GT GG TT TT GT TT GT GT GT GG TT TT GT TT GT GT GT GT GT GT GT GG TT GT GT GT GT TT GG GG GG GT GT GT GT GG GT GT GT GT TT GT GT GT GT GG GG TT GT GT GT TT GT TT TT GT GT GT GT GT GT GT GG GT GT GG GT GG TT GG GT GT TT GT GT GT GT GG GT G…
carp072791 AA AA AA AA AA AA AA AA AA AA AA AA AA AA AA AA AA AA AA AA AA AA AA AA AA AA AA AA AA AA AA AA AA AA AA AA AA AA AA AA AA AA AA AA AA AA AA AA AA AA AA AA AA AA AA AA AA AA AA AA AA TA AA AA AA AA AA AA AA AA AA AA AA AA AA AA AA AA AA AA AA AA AA AA AA AA AA AA AA AA AA AA AA AA AA AA AA AA AA AA AA AA AA AA AA AA AA AA AA AA AA AA AA AA AA AA AA AA AA AA AA AA AA AA AA AA AA AA AA A…
carp072794 TT CT CT TT TT TT TT TT CT TT TT CT TT CT TT CT CT CT TT CT TT TT TT TT CT TT CT TT CT CT TT CT TT CT CT CT TT TT CT CT TT TT TT TT CT CT CT TT TT TT CT CT TT CT CT TT TT CT TT CT CT CT TT CT CT CT TT CT CT CT CT TT TT CT CT CT CT CT TT TT TT TT CT CT CT TT TT TT CT CT TT TT TT CT CT TT TT CT TT CT CT CT CT CT TT CT CT TT CT CT CT CT TT CT TT CT CT CT CT TT CT CT CT TT CT TT TT CT TT C…
carp072800 CC CC CC CC CC CC CC CC CC CC CC CC CC CC CC CC CC CC CC CC CC CC CC CC CC CC CC CC CC CC CC CC CC CC CC CC CC CC CC CC CC CC CC CC CC CC CC CC CC CC CC CC CC CC CC CC CC CC CC GC CC CC CC CC CC CC CC CC CC CC CC CC CC CC CC CC CC CC CC CC CC CC CC CC CC CC CC CC CC CC CC CC CC CC CC CC CC CC CC CC CC CC CC CC CC CC CC CC CC CC CC CC CC CC CC CC CC CC CC CC CC CC CC CC CC CC CC CC CC C…
carp072804 AA AG AG AG GG AG AG AA AA AA AG GG GG AG AG GG GG GG AG AA AA AG AA AG AA AG GG AG AA GG AG AA AG GG AA GG AG AA AG AA AG AG GG AA AA AG AG AG GG GG GG GG AG AA AG GG AG AG GG AG AG AA GG GG GG AG GG GG AG GG AG AA AG GG AG AG AG AG AG AG GG AA AG AG AG AG AG AG AG AA AG AG AG AG AG AG AG AG AG AG AG AG AG AG AG AG AG AG AG AG AG AG AG AG AG AG AG AG AG AG AG AG GG AG AG AG AG AG AG A…
carp072812 TT TT TT TT TT TT TT TT TT TT TT TT TT TT TT TT TT TT TT TT TT TT TT TT TT TT TT TT TT TT TT TT TT TT TT TT TT TT TT TT TT TT TT TT TT TT TT TT TT TT TT TT TT TT TT TT TT TT TT TT TT CT TT TT TT TT TT TT TT TT TT TT TT TT TT TT TT TT TT TT TT TT TT TT TT TT TT TT TT TT TT TT TT TT TT TT TT TT TT TT TT TT TT TT TT TT TT TT TT TT TT TT TT TT TT TT TT TT TT TT TT TT TT TT TT TT TT TT TT T…
carp072813 GG TG TG TG TT GG GG TG GG TG GG TT TT TG TG GG TT TT TT TG TT TG TG TG GG TT GG TT GG TT GG GG TG TG TT GG GG GG TG GG TG TT TG TG GG TG TT TT TG GG TT TG TG TT GG GG TG GG GG TG GG GG TG TG GG TG TG TT TG GG TG GG GG TT TT TG TG TG TG TG TG TG TG TG TG TG TG TG TG TG TG TG TG GG TG TG TG TG TG TT TG TG TG TG TG TG TG TG TG TG TG TG GG TG TG TG TG TG GG TG TT TG TG TG TG TG GG TG TG T…
carp072814 TT TT TT TT TT TT TT TT TT TT TT TT TT TT TT TT TT TT TT TT TT TT TT TT TT TT TT TT TT TT TT TT TT TT TT TT TT TT TT TT TT TT TT TT TT TT TT TT TT TT TT TT TT TT TT TT TT TT TT TT TT GT TT TT TT TT TT TT TT TT TT TT TT TT TT TT TT TT TT TT TT TT TT TT TT TT TT TT TT TT TT TT TT TT TT TT TT TT TT TT TT TT TT TT TT TT TT TT TT TT TT TT TT TT TT TT TT TT TT TT TT TT TT TT TT TT TT TT TT T…
carp072815 TT TT TT TT TT TT TT TT TT TT TT TT TT TT TT TT TT TT TT TT TT TT TT TT TT TT TT TT TT TT TT TT TT TT TT TT TT TT TT TT TT TT TT TT TT TT TT TT TT TT TT TT TT TT TT TT TT TT TT TT TT CT TT TT TT TT TT TT TT TT TT TT TT TT TT TT TT TT TT TT TT TT TT TT TT TT TT TT TT TT TT TT TT TT TT TT TT TT TT TT TT TT TT TT TT TT TT TT TT TT TT TT TT TT TT TT TT TT TT TT TT TT TT TT TT TT TT TT TT T…
carp072816 CC CC CT CT CC TT CT CT CT TT CT CC CT TT CC CC CT CC CC CT CT CT CT TT CT CT CT CT TT CT CT CC CT CT CT TT CT CC CC TT CC CT CC TT CT CT TT CT TT CC CT CT CT TT CT TT CC CC TT TT CC CC CT CT CT CT CT CT CT CT CT TT CT CC CT CT CC CT CT CT CT CT CC CT CT CT CT CC CT CT CT CT CT CT CT TT CT CT CT CC CT CT TT CT CT CT CT CT CT CT CT CT CT CT CT CT CT CT CT CT CC CT CT CT CT CT CT CT CT C…
carp072818 CC CC CC CC CC CC CC CC CC CC CC CC CC CC CC CC CC CC CC CC CC CC CC CC CC CC CC CC CC CC CC CC CC CC CC CC CC CC CC CC CC CC CC CC CC CC CC CC CC CC CC CC CC CC CC CC CC CC CC CC CC TC CC CC CC CC CC CC CC CC CC CC CC CC CC CC CC CC CC CC CC CC CC CC CC CC CC CC CC CC CC CC CC CC CC CC CC CC CC CC CC CC CC CC CC CC CC CC CC CC CC CC CC CC CC CC CC CC CC CC CC CC CC CC CC CC CC CC CC C…
carp072826 GG GG GG GG GG GG GG GG GG GG GG GG GG GG GG GG GG GG GG GG GG GG GG GG GG GG GG GG GG GG GG GG GG GG GG GG GG GG GG GG GG GG GG GG GG GG GG GG GG GG GG GG GG GG GG GG GG GG GG GG GG AG GG GG GG GG GG GG GG GG GG GG GG GG GG GG GG GG GG GG GG GG GG GG GG GG GG GG GG GG GG GG GG GG GG GG GG GG GG GG GG GG GG GG GG GG GG GG GG GG GG GG GG GG GG GG GG GG GG GG GG GG GG GG GG GG GG GG GG G…
carp072827 TC TT TC CC TC TC TC TT CC CC TC CC CC TC TT TC TC CC TC TT TT TT CC TC TT TC TC CC CC TC TT CC TC TC TT TT CC TC TC TC TC TC CC TC TT TC TC TC TC TC TC TC TC CC CC TC TC CC CC CC TT TC TC TT CC TC CC TC TC TT TC TC TC CC CC TC TT TC TC TC TC TC TC TC TC CC TC TC TC TC TC TC TC TC TC TC CC TC TC TC CC TC TC TC TC TC TC TC TC TC TC CC TC TC TC TC TC TT TC TC TC TC TC TC TC TC TT TC TC T…
carp072828 CC CC CC CC CC CC CC CC CC CC CC CC CC CC CC CC CC CC CC CC CC CC CC CC CC CC CC CC CC CC CC CC CC CC CC CC CC CC CC CC CC CC CC CC CC CC CC CC CC CC CC CC CC CC CC CC CC CC CC CC CC TC CC CC CC CC CC CC CC CC CC CC CC CC CC CC CC CC CC CC CC CC CC CC CC CC CC CC CC CC CC CC CC CC CC CC CC CC CC CC CC CC CC CC CC CC CC CC CC CC CC CC CC CC CC CC CC CC CC CC CC CC CC CC CC CC CC CC CC C…
carp072830 TT TT TT TT TT TT TT TT TT TT TT TT TT TT TT TT TT TT TT TT TT TT TT TT TT TT TT TT TT TT TT TT TT TT TT TT TT TT TT TT TT TT TT TT TT TT TT TT TT TT TT TT TT TT TT TT TT TT TT CT TT TT TT TT TT TT TT TT TT TT TT TT TT TT TT TT TT TT TT TT TT TT TT TT TT TT TT TT TT TT TT TT TT TT TT TT TT TT TT TT TT TT TT TT TT TT TT TT TT TT TT TT TT TT TT TT TT TT TT TT TT TT TT TT TT TT TT TT TT T…
carp072831 GG GG GG GG GG GG GG GG GG GG GG GG GG GG GG GG GG GG GG GG GG GG GG GG GG GG GG GG GG GG GG GG GG GG GG GG GG GG GG GG GG GG GG GG GG GG GG GG GG GG GG GG GG GG GG GG GG GG GG AG GG GG GG GG GG GG GG GG GG GG GG GG GG GG GG GG GG GG GG GG GG GG GG GG GG GG GG GG GG GG GG GG GG GG GG GG GG GG GG GG GG GG GG GG GG GG GG GG GG GG GG GG GG GG GG GG GG GG GG GG GG GG GG GG GG GG GG GG GG G…
carp072832 GG GG GG GG GG GG GG GG GG GG GG GG GG GG GG GG GG GG GG GG GG GG GG GG GG GG GG GG GG GG GG GG GG GG GG GG GG GG GG GG GG GG GG GG GG GG GG GG GG GG GG GG GG GG GG GG GG GG GG AG GG AG GG GG GG GG GG GG GG GG GG GG GG GG GG GG GG GG GG GG GG GG GG GG GG GG GG GG GG GG GG GG GG GG GG GG GG GG GG GG GG GG GG GG GG GG GG GG GG GG GG GG GG GG GG GG GG GG GG GG GG GG GG GG GG GG GG GG GG G…
carp072833 GG TG TG TG TT GG GG TG TG TG GG TT TT TG TG GG TT TT TT TG TT TG TG TG GG TT GG TT GG TT GG GG TG TT TT TG GG GG TG GG TG TG TG TG TG TG TT TT TG GG TT TG TG TT GG GG TG GG GG TT GG GG GG TG GG TG GG TT TG GG TG GG GG TT TG TG TG TG TG TG TG TG TT TG TG TG TG TG TG TG TG TG TG GG TG TG TG TG TG TT TG TG TG TG TG TG TG TG TG TG TG TG GG TG TG TG TG TG TG TG TG TG TG TG TG TG GG TG TG T…
carp072836 TT TT TT TT TT TT TT TT TT TT TT TT TT TT TT TT TT TT TT TT TT TT TT TT TT TT TT TT TT TT TT AT TT TT TT TT TT TT TT TT TT TT TT TT TT TT TT TT TT TT TT TT TT TT TT TT TT TT TT AT TT AT TT TT TT TT TT TT TT TT TT TT TT TT TT TT TT TT TT TT TT TT TT TT TT TT TT TT TT TT TT TT TT TT TT TT TT TT TT TT TT TT TT TT TT TT TT TT TT TT TT TT TT TT TT TT TT TT TT TT TT TT TT TT TT TT TT TT TT T…
carp072837 CC CC CC CC CC CC CC CC CC CC CC CC CC CC CC CC CC CC CC CC CC CC CC CC CC CC CC CC CC CC CC CC CC CC CC CC CC CC CC CC CC CC CC CC CC CC CC CC CC CC CC CC CC CC CC CC CC CC CC CC CC TC CC CC CC CC CC CC CC CC CC CC CC CC CC CC CC CC CC CC CC CC CC CC CC CC CC CC CC CC CC CC CC CC CC CC CC CC CC CC CC CC CC CC CC CC CC CC CC CC CC CC CC CC CC CC CC CC CC CC CC CC CC CC CC CC CC CC CC C…
carp072839 AA CA CA CA CC AA AA CA CA CA AA CC CC CA CA AA CC CC CC CA CC CA CA CA AA CC AA CC AA CC AA CA CA CC CC CA AA AA CA AA CA CA CA CA CA CA CC CC CA AA CC CA CA CC AA AA CA AA AA CC AA CA AA CA AA CA CA CC CA AA CA AA AA CC CA CA CA CA CA CA CA CA CC CA CA CA CA CA CA CA CA CA CA AA CA CA CA CA CA CC CA CA CA CA CA CA CA CA CA CA CA CA AA CA CA CA CA CA CA CA CA CA CA CA CA CA AA CA CA C…
carp072840 CC CC CC CC CC CC CC CC CC CC CC CC CC CC CC CC CC CC CC CC CC CC CC CC CC CC CC CC CC CC CC CC CC CC CC CC CC CC CC CC CC CC CC CC CC CC CC CC CC CC CC CC CC CC CC CC CC CC CC CC CC GC CC CC CC CC CC CC CC CC CC CC CC CC CC CC CC CC CC CC CC CC CC CC CC CC CC CC CC CC CC CC CC CC CC CC CC CC CC CC CC CC CC CC CC CC CC CC CC CC CC CC CC CC CC CC CC CC CC CC CC CC CC CC CC CC CC CC CC C…
carp072841 GG TG TG TG TT GG GG TG TG TG GG TT TT TG TG GG TT TT TT TG TT TG TG TG GG TT GG TT GG TT GG GG TG TT TT TG GG GG TG GG TG TG TG TG TG TG TT TT TG GG TT TG TG TT GG GG TG GG GG TG GG TG GG TG GG TG GG TT TG GG TG GG GG TT TG TG TG TG TG TG TG TG TT TG TG TG TG TG TG TG GG TG TG GG TG TG TG TG TG TT TG TG TG TG TG TG TG TG TG TG TG TG TG TG TG TG TG TG TG TG TG TG TG TG TG TG GG TG TG T…
carp072847 GG GG AG AG AA AG AA AG GG AG AA AG AA AA AG GG AG AA GG AG AA AG GG AA GG GG AA AG AA AA AG AG AG AG GG AG AG AA AA AA AG AA AG AG GG AG AA AG AG AA AG AG AA GG AG GG GG AG AA AA AA GG AA GG AG AG GG AG AG GG AG AG GG AG AA AG AG AG AG AG GG AG AG AG AG AG AG AG GG AG AG AG AG GG AG GG AA AG AG AG AG GG AG AA AG AG AG AG AG AG AA AG AG AA AG GG AG AG GG GG AG AG AG GG AG GG AG GG AG A…
carp072858 CC GC CC GC GC CC GC CC GC GC GC CC CC GC CC GC GC GC GC CC GC GC GC CC CC CC GC CC GC GC GC GC CC GC GC CC CC GC CC CC GC GC CC CC CC GC CC CC GC CC GC GC GC CC CC GC CC CC GC GC GC GC CC CC CC CC CC GC GC CC CC CC GC GC CC CC CC GC GC GC GC CC CC GC GC GC GC GC CC CC CC CC GC CC CC CC GC GC CC CC CC GC CC GC CC GC CC GC GC GC GC GC CC CC CC GC GC CC GC GC GC CC CC CC CC CC CC CC CC G…
carp069742 GC CC GC CC GC GC GC CC CC GC GC CC CC CC CC CC GC CC CC GC GC GC CC CC GC CC GC GC CC CC CC GC CC CC CC GC GC GC CC CC GC CC CC GC GC CC GC CC GC GC GC GC GC CC CC CC CC GC GC GC GC CC CC CC CC CC CC CC GC CC CC CC GC GC CC CC GC GC GC GC CC CC GC GC CC GC GC CC GC CC CC GC GC CC GC GC GC CC CC GC CC CC CC GC GC GC CC CC GC GC CC CC GC GC GC CC GC GC CC GC GC CC GC CC CC GC GC GC GC G…
carp069751 GG GG GG GG GG AG AG GG GG GG GG GG GG AG GG GG GG GG GG GG GG AG AG AG GG GG GG GG GG AG AG AG AG AG AG GG GG AG AG GG GG GG AG GG GG GG AG GG GG AG AG GG AG AG AG GG AG GG AG GG GG AG GG GG GG GG AG GG AG AG GG AG AG GG AG GG AG AG AG AG GG AG GG GG GG GG AG GG AG AG GG GG AG AG GG AG GG AG GG GG GG GG AG AG AG GG GG AG AG GG AG AG GG AG AG AG AG AG AG GG GG GG GG GG AG AG GG GG GG G…
carp069752 GA GG GA GA GA GA AA GG GA GA GA GG GA AA GG GG GA GA GA GA GG GA GA AA GA GA GG GA GA AA AA GA AA AA GA GA GA GA AA GA GG GG AA GG GG GG AA GG GG AA AA GA AA GA AA GA GA GA GA GG GA AA GA GA GA GA GA GA GA AA GA AA AA GG GA GA AA AA AA AA GG AA GG GA GA GG GA GG AA GA GA GG AA GA GG GA GG AA GG GG GG GA GA GA GA GA GA AA AA GG GA GA GG GA GA GA GA AA AA GA GA GG GG GG GA GA GA GA GA G…
carp069758 TT TT TT CT TT TT CT CT TT TT CT CT CT TT TT CT CT CT TT CT TT CT TT CT TT CT TT TT TT CT CT CT TT TT TT TT CT CT CT TT TT CT CT CT CT CT CT CT CT TT CT CT CT CT CT TT CT TT TT CT CT CT TT TT CT CT TT TT CT CT TT CT CT CT CT CT TT CT CT CT TT CT CT CT TT TT CT TT TT TT CT CT CT CT CT CT TT CT CT TT TT TT CT CT CT TT CT CT CT CT TT TT CT CT TT CT CT CT CT CT CT CT TT CT CT TT TT CT TT C…
carp069760 GG GG GG AG GG GG AG AG GG GG AG AG AG GG GG AG AG AG GG AG GG AG GG AG GG AG GG GG GG AG AG AG GG GG GG GG AG AG AG GG GG AG AG AG AG AG AG AG AG GG AG AG AG AG AG GG AG GG GG AG AG AG GG GG AG AG GG GG AG AG GG AG AG AG AG AG GG AG AG AG GG AG AG AG GG GG AG GG GG GG AG AG AG AG AG AG GG AG AG GG GG GG AG AG AG GG AG AG AG AG GG GG AG AG GG AG AG AG AG AG AG AG GG AG AG GG GG AG GG A…
carp069762 TT TT TT CT TT TT CT CT TT TT CT CT CT TT TT CT CT CT TT CT TT CT TT CT TT CT TT TT TT CT CT CT TT TT TT TT CT CT CT TT TT CT CT CT CT CT CT CT CT TT CT CT CT CT CT TT CT TT TT CT CT CT TT TT CT CT TT TT CT CT TT CT CT CT CT CT TT CT CT CT TT CT CT CT TT TT CT TT TT TT CT CT CT CT CT CT TT CT CT TT TT TT CT CT CT TT CT CT CT CT TT TT CT CT TT CT CT CT CT CT CT CT TT CT CT TT TT CT TT C…
carp069769 CT TT TT TT TT CT CT TT TT TT TT TT TT CT TT TT TT TT TT TT TT CT CT CT TT TT TT CT TT CT CT CT CT CT CT TT CT CT CT TT CT TT TT TT TT CT CT CT TT CT CT TT CT TT CT CT CT CT TT TT TT CT CT TT TT TT CT TT CT CT CT CT CT TT CT TT CT CT CT CT TT CT CT TT TT TT CT CT CT CT TT TT CT CT CT CT TT CT TT TT TT TT TT CT CT TT TT TT TT TT CT CT TT TT TT CT CT CT CT TT TT CT TT CT CT CT TT TT TT T…
carp069770 AA TA AA TA AA TA AA TA AA AA AA TA TA TA TA TA AA AA AA AA AA TA TA AA AA AA TA AA AA AA AA AA AA AA TA AA AA TA AA AA TA TA AA TA TA TA AA TA TA AA AA AA AA AA AA AA TA AA TA TA TA AA AA AA AA TA TA AA AA AA AA AA AA TA TA AA AA AA AA AA TA AA TA AA AA TA TA TA AA TA AA TA AA AA TA TA TA AA TA TA TA AA TA TA TA TA AA AA AA TA TA TA TA TA TA TA TA AA AA AA TA TA AA AA TA TA AA AA AA T…
carp069771 CC TC TC TC TC CC CC TC TC TC TC TC TC CC TC TC TC TC TC TC TC CC CC CC TC TC CC CC TC CC CC CC CC CC CC TC CC CC CC TC CC TC TC TC TC CC CC CC TC CC CC TC CC TC CC CC CC CC TC TC TC CC CC TC TC CC CC TC TC CC CC CC CC TC CC TC CC CC CC CC TC CC CC TC TC CC CC CC CC CC TC TC CC CC CC CC TC CC TC TC TC TC TC CC CC TC TC TC TC TC CC CC TC TC TC CC CC CC CC TC TC CC TC CC CC CC TC TC TC T…
carp069779 CT TT CT TT TT CT TT TT TT TT CT TT TT CT TT CT TT TT TT CT CT CT CT TT TT CT CT TT TT CT TT TT CT TT CT TT CT CT TT TT CT TT TT CT CT CT CT CT CT CT CT TT CT TT TT CT TT CT CT TT TT CT TT CT CT CT CT TT TT TT CT CT CT CT CT CT TT CT CT CT CT TT CT CT CT CT TT CT CT TT CT CT CT TT TT CT CT CT CT CT CT CT CT CT CT CT CT CT CT CT TT CT TT CT CT CT TT TT CT CT TT TT CT CT CT CT CT CT CT C…
carp069786 TA TA TA TT TT TA AA AA TA TA AA TA AA TA TT TA AA AA AA TT TA TT TA AA AA TA TA TA AA TA TA TA AA TT TT AA TT AA TT AA TA AA TA TA TA TA TT TA TA TT AA TA AA AA AA TA TT TA TT TT TA AA TA AA TT TA TA TT TA TT AA TA TA TT TA TT AA TT TA AA TT TT TA TA TT TT TA TA AA AA TA AA TA TA TA AA TA TA AA TA AA TA TA TT TT AA TA TT TA TT TA TA AA TA TA AA TA TA TT TT TA TA TT AA AA TT TA TT TA A…
carp160656 AA AA AA AA AA AA AA AA AA AA AA AA AA AA AA AA AA AA AA AA AA AA AA AA AA AA AA AA AA AA AA AA AA AA AA AA AA AA AA AA AA AA AA AA AA AA AA AA AA AA AA AA AA AA AA AA AA AA AA GA AA AA AA AA AA AA AA AA AA AA AA AA AA AA AA AA AA AA AA AA AA AA AA AA AA AA AA AA AA AA AA AA AA AA AA AA AA AA AA AA AA AA AA AA AA AA AA AA AA AA AA AA AA AA AA AA AA AA AA AA AA AA AA AA AA AA AA AA AA A…
carp069789 TC CC CC TC TC CC TC TC TC CC TC CC TC CC TC TC CC TC TC CC CC TC TC CC TC TC CC TC CC CC TC CC TC TC TC TC TC CC TC TC CC CC CC TC TC TC TC TC TC TC TC TC CC CC CC TC CC CC CC CC TC TC CC CC TC TC CC TC CC TC TC CC TC CC TC CC TC TC TC CC TC TC CC CC TC CC TC TC CC TC TC CC TC TC CC TC TC CC TC TC CC CC TC TC TC TC TC TC TC CC CC TC TC TC TC TC TC CC TC TC TC TC TC TC CC TC TC TC TC T…
carp069796 CC CC CC CC CC CC CC CC CC CC CC CC CC CC CC CC CC CC CC CC CC CC CC CC CC CC CC CC CC CC CC CC CC CC CC CC CC CC CC CC CC CC CC CC CC CC CC CC CC CC CC CC CC CC CC CC CC CC CC CC CC TC CC CC CC CC CC CC CC CC CC CC CC CC CC CC CC CC CC CC CC CC CC CC CC CC CC CC CC CC CC CC CC CC CC CC CC CC CC CC CC CC CC CC CC CC CC CC CC CC CC CC CC CC CC CC CC CC CC CC CC CC CC CC CC CC CC CC CC C…
carp117106 CC CG CG CC GG CG CC CG CC CC CG CG CC CG CC GG CG CG GG CC GG CG GG CG CC GG CG CC GG CG CG CG CC CC CG CG CG GG CG CG CC CC GG CG CG CG CG CG CG CG CC CC CG CG GG CC CC GG CG GG CG CC CC GG CG CG CG GG CG CG CG GG CG CG CG CG CG CG CG CG CG CG CG CG CG CG CG CG CG CG CG CG CG CG CG CG CC GG CG CG CG CG CG CG CG GG CC CG CG GG CG CG CG CG CG CG CG CG GG CC CG CG CG CG CG CG CC CG CC G…
carp007050 GG GG GG GG GG GG GG GG GG GG GG GG GG GG GG GG GG GG GG GG GG GG GG GG GG GG GG GG GG GG GG GG GG GG GG GG GG GG GG GG GG GG GG GG GG GG GG GG GG GG GG GG GG GG GG GG GG GG GG GG GG AG GG GG GG GG GG GG GG GG GG GG GG GG GG GG GG GG GG GG GG GG GG GG GG GG GG GG GG GG GG GG GG GG GG GG GG GG GG GG GG GG GG GG GG GG GG GG GG GG GG GG GG GG GG GG GG GG GG GG GG GG GG GG GG GG GG GG GG G…
carp007055 GG GG CG CG GG CG CG GG CG GG CG GG CG CG CG CG CG CG GG GG CG CG CG CC CG GG CG CG CG CG CG CG CG GG CC CC GG CG CG CG CC CG CC GG CC CG CC CG GG GG CG CC CG CG CG CC CC CG CC CG CG GG CC CC CC CG CG GG CG GG CG CC CC GG CG CG GG GG CG CG CG CG CG CG CG CG CG CG CG CG CG CG CG CG CG CG CG CG CG CG CG CG GG GG CG CG CG CG CG CG CG CC CG CG CG CG CG CG CG CG CG CG CG CG CG CG CG CG CG C…
carp007058 CC CC CC CC GC GC CC CC GC GC CC CC CC CC CC CC GC CC GC GC GC GC GC GC GC GC CC GC GC CC CC GC CC CC GC GC GC GC CC CC GC CC CC GC CC GC CC GC GC CC CC CC CC GC GC GC CC GC GC CC GC GC GC GC GC GC GC GC CC GC CC CC GC GC GC GC GC GC GC CC GC GC GC CC CC GC GC GC GC GC GC CC CC GC CC CC CC GC GC GC GC GC GC GC GC CC GC GC CC GC GC GC GC CC GC GC GC CC GC GC GC CC GC CC GC CC GC CC GC C…
carp007060 AG AG GG GG AG GG GG AG AG AG GG AG AG AG GG AG AG GG AG AG GG GG GG GG AG AG AG GG AG AG GG GG AG AG GG GG AG GG AG GG GG GG GG AG GG GG GG AG AG AG GG GG AG AG AG GG GG GG GG GG AG AG GG GG GG GG AG AG AG AG AG GG GG AG AG GG AG AG AG AG AG GG GG GG AG AG AG AG AG AG GG GG GG GG GG GG AG GG GG GG AG AG AG AG GG AG GG AG AG GG GG GG AG AG AG AG AG GG AG AG GG GG GG AG GG GG GG AG AG G…
carp007063 GG AG GG GG AG AG AG AG AG AG GG GG AG AG GG AG GG AG GG AG AG AG GG AG GG GG AG GG GG AG AG AG GG AG GG GG GG AG GG AG AG AG GG GG AG AG AG GG GG AG AG AG AG AG GG AG GG AG AG AG AG AG GG AG GG GG GG GG AG GG AG GG AG AG AG GG GG AG GG AG GG GG AG AG AG GG GG GG GG AG AG AG AG GG AG GG GG AG AG AG GG AG AG AG AG AG GG GG GG AG GG GG GG AG AG GG GG GG AG GG GG AG AG AG AG AG GG GG AG A…
carp007065 TT AT TT TT AT AT AT AT AT AT TT TT AT AT TT AT TT AT TT AT AT AT TT AT TT TT AT TT TT AT AT AT TT AT TT TT TT AT TT AT AT AT TT TT AT AT AT TT TT AT AT AT AT AT TT AT TT AT AT AT AT AT TT AT TT TT TT TT AT TT AT TT AT AT AT TT TT AT TT AT TT TT AT AT AT TT TT TT TT AT AT AT AT TT AT TT TT AT AT AT TT AT AT AT AT AT TT TT TT AT TT TT TT AT AT TT TT TT AT TT TT AT AT AT AT AT TT TT AT A…
carp007067 CG CG GG GG CG GG GG CG CG CG GG CG CG CG GG CG CG GG CG CG GG GG GG GG CG CG CG GG CG CG GG GG CG CG GG GG CG GG CG GG GG GG GG CG GG GG GG CG CG CG GG GG CG CG CG GG GG GG GG CG CG CG GG GG GG GG CG CG CG CG CG GG GG CG CG GG CG CG CG CG CG GG GG GG CG CG CG CG CG CG GG GG GG GG GG GG CG GG GG GG CG CG CG CG GG CG GG CG CG GG GG GG CG CG CG CG CG GG CG CG GG GG GG CG GG GG GG CG CG G…
carp007069 TC TC TC TC TC TC TC TC CC TC TC TC CC TC TC CC CC TC TC TC TC TC TC CC CC TC CC TC CC CC TC TC TC TC CC CC TC TC CC TC CC TC CC TC CC TC CC CC TC TC TC CC CC CC CC CC CC TC CC CC CC TC CC CC CC TC CC TC CC TC CC CC CC TC CC TC TC TC TC TC TC TC TC TC TC TC TC TC CC TC TC TC TC TC TC TC TC TC TC TC TC TC TC CC TC TC TC TC TC TC TC CC TC TC TC TC TC TC TC TC TC TC TC TC TC TC TC TC TC T…
carp007070 AA AG AA AA GG GG AG AG GG GG AA AA AG AG AA AG AG AG AG GG GG GG AG GG AG AG AG AG AG AG AG GG AA AG AG AG AG GG AA AG GG AG AA AG AG GG AG AG AG AG AG GG AG GG AG GG AA GG GG AG GG GG AG GG AG AG AG AG AG AG AG AA GG GG AG AG AG GG AG AG AG AG AG AG AG AG AG AG AG GG AG AG AG AG AG AA AA AG AG AG AG GG AG AG GG AG AG AG AA AG AG AG AG AG AG AG AG AA GG AG AG AG GG AG AG AG AG AA GG A…
carp007071 GG GT GG GG TT TT GT GT TT TT GG GG GT GT GG GT GT GT GT TT TT TT GT TT GT GT GT GT GT GT GT TT GT GT GT GT GT TT GG GT TT GT GG GT GT TT GT GT GT GT GT TT GT TT GT TT GG TT TT GT TT TT GT TT GT GT GT GT GT GT GT GG TT TT GT GT GT TT GT GT GT GT GT GT GT GT GT GT GT TT GT GT GT GT GT GG GG GT GT GT GT TT GT GT TT GT GT GT GG GT GT GT GT GT GT GT GT GG TT GT GG GT TT GT GT GT GT GG TT G…
carp007073 AA AA AA AA AA CA CA CA CA CA AA CA AA CA CA AA CA CA AA AA AA AA CA CA AA CA CA AA CA CA AA AA AA CA AA AA AA CA AA AA AA AA AA AA AA AA CA AA AA CA AA AA AA AA AA CA CA AA CA CA CA AA AA CA CA AA AA CA CA AA AA AA AA AA AA CA AA AA CA AA AA CA AA AA AA CA AA CA AA CA CA CA AA AA CA CA AA CA CA CA AA CA CA AA AA AA AA CA AA CA AA CA CA AA CA AA AA CA AA AA AA CA CA AA CA AA AA CA AA C…
carp007075 CA AA AA AA AA AA AA AA CA AA AA CA CA AA CA CA AA CA AA AA AA CA AA CA AA AA AA AA AA AA AA AA CA AA CA AA AA CA AA CA CA CA AA CA CA CA AA CA CA AA CA CA CA AA AA AA AA CA CA CA CA CA CA AA CA AA CA CA CA AA AA CA CA CA CA AA CA CA AA AA CA CA AA AA AA CA AA AA AA CA CA AA CA AA AA AA AA CA CA AA AA AA AA CA CA AA CA AA CA CA AA CA AA CA CA AA AA CA AA CA AA CA CA AA CA CA CA CA AA A…
carp007085 AG AA AG AG AG AA AA AA AG GG AG AG AG AG AG GG AG AG AG GG AG GG AG AG GG AA AG AA AG AG AA AG AG AG AG GG AG AG AG AG AG AA GG AA AG GG AG AG AG GG AG AG GG AG AA AG GG AG GG GG AG AG AG AG AG AG AG GG AG AG AG AA GG GG AG AA AG AG AA AG AA AG AA AG AG AG AG AG AG AG AA AG AG AG AG AG AG AG AG AG AG AG AG AG AA AG GG GG AG AG AG AA AG AG AG AG AA AG AG AG AG GG AG AA AG AG AG AA AG A…
carp007087 CT CT CT CT CC CT CT CC TT CT CT CT CT CC TT TT CT TT CT CC CT CT CC CT CT CC CT CT CT CT CT CT TT CC CT CT CT CC CT CT TT CT TT CT CT CC CT CT CT TT TT CT TT CT TT TT CT TT CT CT CT CC CT TT CT CT TT CT CT CT CT TT CT CC TT CT CT CC CC CT CT CT TT CT CC CT CT CT CT CT CT CT CT TT CT TT CT CT CC CC CT CT CT CT CT CT CT CT CC TT TT TT TT CT CT CC TT TT CT CC CT CT CT CT TT CT CT CC CT C…
carp007089 CT CT CT CT CC CT CT CC TT CT CT CT CT CC TT TT CT TT CT CC CT CT CC CT CT CC CT CT CT CT CT CT TT CC CT CT CT CC CT CT TT CT TT CT CT CC CT CT CT TT TT CT TT CT TT TT CT TT CT TT TT CT CT TT CT CT TT CT CT CT CT TT TT CC CT CT CT CC CC CT CT CT TT CT CC CT CT CT CT CT CT CT CT TT CT TT CT CT CC CC CT CT CT CT CT CT CT CT CC TT TT TT TT CT CT CC TT TT CT CC CT CT CT CT CT CT CT CC CT C…
carp007090 CG CG CG CG CC CG CG CC GG CG CG CG CG CC GG GG CG GG CG CC CG CG CC CG CG CC CG CG CG CG CG CG GG CC CG CG CG CC CG CG GG CG GG CG CG CC CG CG CG GG GG CG GG CG GG GG CG GG CG CG GG CC CG GG CG CG GG CG CG CG CG GG GG CC CG CG CG CC CC CG CG CG GG CG CC CG CG CG CG CG CG CG CG GG CG GG CG CG CC CC CG CG CG CG CG CG CG CG CC GG GG GG GG CG CG CC GG GG CG CC CG CG CG CG CG CG CG CC CG C…
carp007091 CC CC CC CC CC CC CC CC CC CC CC CC CC CC CC CC CC CC CC CC CC CC CC CC CC CC CC CC CC CC CC CC CC CC CC CC CC CC CC CC CC CC CC CC CC CC CC CC CC CC CC CC CC CC CC CC CC CC CC TC CC TC CC CC CC CC CC CC CC CC CC CC CC CC CC CC CC CC CC CC CC CC CC CC CC CC CC CC CC CC CC CC CC CC CC CC CC CC CC CC CC CC CC CC CC CC CC CC CC CC CC CC CC CC CC CC CC CC CC CC CC CC CC CC CC CC CC CC CC C…
carp007099 TT TT TT TT TT TT TT TT TT TT TT TT TT TT TT TT TT TT TT TT TT TT TT TT TT TT TT TT TT TT TT TT TT TT TT TT TT TT TT TT TT TT TT TT TT TT TT TT TT TT TT TT TT TT TT TT TT TT TT CT TT CT TT TT TT TT TT TT TT TT TT TT TT TT TT TT TT TT TT TT TT TT TT TT TT TT TT TT TT TT TT TT TT TT TT TT TT TT TT TT TT TT TT TT TT TT TT TT TT TT TT TT TT TT TT TT TT TT TT TT TT TT TT TT TT TT TT TT TT T…
carp007102 GG GG GG GG GG GG GG GG GG GG GG GG GG GG GG GG GG GG GG GG GG GG GG GG GG GG GG GG GG GG GG GG GG GG GG GG GG GG GG GG GG GG GG GG GG GG GG GG GG GG GG GG GG GG GG GG GG GG GG AG GG AG GG GG GG GG GG GG GG GG GG GG GG GG GG GG GG GG GG GG GG GG GG GG GG GG GG GG GG GG GG GG GG GG GG GG GG GG GG GG GG GG GG GG GG GG GG GG GG GG GG GG GG GG GG GG GG GG GG GG GG GG GG GG GG GG GG GG GG G…
carp007106 AG GG AG GG AG GG AG GG GG AG GG GG GG GG GG GG AG GG GG AG AG AG GG GG AG GG GG AG GG GG GG AG GG GG GG AG AG AG GG GG AG GG GG AG AG AG AG GG AG AG GG AG AG GG GG GG GG AG AG AG AG GG GG GG GG GG GG GG AG GG GG GG AG AG GG GG AG AG AG AG GG GG AG AG GG AG AG GG AG GG GG AG AG GG AG AG AG AG GG AG GG GG GG AG AG GG GG GG AG AG GG GG AG AG AG AG AG AG GG AG AG GG AG GG GG AG AG AG AG G…
carp007107 AC CC AC CC AC CC AC CC CC AC CC CC CC CC CC CC AC CC CC AC AC AC CC CC AC CC CC AC CC CC CC AC CC CC CC AC AC AC CC CC AC CC CC AC AC AC AC CC AC AC CC AC AC CC CC CC CC AC AC AC AC CC CC CC CC CC CC CC AC CC CC CC AC AC CC CC AC AC AC AC CC CC AC AC CC AC AC CC AC CC CC AC AC CC AC AC AC AC CC AC CC CC CC AC AC CC CC CC AC AC CC CC AC AC AC AC AC AC CC AC AC CC AC CC CC AC AC AC AC C…
carp007108 TT TT CT CT TT TT CC TT CT CC CT TT CT CT TT CC CT CT TT TT CC CT CC TT CC TT TT CC CC TT CT TT CT CC TT CT CT CT CT TT CT TT TT CT TT CT CT CT CT CC CT CT TT CC CT CT CT CC TT CT CC TT CT CT CC CT CT TT CT CT CT TT CT TT CC CT CT CT TT CT CT CT CT CC CT CT CT CT CT CT CT CT CT CT CT CT CT CT CT CT CT CT TT CT CT CT CT CT CT CT CT CT CT CT CT CT CT CT CT CT CT CT CT CT CT CT CT CT CT C…
carp007123 CT CT TT CT CT CT CT CT TT TT TT CT TT TT CT CT CT TT CT TT TT TT CT TT TT TT CT TT CT TT CT TT TT TT TT CT CT CT TT CT CT CT TT TT CT CT TT TT TT TT TT TT CT TT TT TT CT CT TT TT CT CT CT TT CT TT CT CT CT TT CT CT CT CT CT CT CT TT CT CT TT TT TT CT CT CT CT TT CT TT CT TT TT CT TT TT CT CT TT TT CT TT CT TT CT CT TT TT CT CT TT CT TT TT CT TT TT TT CT TT TT TT CT CT TT TT CT CT TT C…
carp007124 CT CT TT CT CT CT CT CT TT TT TT CT TT TT CT CT CT TT CT TT TT TT CT TT TT TT CT TT CT TT CT TT TT TT TT CT CT CT TT CT CT CT TT TT CT CT TT TT TT TT TT TT CT TT TT TT CT CT TT TT CT CT CT TT CT TT CT CT CT TT CT CT CT CT CT CT CT TT CT CT TT TT TT CT CT CT CT TT CT TT CT TT TT CT TT TT CT CT TT TT CT TT CT TT CT CT TT TT CT CT TT CT TT TT CT TT TT TT CT TT TT TT CT CT TT TT CT CT TT C…
carp007125 GG TT GT GT TT TT GT GT TT TT GT GT GT GG GT TT GT TT GT GT GT GT GT TT GT GG TT GT TT GG GT GG GT GG GT GT GT GT GG GT GT GT GT GT GG GT GT GT TT TT GT GT GT GT GT TT TT GT GG GG GT TT GT GT GT GT TT GG GT GT GT GT TT GG GT TT GT GT GT GT GT TT GT GT GG GT GT GT TT TT GT GT GT GT GG GT GG GG GT GT GT GT GT GT GT GT GG TT TT GT GT GT GT GT GT GT TT GT GT GT GT GT GT GT GT GT GT GT GT G…
carp007134 AA AA AA AA AA AA AA AA AA AA AA AA AA AA AA AA AA AA AA AA AA AA AA AA AA AA AA AA AA AA AA AA AA AA AA AA AA AA AA AA AA AA AA AA AA AA AA AA AA AA AA AA AA AA AA AA AA AA AA CA AA AA AA AA AA AA AA AA AA AA AA AA AA AA AA AA AA AA AA AA AA AA AA AA AA AA AA AA AA AA AA AA AA AA AA AA AA AA AA AA AA AA AA AA AA AA AA AA AA AA AA AA AA AA AA AA AA AA AA AA AA AA AA AA AA AA AA AA AA A…
carp007135 GT TT GT TT GT TT TT TT GG GT GG GT GT GT TT TT GT GT GT GT GT GG TT GG GG GT TT GG TT GT GT GG GG GG GG GT TT GT GT GT TT GT GG GT GT TT GG GT GT GG GT GG GT GT GG GG TT TT GT GT TT TT TT GG TT GT TT GT GT GG TT TT TT TT TT GT TT GG TT GT GG GT GT GT TT GT GT GG GT GT GT GT GT GT GT GT TT GT GT GT GT GT GT GT TT GT GT GG GT GT GT GT GT GG GT GT GT GT GT GT GT GT GT GT GG GT GT GT GT T…
carp007140 AG GG AG GG AG GG GG GG AA AG AA AG AG AG GG GG AG AG AG AG AG AA GG AA AA AG GG AA GG AG AG AA AA AA AG AG GG AG AG AG GG AG AA AG AG GG AA AG AG AA AG AA AG AG AA AA GG GG AG AG GG GG GG AA GG AG GG AG AG AA GG GG GG GG GG AG GG AA GG AG AA AG AG AG GG AG AG AA AG AG AG AG AG AG AG AG GG AG AG AG AG AG AG AG GG AG AG AA AG AG AG AG AG AA AG AG AG AG AG AG AG AG AG AG AA AG AG AG AG G…
carp007141 CT TT CT TT CT TT TT TT CC CT CC CT CT CT TT TT CT CT CT CT CT CC TT CC CC CT TT CC TT CT CT CC CC CC CC CT TT CT CT CT TT CT CC CT CT TT CC CT CT CC CT CC CT CT CC CC TT TT CT CT TT TT TT CC TT CT TT CT CT CC TT TT TT TT TT CT TT CC TT CT CC CT CT CT TT CT CT CC CT CT CT CT CT CT CT CT TT CT CT CT CT CT CT CT TT CT CT CC CT CT CT CT CT CC CT CT CT CT CT CT CT CT CT CT CC CT CT CT CT T…
carp007144 AA AA AA AA AA AA AA AA AA AA AA AA AA AA AA AA AA AA AA AA AA AA AA AA AA AA AA AA AA AA AA AA AA AA AA AA AA AA AA AA AA AA AA AA AA AA AA AA AA AA AA AA AA AA AA AA AA AA AA GA AA AA AA AA AA AA AA AA AA AA AA AA AA AA AA AA AA AA AA AA AA AA AA AA AA AA AA AA AA AA AA AA AA AA AA AA AA AA AA AA AA AA AA AA AA AA AA AA AA AA AA AA AA AA AA AA AA AA AA AA AA AA AA AA AA AA AA AA AA A…
carp007149 GG TG TG TG GG TG TG TG GG TG GG GG TG TG TG TG GG TG GG TG TG GG TG GG GG TG TG GG TG TG GG GG GG GG GG GG TG GG TG GG TG GG GG TG GG TG GG TG TG GG TG GG GG TG GG GG TG TG TG TG TG TG TG GG TG TG TG GG TG GG TG TG TG TG TG TG TG GG TG TG GG TG TG GG TG TG TG GG TG TG TG TG TG TG TG TG TG TG TG TG TG TG TG TG TG GG TG GG TG GG TG TG TG GG TG TG TG TG TG TG TG TG TG GG GG TG TG TG TG T…
carp007150 CC CC CC CC CC CC CC CC CC CC CC CC CC CC CC CC CC CC CC CC CC CC CC CC CC CC CC CC CC CC CC CC CC CC CC CC CC CC CC CC CC CC CC CC CC CC CC CC CC CC CC CC CC CC CC CC CC CC CC TC CC CC CC CC CC CC CC CC CC CC CC CC CC CC CC CC CC CC CC CC CC CC CC CC CC CC CC CC CC CC CC CC CC CC CC CC CC CC CC CC CC CC CC CC CC CC CC CC CC CC CC CC CC CC CC CC CC CC CC CC CC CC CC CC CC CC CC CC CC C…
carp007151 GG AG AG AG GG AG AG AG GG AG GG GG AG AG AG AG GG AG GG AG AG GG AG GG GG AG AG GG AG AG GG GG GG GG GG GG AG GG AG GG AG GG GG AG GG AG GG AG AG GG AG GG GG AG GG GG AG AG AG GG AG AG AG GG AG AG AG GG GG GG AG AG AG AG AG AG AG GG AG AG GG AG AG GG AG AG AG GG AG AG AG AG AG AG AG AG AG AG AG AG AG AG AG AG AG GG AG GG AG GG AG AG AG GG AG AG AG AG AG AG AG AG AG GG GG AG AG AG AG A…
carp007153 CC AC AC AC CC AC AC AC CC AC CC CC AC AC AC AC CC AC CC AC AC CC AC CC CC AC AC CC AC AC CC CC CC CC CC CC AC CC AC CC AC CC CC AC CC AC CC AC AC CC AC CC CC AC CC CC AC AC AC CC AC AC AC CC AC AC AC CC CC CC AC AC AC AC AC AC AC CC AC AC CC AC AC CC AC AC AC CC AC AC AC AC AC AC AC AC AC AC AC AC AC AC AC AC AC CC AC CC AC CC AC AC AC CC AC AC AC AC AC AC AC AC AC CC CC AC AC AC AC A…
carp007158 AG GG AG GG AG GG GG GG AA AG AA AG AG AG AG GG AG AG AG AG AG AG GG AA AA AG AG AA GG AG GG AA AA AA AA AG GG AG AG AG GG AG AA AG AG GG AA AG AG AA AG AA AG AG AA AA GG GG AG AG GG GG GG AA GG AG GG AG AG AA GG GG GG GG AG AG GG AA GG AG AA AG AG AG GG AG AG AA AG AG AG AG AG AG AG AG GG AG AG AG GG AG AG GG GG AG AG AA AG AG AG AG AG AA AG AG AG AG AG GG AG AG AG AG AA AG GG AG AG G…
carp007159 AA GA GA GA GA GA GA AA GA AA AA GG AA GA AA GA GA AA GA GA GA AA AA AA GA AA GG GA AA AA GA GA AA GA GG AA GA GA AA AA GA GG AA AA GG GA GG GA GA GG AA GA GA GA GA AA GA GA GG GG GA AA GA GG GA GA GG GA GA GA GA GA GA GA GA GA AA GA GA GA GA GA GA GA GA GA GA GA GA GA GA GA GA GA AA AA GA GG GA GA GG AA AA GA GA GA GA GG GA AA GG GA GG GG AA GA GA GA GA GA GA GA GA GA GA AA GA GA GA G…
carp007161 AG GG AG AG AA AA AA AG AA AG AG GG AA AG GG AG GG GG AG AG GG AG AG AA AG GG AA GG AG AA AA AG AG AG AG AG GG AA GG AG AG GG GG AA GG AA AG GG AG AA AG AG AA AG GG GG AG AA AG GG AA AG AG AG AG AG GG AG AG AA GG AG GG GG AG AG AG AG AG AG GG AG AG AG AG AG AA AG AG AG AG AG AG AG AG AG AG AG AG AG AG AG AG AG AG AA AG AG AG AG AG AG AG AG AG AG AG AG GG AG AG AG AG AG AG AG AG AG AG A…
carp007163 TA TA AA TA AA AA AA TA AA AA TA TA AA TA TA AA TA TA AA AA TA AA AA AA TA TA AA TA AA AA AA AA TA AA AA TA TA AA TA TA AA TA TA AA TA AA TA TA AA AA AA TA AA TA TA TA AA AA TA TA AA AA TA AA TA AA TA TA TA AA TA AA TA TA TA AA TA TA AA TA TA TA AA AA TA AA AA AA TA AA TA AA AA AA TA AA AA TA TA TA AA TA TA AA TA AA TA AA TA AA AA AA AA TA AA AA TA TA AA AA TA AA TA TA AA TA TA TA TA A…
carp007165 AA AA AA AA AA AA AA AA AA AA AA AA AA AA AA AA AA AA AA AA AA AA AA AA AA AA AA AA AA AA AA AA AA AA AA AA AA AA AA AA AA AA AA AA AA AA AA AA AA AA AA AA AA AA AA AA AA AA AA CA AA AA AA AA AA AA AA AA AA AA AA AA AA AA AA AA AA AA AA AA AA AA AA AA AA AA AA AA AA AA AA AA AA AA AA AA AA AA AA AA AA AA AA AA AA AA AA AA AA AA AA AA AA AA AA AA AA AA AA AA AA AA AA AA AA AA AA AA AA A…
carp007166 AA GA GA GA GA GA GA AA GA AA AA GG GA GA AA GG GA AA GA GA GA AA AA AA GA AA GG GA AA AA GA GA AA GA GG AA GA GA AA AA GA GG AA AA GG GA GG GA GA GG AA GA GA GA GA AA GA GA GG GG GA AA GA GG GA GA GG GA GA GA GA GA AA GA GA GA AA GA GA GA GA GA GG GA GA GA GA GA GA GA GA GA GA GA AA AA GA GG GA GA GG AA AA GA GA GA GA GG GA AA GG GA GG GA AA GA GA GA GA GA GA GA GA GA GA AA GA GA GA G…
carp085624 CC TT CT CT TT CT CT CC CC CT CT TT CT TT CT TT TT CT CT CT CC CT CC CT CT TT TT CT CC TT CT CC CT TT CC TT CT CC CT CC CT CC CT CC CC CT CT CT TT TT TT TT CT CT CC TT CT CT TT CT CT CC TT TT CT CT TT TT CT TT CT CC TT CT CT CT CC CT CT CT TT CC CT CT CT CT CT CT CT CC CT TT CT CT CT CT TT CC CT TT CT CT CT CT CC CT CT TT CT CT TT CT CT CT CT TT CC CT CT CT CT CT TT CT CT CT CT CT CC C…
carp007170 CC CC CC CC CC CC CC CC CC CC CC CC CC CC CC CC CC CC CC CC CC CC CC CC CC CC CC CC CC CC CC CC CC CC CC CC CC CC CC CC CC CC CC CC CC CC CC CC CC CC CC CC CC CC CC CC CC CC CC TC CC CC CC CC CC CC CC CC CC CC CC CC CC CC CC CC CC CC CC CC CC CC CC CC CC CC CC CC CC CC CC CC CC CC CC CC CC CC CC CC CC CC CC CC CC CC CC CC CC CC CC CC CC CC CC CC CC CC CC CC CC CC CC CC CC CC CC CC CC C…
carp007173 CC TC TC TC TC TC TC CC TC CC CC TT CC TC CC TT TC CC TC TC TC CC CC CC TC CC TT TC CC CC TC TC CC TC TT CC TC TC CC CC TC TT CC CC TT TC TT TC TC TT CC TC TC TC TC CC TC TC TT TT TC CC TC TT TC TC TT TC TC TC TC TC CC TC TC TC CC TT TC TC TC TC TC TC TC TC TC TC TC TC TC TC TC TC CC CC TC TT TC TC TT CC CC TC TC TC TC TT TC CC TT TC TT TC CC TC TC TC TC TC TC TC TC TC TC CC TC TC TC T…
carp007175 AG GG GG AG GG AG GG AG GG AG AG GG AG AG AG GG AG AG GG AG GG AG AG AG AG AG GG AG AG AG GG AG AG GG GG AG GG GG AG AG AG GG AG AG GG GG GG GG AG GG AG GG AG AG GG AG AG GG GG GG AG AG AG GG GG GG GG GG AG GG AG GG AG GG GG GG AG AG AG AG AG AG AG GG AG GG AG AG GG AG GG AG AG GG AG AG GG GG GG AG GG AG AG GG GG GG GG GG AG AG GG GG GG GG AG GG GG AG AG AG AG GG GG GG GG AG GG GG AG G…
carp007181 GG GT GT GT GG TT TT GG GT GG GT GG GT TT GG GG GT GT GG GT TT GT GT GT GT GT GT GT TT GT GT GT GT GT GT TT GT GG GT TT GG TT GG TT GT GT GT TT TT GG TT GT GT TT GT GG GT GG TT TT GG GG GG GT GT GT GT GG GT TT GT TT GT GG GT TT GG TT GT GT GT TT GG GT GT TT GT GG GT TT GT GT GT GT GT TT GT GT GT GG GT GT TT TT GT GT GT GT GT GT GT GT GT GT GT GT GT GT GT GT GT GT GT GT GT GT GG TT GT G…
carp007182 AA GA GA GA GA GA GA AA GA AA AA GG AA GA AA GG GA AA GA GA GA AA AA AA GA AA GG GA AA AA GA GA AA GA GG AA GA GA AA AA GA GG AA AA GG GA GG GA GA GG AA GA GA GA GA AA GA GA GG GG GA AA GA GG GA GA GG GA GA GA GA GA AA GA GA GA AA GA GA GA GA GA GA GA GA GA GA GA GA GA GA GA GA GA AA AA GA GG GA GA GG AA AA GA GA GA GA GG GA AA GG GA GG GA AA GA GA GA GA GA GA GA GA GA GA AA GA GA GA G…
carp007185 TT TT GT GT GT GT GT TT TT GT TT TT GT TT TT GT GT TT GT TT TT GT TT GT TT TT TT TT TT GT GT TT GT GT GT TT GT GT GT TT TT TT GT GT GT TT TT GT TT TT GT TT GT GT GT TT GT TT GT GT GT TT GT TT TT GT TT TT TT GT GT GT GT GT GT TT GT GT GT GT GT GT GT GT GT GT GT GT GT GT TT GT GT GT GT GT GT GT GT GT GT GT GT GT TT TT GT GT GT GT GT TT TT GT GT GT GT GT GT GT GT GT GT GT GT GT GT GT GT G…
carp007186 GG GG GG GG GG GG GG GG GG GG GG GG GG GG GG GG GG GG GG GG GG GG GG GG GG GG GG GG GG GG GG GG GG GG GG GG GG GG GG GG GG GG GG GG GG GG GG GG GG GG GG GG GG GG GG GG GG GG GG AG GG GG GG GG GG GG GG GG GG GG GG GG GG GG GG GG GG GG GG GG GG GG GG GG GG GG GG GG GG GG GG GG GG GG GG GG GG GG GG GG GG GG GG GG GG GG GG GG GG GG GG GG GG GG GG GG GG GG GG GG GG GG GG GG GG GG GG GG GG G…
carp007191 CC CC AC AC AA AC AA CC CC AA CC CC AC AC CC AC AA CC AC AC AC AA CC AC AC CC CC AC CC AC AC AC AC AC AA AC AA AA AC CC AC CC AC AA AA AC AC AC AC AC AC AC AA AC AC AC AC AC AA AA AA CC AC AC CC AC AC CC AC AC AC AC AA AA AC CC AA AC AC AC AC AC AC AC AC AA AC AC AC AC CC AA AC AC AC AC AA AC AC AC AC AC AC AC AC CC AC AC AC AC AC CC AC AA AA AA AC AC AC AC AC AC AA AC AC AC AC AC AC A…
carp007196 GG GG AG GG AG GG AG GG AG AG AG AG GG AG AG GG AG AG GG GG GG AG AG AG AG GG GG AG AG GG GG GG AG AG AG AG AG AG AG AG AG AG GG AG AG GG AG AG GG GG GG GG AG GG GG GG GG GG AG AG GG AG GG GG AG AG AG GG AG GG GG AG AG GG GG AG AG AG AG AG AG AG AG GG AG AG GG GG AG AG AG AG AG GG AG AG AG AG AG GG AG AG GG AG AG AG AG AG AG AG AG AG AG GG AG AG AG AG AG AG AG AG AG AG AG AG AG AG AG A…
carp007197 TT TT AT TT AT TT AT TT AT AT AT AT TT AT AT TT AT AT TT TT TT AT AT AT AT TT TT AT AT TT TT TT AT AT AT AT AT AT AT AT AT AT TT AT AT TT AT AT TT TT TT TT AT TT TT TT TT TT AT AT TT TT TT TT AT AT AT TT TT TT TT AT AT TT TT AT AT AT AT AT AT AT AT TT AT AT TT TT AT AT AT AT AT TT AT AT AT AT AT TT AT AT TT AT AT AT AT AT AT AT AT AT AT TT AT AT AT AT AT AT AT AT AT AT AT AT AT AT AT A…
carp007198 TT TT CT TT TT CT TT TT CT CT CT CT TT TT CT CT CT CT CT TT TT TT TT TT TT TT CT TT TT CT TT CT TT CT CT CT TT TT CT TT TT TT CT TT CT CT CT TT CT CT TT CT CT CT TT CT TT CT CT CT TT TT CT CT CT TT TT CT CT TT CT TT CT CT CT CT CT CT TT TT TT TT CT CT CT TT CT TT CT TT TT TT CT CT TT TT CT TT CT CT CT CT TT CT CT CT CT TT CT TT TT TT CT TT TT CT CT CT CT TT TT TT CT TT TT TT CT TT TT T…
carp007206 AA CC AC AC CC CC AC AC CC CC AC AC AC AA AC CC AC CC AC AC AC AC AC CC AC AA CC AC CC AA AC AA AC AA AC AC AC AC AA AC AC AC AC AC AA AC AC AC CC CC AC AC AC AC AC CC CC AC AA AA AC CC AC AC AC AC CC AA AC AC AC AC CC AA AC CC AC AC AC AC AC CC AC AC AA AC AC AC CC CC AC AC AC AC AA AC AA AA AC AC AC AC AC AC AC AC AA CC CC AC AC AC AC AC AC AC CC AC AC AC AC AC AC AC AC AC AC AC AC A…
carp007224 TT TT TT TT TT TT TT TT TT TT TT TT TT TT TT TT TT TT TT TT TT TT TT TT TT TT TT TT TT TT TT TT TT TT TT TT TT TT TT TT TT TT TT TT TT TT TT TT TT TT TT TT TT TT TT TT TT TT TT CT TT CT TT TT TT TT TT TT TT TT TT TT TT TT TT TT TT TT TT TT TT TT TT TT TT TT TT TT TT TT TT TT TT TT TT TT TT TT TT TT TT TT TT TT TT TT TT TT TT TT TT TT TT TT TT TT TT TT TT TT TT TT TT TT TT TT TT TT TT T…
carp007226 GG AG AG AG GG AG AG AG GG AG GG GG AG AG GG AG GG AG GG AG AG AG AG GG GG AG GG GG AG AG AG GG GG GG GG GG AG GG AG GG AG GG GG AG GG AG GG AG AG GG AG GG GG AG GG GG AG AG AG GG AG AG AG GG AG AG AG GG GG GG AG AG AG AG AG AG AG GG AG AG GG AG AG GG AG GG AG GG AG GG AG AG AG AG AG AG AG GG AG AG AG AG AG AG AG GG AG GG AG GG AG AG AG GG AG AG AG AG AG AG AG AG AG GG GG AG AG AG AG A…
carp007227 TT CT CT CT TT CT CT CT TT CT TT TT CT CT TT CT TT CT TT CT CT CT CT TT TT CT TT TT CT CT CT TT TT TT TT TT CT TT CT TT CT TT TT CT TT CT TT CT CT TT CT TT TT CT TT TT CT CT CT TT CT CT CT TT CT CT CT TT TT TT CT CT CT CT CT CT CT TT CT CT TT CT CT TT CT TT CT TT CT TT CT CT CT CT CT CT CT TT CT CT CT CT CT CT CT TT CT TT CT TT CT CT CT TT CT CT CT CT CT CT CT CT CT TT TT CT CT CT CT C…
carp007229 GG GG GG GG GG GG GG GG GG GG GG GG GG GG GG GG GG GG GG GG GG GG GG GG GG GG GG GG GG GG GG GG GG GG GG GG GG GG GG GG GG GG GG GG GG GG GG GG GG GG GG GG GG GG GG GG GG GG GG AG GG AG GG GG GG GG GG GG GG GG GG GG GG GG GG GG GG GG GG GG GG GG GG GG GG GG GG GG GG GG GG GG GG GG GG GG GG GG GG GG GG GG GG GG GG GG GG GG GG GG GG GG GG GG GG GG GG GG GG GG GG GG GG GG GG GG GG GG GG G…
carp007231 GG GG GG GG GG GG GG GG GG GG GG GG GG GG GG GG GG GG GG GG GG GG GG GG GG GG GG GG GG GG GG GG GG GG GG GG GG GG GG GG GG GG GG GG GG GG GG GG GG GG GG GG GG GG GG GG GG GG GG CG GG CG GG GG GG GG GG GG GG GG GG GG GG GG GG GG GG GG GG GG GG GG GG GG GG GG GG CG GG GG GG GG GG GG GG GG GG GG GG GG GG GG GG GG GG GG GG GG GG GG GG GG GG GG GG GG GG GG GG GG GG GG GG GG GG GG GG GG GG G…
carp007232 TT TT TT TT TT TT TT TT TT TT TT TT TT TT TT TT TT TT TT TT TT TT TT TT TT TT TT TT TT TT TT TT TT TT TT TT TT TT TT TT TT TT TT TT TT TT TT TT TT TT TT TT TT TT TT TT TT TT TT CT TT CT TT TT TT TT TT TT TT TT TT TT TT TT TT TT TT TT TT TT TT TT TT TT TT TT TT TT TT TT TT TT TT TT TT TT TT TT TT TT TT TT TT TT TT TT TT TT TT TT TT TT TT TT TT TT TT TT TT TT TT TT TT TT TT TT TT TT TT T…
carp007238 GG GG GG GG GG GG GG GG GG GG GG GG GG GG GG GG GG GG GG GG GG GG GG GG GG GG GG GG GG GG GG GG GG GG GG GG GG GG GG GG GG GG GG GG GG GG GG GG GG GG GG GG GG GG GG GG GG GG GG GG GG AG GG GG GG GG GG GG GG GG GG GG GG GG GG GG GG GG GG GG GG GG GG GG GG GG GG GG GG GG GG GG GG GG GG GG GG GG GG GG GG GG GG GG GG GG GG GG GG GG GG GG GG GG GG GG GG GG GG GG GG GG GG GG GG GG GG GG GG G…
carp007242 TT TT TT TT TT TT TT TT TT TT TT TT TT TT TT TT TT TT TT TT TT TT TT TT TT TT TT TT TT TT TT TT TT TT TT TT TT TT TT TT TT TT TT TT TT TT TT TT TT TT TT TT TT TT TT TT TT TT TT TT TT CT TT TT TT TT TT TT TT TT TT TT TT TT TT TT TT TT TT TT TT TT TT TT TT TT TT TT TT TT TT TT TT TT TT TT TT TT TT TT TT TT TT TT TT TT TT TT TT TT TT TT TT TT TT TT TT TT TT TT TT TT TT TT TT TT TT TT TT T…
carp007013 CC CG CG GG CC GG GG CC CG CC CC CC GG GG CC CC CG CG CG CC GG GG CG CG CG GG CG CG CG GG CG CG CG CG CG CG GG CC CG GG CC GG CC CG CG CG CG GG CG CC GG CG CG CG CG CC GG CC CG GG CC CC CC CG CG CG CG CC CG CG CG CG CG CC CG GG CC GG CG GG GG GG CC CC CC GG CG CG CG GG CG CC CG CG CG GG CG CG GG CC CG CC CG GG CG CC CG CG CG CG CG GG GG GG CC CG CG GG CG CG CG CG CC CG GG GG CC GG CG C…
carp007015 GG GG GG GG GG GG GG GG GG GG GG GG GG GG GG GG GG GG GG GG GG GG GG GG GG GG GG GG GG GG GG GG GG GG GG GG GG GG GG GG GG GG GG GG GG GG GG GG GG GG GG GG GG GG GG GG GG GG GG GG GG TG GG GG GG GG GG GG GG GG GG GG GG GG GG GG GG GG GG GG GG GG GG GG GG GG GG GG GG GG GG GG GG GG GG GG GG GG GG GG GG GG GG GG GG GG GG GG GG GG GG GG GG GG GG GG GG GG GG GG GG GG GG GG GG GG GG GG GG G…
carp007017 GA AA AA AA AA GA GA AA AA AA GA AA AA GA AA AA AA AA AA AA AA GA GA GA AA AA AA GA AA GA GA GA GA GA GA AA GA GA GA AA GA AA AA AA AA GA GA GA AA GA GA AA GA AA GA GA GA GA AA AA AA GA GA AA AA AA GA AA GA GA GA GA GA AA GA AA GA GA GA GA AA GA GA AA AA AA GA GA GA GA AA AA GA GA GA GA AA GA AA AA AA AA AA GA GA AA AA AA AA AA GA GA AA GA AA GA GA GA GA AA AA GA AA GA GA GA AA AA AA A…
carp007025 CA CA CA CA CA CA CA CA CA CA CA CA CA CA CA CA CA CA CA CA CA CA CA CA CA CA CA CA CA CA CA CA CA CA CA CA CA CA CA CA CA CA CA CA CA CA CA CA CA CA CA CA CA CA CA CA CA CA CA CA CA CA CA CA CA CA CA CA CA CA CA CA CA CA CA CA CA CA CA CA CA CA CA CA CA CA CA CA CA CA CA CA CA CA CA CA CA CA CA CA CA CA CA CA CA CA CA CA CA CA CA CA CA CA CA CA CA CA CA CA CA CA CA CA CA CA CA CA CA C…
carp007030 AG AA AA GG GG AG GG AG GG GG AG AG AG AA AA AG AG AA GG GG AA AA AG AG GG AA AA GG AG AG AG AA AA AG AG GG AG AG AG AG AA AG AG AG GG GG GG AG GG AA AG AG AG AG GG AG AG AG AG AG AA AA AG AG GG AG GG AG AG AG GG AG GG AG AG GG AA AG AA GG AG AG AG GG AA AG AG AG AG AG AA AA AG AG AA GG AG GG AG AG AG AG AG AG GG AG AG AA AA AG GG AG GG AG AA GG AG AG AG GG AG AG AA AG AG AA AG AG GG G…
carp007031 AG AA AA GG GG AG GG AG GG GG AG AG AG AA AA AG AG AA GG GG AA AA AG AG GG AA AA GG AG AG AG AA AA AG AG GG AG AG AG AG AA AG AG AG GG GG GG AG GG AA AG AG AG AG GG AG AG AG AG AG AA AG AG AG GG AG GG AG AG AG GG AG GG AG AG GG AA AG AA GG AG AG AA GG AA AG AG AG AG AG AA AA AG AG AA GG AG GG AG AG AG AG AG AG GG AG AG AA AA AG GG AG GG AG AA GG AG AG AG GG AG AG AA AG AG AA AG AG GG G…
carp007033 CA CC CC AA AA CA AA CA AA AA CA CA CA CC CC CA CA CC AA AA CC CC CA CA AA CC CC AA CA CA CA CC CC CA CA AA CA CA CA CA CC CA CA CA AA AA AA CA AA CC CA CA CA CA AA CA CA CA CA CA CC CC CA CA AA CA AA CA CA CA AA CA AA CA CA AA CC CA CC AA CA CA CA AA CC CA CA CA CA CA CC CC CA CA CC AA CA AA CA CA CA CA CA CA AA AA CA CC CC CA AA CA AA CA CC AA CA CA CA AA CA CA CC CA CA CC CA CA AA A…
carp007034 AA AA AA AA AA AA AA AA AA AA AA AA AA AA AA AA AA AA AA AA AA AA AA AA AA AA AA AA AA AA AA AA AA AA AA AA AA AA AA AA AA AA AA AA AA AA AA AA AA AA AA AA AA AA AA AA AA AA AA GA AA GA AA AA AA AA AA AA AA AA AA AA AA AA AA AA AA AA AA AA AA AA AA AA AA AA AA AA AA AA AA AA AA AA AA AA AA AA AA AA AA AA AA AA AA AA AA AA AA AA AA AA AA AA AA AA AA AA AA AA AA AA AA AA AA AA AA AA AA A…
carp007036 CC CC CC CC TC TC CC CC TC TC CC CC CC CC CC CC TC CC TC TC TC TC TC TC TC TC CC TC TC CC CC TC CC CC TC TC TC TC CC CC TC CC CC TC CC TC CC TC TC CC CC TC CC TC TC TC CC TC TC CC TC TC TC TC TC TC TC TC CC TC CC CC TC TC TC TC TC TC TC CC TC TC TC CC CC TC TC TC TC TC TC CC CC TC CC CC CC TC TC TC TC TC TC TC TC CC TC TC CC TC TC TC TC CC TC TC TC CC TC TC TC CC TC CC TC CC TC CC TC C…
carp007037 CC CA CC CC AA AA CA CA AA AA CC CC CA CA CC CA CA CA CA AA AA AA CA AA CA CA CA CA CA CA CA AA CC CA CA CA CA AA CC CA AA CA CC CA CA AA CA CA CA CA CA AA CA AA CA AA CC AA AA CA AA AA CA AA CA CA CA CA CA CA CA CC AA AA CA CA CA AA CA CA CA CA CA CA CA CA CA CA CA AA CA CA CA CA CA CC CC AA CA CA CA AA CA CA AA CA CA CA CC CA CA CA CA CA CA CA CA CC AA CA CA CA AA CA CA CA CA CC AA C…
carp007040 GG CG CG CG CG CG GG GG CG GG GG GG CG GG CG GG CG GG CG CG CG CG GG CG GG CG GG CG GG CG GG GG CG CG GG GG GG CG CG GG GG CG GG GG GG CG CG GG GG CG CG GG CG CG GG GG CG GG CG CG GG GG GG GG CG CG GG CG GG GG GG CG GG GG CG CG CG GG CG CG CG CG GG CG CG GG CG CG CG GG CG GG GG CG GG CG CG GG GG GG CG GG CG GG GG GG GG CG CG CG CG CG CG CG GG CG CG CG GG CG CG GG CG GG CG GG CG GG CG C…
carp007041 CC CC CC CC TC TC CC CC TC TC CC CC CC CC CC CC TC CC TC TC TC TC TC TC TC TC CC TC TC CC CC TC CC CC TC TC TC TC CC CC TC CC CC TC CC TC CC TC TC CC CC TC CC TC TC TC CC TC TC CC TC TC TC TC TC TC TC TC CC TC CC CC TC TC TC TC TC TC TC CC TC TC TC CC CC TC TC TC TC TC TC CC CC TC CC CC CC TC TC TC TC TC TC TC TC CC TC TC CC TC TC TC TC CC TC TC TC CC TC TC TC CC TC CC TC CC TC CC TC C…
carp007042 AA GA AA AA GA GA GA GA GA GA AA AA GA GA AA GA AA GA AA GA GA GA AA GA AA AA GA AA AA GA GA GA AA GA AA AA AA GA AA GA GA GA AA AA GA GA GA AA AA GA GA GA GA GA AA GA AA GA GA GA GA GA AA GA AA AA AA AA GA AA GA AA GA GA GA AA AA GA AA GA AA AA GA GA GA AA AA AA AA GA GA GA GA AA GA AA AA GA GA GA AA GA GA GA GA GA AA AA AA GA AA AA AA GA GA AA AA AA GA AA AA GA GA GA GA GA AA AA GA G…
carp007043 CC CA CC CC AA AA CA CA AA AA CC CC CA CA CC CA CA CA CA AA AA AA CA AA CA CA CA CA CA CA CA AA CC CA CA CA CA AA CC CA AA CA CC CA CA AA CA CA CA CA CA AA CA AA CA AA CC AA AA CA AA AA CA AA CA CA CA CA CA CA CA CC AA AA CA CA CA AA CA CA CA CA CA CA CA CA CA CA CA AA CA CA CA CA CA CC CC AA CA CA CA AA CA CA AA CA CA CA CC CA CA CA CA CA CA CC CA CC AA CA CA CA AA CA CA CA CA CC AA C…
carp007044 CC AC CC CC AC AC AC AC AC AC CC CC AC AC CC AC CC AC CC AC AC AC CC AC CC CC AC CC CC AC AC AC CC AC CC CC CC AC CC AC AC AC CC CC AC AC AC CC CC AC AC AC AC AC CC AC CC AC AC AC AC AC CC AC CC CC CC CC AC CC AC CC AC AC AC CC CC AC CC AC CC CC AC AC AC CC CC CC CC AC AC AC AC CC AC CC CC AC AC AC CC AC AC AC AC AC CC CC CC AC CC CC CC AC AC CC CC CC AC CC CC AC AC AC AC AC CC CC AC A…
carp007045 TT TT TT TT TT TT TT TT TT TT TT TT TT TT TT TT TT TT TT TT TT TT TT TT TT TT TT TT TT TT TT TT TT TT TT TT TT TT TT TT TT TT TT TT TT TT TT TT TT TT TT TT TT TT TT TT TT TT TT TT TT AT TT TT TT TT TT TT TT TT TT TT TT TT TT TT TT TT TT TT TT TT TT TT TT TT TT TT TT TT TT TT TT TT TT TT TT TT TT TT TT TT TT TT TT TT TT TT TT TT TT TT TT TT TT TT TT TT TT TT TT TT TT TT TT TT TT TT TT T…
carp007051 GG GG GG GG GG GG GG GG GG GG GG GG GG GG GG GG GG GG GG GG GG GG GG GG GG GG GG GG GG GG GG GG GG GG GG GG GG GG GG GG GG GG GG GG GG GG GG GG GG GG GG GG GG GG GG GG GG GG GG GG GG CG GG GG GG GG GG GG GG GG GG GG GG GG GG GG GG GG GG GG GG GG GG GG GG GG GG GG GG GG GG GG GG GG GG GG GG GG GG GG GG GG GG GG GG GG GG GG GG GG GG GG GG GG GG GG GG GG GG GG GG GG GG GG GG GG GG GG GG G…
carp007054 CT CT TT TT CT TT TT CT CT CT TT CT CT CT TT CT CT TT CT CT TT TT TT TT CT CT CT TT CT CT TT TT CT CT TT TT CT TT CT TT TT TT TT CT TT TT TT CT CT CT TT TT CT CT CT TT TT TT TT CT CT CT TT TT TT TT CT CT CT CT CT TT TT CT CT TT CT CT CT CT CT TT TT TT CT CT CT CT CT CT TT TT TT TT TT TT CT TT TT TT CT CT CT CT TT CT TT CT CT TT TT TT CT CT CT CT CT TT CT CT TT TT TT CT TT TT TT CT CT T…
carp164380 TG GG TG TG GG TG TG GG GG GG GG GG GG TG TG TG GG GG GG TG GG TG GG GG GG GG TG GG TG TG GG TG TG GG TG GG TG TG GG GG GG TG TG TG TG GG GG GG TG GG GG GG TG TG GG GG GG TG TG TG GG GG TG GG TG TG GG GG GG TG GG GG TG TG TG TG TG TG TG GG GG TG TG TG GG TG TG TG TG TG TG TG TG GG TG TG TG TG TG TG TG TG TG TG GG GG GG TG TG TG TG TG TG TG TG TG TG TG TG TG TG TG GG TG TG TG TG TG TG T…
carp164381 CC CC CC CC CC CC CC CC CC CC CC CC CC CC CC CC CC CC CC CC CC CC CC CC CC CC CC CC CC CC CC CC CC CC CC CC CC CC CC CC CC CC CC CC CC CC CC CC CC CC CC CC CC CC CC CC CC CC CC TC CC TC CC CC CC CC CC CC CC CC CC CC CC CC CC CC CC CC CC CC CC CC CC CC CC CC CC CC CC CC CC CC CC CC CC CC CC CC CC CC CC CC CC CC CC CC CC CC CC CC CC CC CC CC CC CC CC CC CC CC CC CC CC CC CC CC CC CC CC C…
carp164382 AG AA AA GG GG AG GG AG GG GG AG AG AG AA AA AG AG AA GG GG AA AA AG AG GG AA AA GG AG AG AG AA AA AG AG GG AA AG AG AG AA AG AG AG GG GG GG AG GG AA AG AG AG AG GG AG AG AG AG AG AA AA AG AG GG AG GG AG AG AG GG AG GG AG AG GG AA AG AA GG AG AG AG GG AA AG AG GG AG AG AA AA AG AG AA GG AG GG AG AG AG AG AG AG GG AG AG AA AA AG GG AG GG AG AA GG AG AG AG GG AG AG AA AG AG AA AG AG GG G…
carp164388 GG GG GG GG GG GG GG GG GG GG GG GG GG GG GG GG GG GG GG GG GG GG GG GG GG GG GG GG GG GG GG GG GG GG GG GG GG GG GG GG GG GG GG GG GG GG GG GG GG GG GG GG GG GG GG GG GG GG GG AG GG AG GG GG GG GG GG GG GG GG GG GG GG GG GG GG GG GG GG GG GG GG GG GG GG GG GG GG GG GG GG GG GG GG GG GG GG GG GG GG GG GG GG GG GG GG GG GG GG GG GG GG GG GG GG GG GG GG GG GG GG GG GG GG GG GG GG GG GG G…
carp164389 GA GG GG AA AA GA AA GA AA AA GA GA GA GG GG GA GA GG AA AA GG GG GA GA AA GG GG AA GA GA GA GG GG GA GA AA GG GA GA GA GG GA GA GA AA AA AA GA AA GG GA GA GA GA AA GA GA GA GA AA GG GA GA GA AA GA AA GA GA GA AA GA AA GA GA AA GG GA GG AA GA GA GA AA GG GA GA GA GA GA GG GG GA GA GG AA GA AA GA GA GA GA GA GA AA GA GA GG GG GA AA GA AA GA GG AA GA GA GA AA GA GA GG GA GA GG GA GA AA A…
carp164391 GA GG GG AA AA GA AA GA AA AA GA GA GA GG GG GA GA GG AA AA GG GG GA GA AA GG GG AA GA GA GA GG GG GA GA AA GG GA GA GA GG GA GA GA AA AA AA GA AA GG GA GA GA GA AA GA GA GA GA GA GG GG GA GA AA GA AA GA GA GA AA GA AA GA GA AA GG GA GG AA GA GA GA AA GG GA GA GA GA GA GG GG GA GA GG AA GA AA GA GA GA GA GA GA AA GA GA GG GG GA AA GA AA GA GG AA GA GA GA AA GA GA GG GA GA GG GA GA AA A…
carp164393 TG TT TT GG GG TG GG TG GG GG TG TG TG TT TT TG TG TT GG GG TT TT TG TG GG TT TT GG TG TG TG TT TT TG TG GG TT TG TG TG TG TG TG TG GG GG GG TG GG TT TG TG TG TG GG TG TG TG TG GG TT TG TG TG GG TG GG TG TG TG GG TG GG TG TG GG TT TG TT GG TG TG TG GG TT TG TG TG TG TG TT TT TG TG TT GG TG GG TG TG TG TG TG TG GG TG TT TT TT TG GG TG GG TG TT GG TG TG TG GG TG TG TT TG TG TT TG TG GG G…
carp164398 TT TT TT TT TT TT TT TT TT TT TT TT TT TT TT TT TT TT TT TT TT TT TT TT TT TT TT TT TT TT TT TT TT TT TT TT TT TT TT TT TT TT TT TT TT TT TT TT TT TT TT TT TT TT TT TT TT TT TT AT TT AT TT TT TT TT TT TT TT TT TT TT TT TT TT TT TT TT TT TT TT TT TT TT TT TT TT TT TT TT TT TT TT TT TT TT TT TT TT TT TT TT TT TT TT TT TT TT TT TT TT TT TT TT TT TT TT TT TT TT TT TT TT TT TT TT TT TT TT T…
carp164399 TT TT TT TT TT TT TT TT TT TT TT TT TT TT TT TT TT TT TT TT TT TT TT TT TT TT TT TT TT TT TT TT TT TT TT TT TT TT TT TT TT TT TT TT TT TT TT TT TT TT TT TT TT TT TT TT TT TT TT GT TT GT TT TT TT TT TT TT TT TT TT TT TT TT TT TT TT TT TT TT TT TT TT TT TT TT TT TT TT TT TT TT TT TT TT TT TT TT TT TT TT TT TT TT TT TT TT TT TT TT TT TT TT TT TT TT TT TT TT TT TT TT TT TT TT TT TT TT TT T…
carp164400 CT CC CC TT TT CT TT CT TT TT CT CT CT CC CC CT CT CC TT TT CC CC CT CT TT CC CC TT CT CT CT CC CC CT CT TT CC CT CT CT CC CT CT CT TT TT TT CT CT CC CT CT CT CT TT CT CT CT CT CT CC CC CT CT TT CT TT CT CT CT TT CT TT CT CT TT CC CT CC TT CT CT CT TT CC CT CT CT CT CT CC CC CT CT CC TT CT TT CT CT CT CT CT CT TT CT CT CC CC CT TT CT TT CT CC TT CT CT CT TT CT CT CC CT CT CC CT CT TT T…
carp164404 AG AG GG AG GG AG GG AG AG AG AG GG GG AG AG GG AG AG GG AG GG AG AG AG GG GG GG AG AG AG AG AG AG AG GG AG AG AG GG AG AG AG AG AG AG AG GG AG AG GG AG GG AG AG AG GG AG GG AG GG AG AG AG GG GG GG GG GG AG GG AG AG AG GG GG GG GG AG AG AG AG AG AG GG GG GG GG GG GG AG GG GG AG GG AG AG GG GG GG AG GG AG AG GG AG GG GG GG AG AG AG GG GG GG AG GG GG AG AG GG AG AG GG GG GG GG GG AG AG A…
carp164405 CC CC GC CC GC CC GC CC CC CC CC GC GC CC CC GC CC CC GC CC GC CC CC CC GC GC GC CC CC CC CC CC CC CC GC CC CC CC GC CC CC CC CC CC CC CC GC CC CC GC CC GC CC CC CC GC CC GC CC GC CC CC CC GC GC CC GC GC GC GC CC CC CC GC GC GC GC CC CC CC CC CC CC GC GC GC GC GC GC CC GC GC CC GC CC CC GC GC GC CC GC CC CC GC CC GC GC GC CC CC CC GC GC GC CC GC GC CC CC GC CC CC GC GC GC GC GC CC CC C…
carp164408 TC TC CC CC TT TT TC TT TC TT TC TC TT TT TC CC TT CC TC CC TC TC TC TC TT TC CC CC TT CC TT TC TC TT TT CC TC CC TT TC CC TC TT TC TC CC CC TC TC TC TC CC CC TC CC TC TC CC TC CC TC TC TC TT TC TC TC TT TC TC TC TC CC TC TC TT TC TC TC TC TC TC CC TC TT TC TC TC TC TT CC TT CC TC TC TT TC TC CC CC TC CC TC TT TC TC TC TC TT TC TT CC TC TT CC TC TC TC TC CC TC TC TC TC TT TT TC TT TC C…
carp164409 AC CC CC AC AC AC AA CC AA AC AC AA AC CC AC AC AC CC CC CC AC AA CC AA CC CC AC CC CC CC AC CC AA CC AA AC CC AA AA CC AC AC CC CC AC AC CC AC AC AC CC AA AC CC AC CC AC AC AC CC AC AA AA AC AA AC AA AC AC CC CC AA AC CC AC CC AA AC AC AC AC AC CC AC AC AA CC AC AC AA AC CC AA AC AC CC AC AA AC CC CC CC AC CC AA AC AC AC CC AC CC AC AC CC AA AC CC AC AC AC AC AC AC AC AC AC AC AC AC A…
carp164430 CT CC CC TT TT CT TT CT TT TT CT CT CT CC CC CT CT CC TT TT CC CC CT CT TT CC CC TT CT CT CT CC CC CT CT TT CC CT CT CT CC CT CT CT TT TT TT CT TT CC CT CT CT CT TT CT CT CT CT CT CC CC CT CT TT CT TT CT CT CT TT CT TT CT CT TT CC CT CC TT CT CT CT TT CC CT CT CT CT CT CC CC CT CT CC TT CT TT CT CC CT CT CT CT TT CT CT CC CC CT TT CT TT CT CC TT CT CT CT TT CT CT CC CT CT CC CT CT TT T…
carp164435 GC GG GG CC CC GC CC GC CC CC GC GC GC GG GG GC GC GG CC CC GG GG GC GC CC GG GG CC GC GC GC GG GG GC GC CC GG GC GC GC GG GC GC GC CC CC CC GC CC GG GC GC GC GC CC GC GC GC GC GC GG GG GC GC CC GC CC GC GC GC CC GC CC GC GC CC GG GC GG CC GC GC GC CC GG GC GC GC GC GC GG GG GC GC GG CC GC CC GC GC GC GC GC GC CC GC GC GG GG GC CC GC CC GC GG CC GC GC GC CC GC GC GG GC GC GG GC GC CC C…
carp145054 CC CC CC CC CC CC CC CC CC CC CC CC CC CC CC CC CC CC CC CC CC CC CC CC CC CC CC CC CC CC CC CC CC CC CC CC CC CC CC CC CC CC CC CC CC CC CC CC CC CC CC CC CC CC CC CC CC CC CC TC CC CC CC CC CC CC CC CC CC CC CC CC CC CC CC CC CC CC CC CC CC CC CC CC CC CC CC CC CC CC CC CC CC CC CC CC CC CC CC CC CC CC CC CC CC CC CC CC CC CC CC CC CC CC CC CC CC CC CC CC CC CC CC CC CC CC CC CC CC C…
carp145056 GG GG GG GG GG GG GG GG GG GG GG GG GG GG GG GG GG GG GG GG GG GG GG GG GG GG GG GG GG GG GG GG GG GG GG GG GG GG GG GG GG GG GG GG GG GG GG GG GG GG GG GG GG GG GG GG GG GG GG GG GG CG GG GG GG GG GG GG GG GG GG GG GG GG GG GG GG GG GG GG GG GG GG GG GG GG GG GG GG GG GG GG GG GG GG GG GG GG GG GG GG GG GG GG GG GG GG GG GG GG GG GG GG GG GG GG GG GG GG GG GG GG GG GG GG GG GG GG GG G…
carp145060 TT CC CC TC TT TT TT TC CC TC TC TC TC CC CC TT TC TC TC CC TC TT TC CC CC TC TT TT CC TC TT TT TC TC TC CC TT TC TC TC TC TT TT CC TT CC TC CC CC TT TT TC TT TC CC TC TC TC CC TC TC TC CC TT TC TC TT TC TC TT TT TC TC TC TC CC TT TT TC TC TC TC CC CC TC TC TC TC TC CC TT TC CC TC TT CC TT CC CC CC CC TC TC TC TC TC CC TC CC CC TT CC CC TC TT TC CC CC TC TC TC TC TT TC TC TC TC TC CC T…
carp145061 GG GG GG GG GG GG GG GG GG GG GG GG GG GG GG GG GG GG GG GG GG GG GG GG GG GG GG GG GG GG GG GG GG GG GG GG GG GG GG GG GG GG GG GG GG GG GG GG GG GG GG GG GG GG GG GG GG GG GG GG GG CG GG GG GG GG GG GG GG GG GG GG GG GG GG GG GG GG GG GG GG GG GG GG GG GG GG GG GG GG GG GG GG GG GG GG GG GG GG GG GG GG GG GG GG GG GG GG GG GG GG GG GG GG GG GG GG GG GG GG GG GG GG GG GG GG GG GG GG G…
carp145062 TT TT TT TT TT TT TT TT TT TT TT TT TT TT TT TT TT TT TT TT TT TT TT TT TT TT TT TT TT TT TT TT TT TT TT TT TT TT TT TT TT TT TT TT TT TT TT TT TT TT TT TT TT TT TT TT TT TT TT TT TT CT TT TT TT TT TT TT TT TT TT TT TT TT TT TT TT TT TT TT TT TT TT TT TT TT TT TT TT TT TT TT TT TT TT TT TT TT TT TT TT TT TT TT TT TT TT TT TT TT TT TT TT TT TT TT TT TT TT TT TT TT TT TT TT TT TT TT TT T…
carp145064 TT AA AA TA TT TT TT TA AA TA TA TA TA AA AA TT TA TA TA AA TA TT TA AA AA TA TT TT AA TA TT TT TA TA TA AA TT TA TA TA TA TA TT AA TT AA TA AA AA TT TT TA TT TA AA TA TA TA AA TA TA TA AA TT TA TA TT TA TA TT TT TA TA TA TA AA TA TT TA TA TA TA AA AA TA TA TA TA TA AA TT TA AA TA TT AA TT AA AA AA AA TA TA TA TA TA AA TA AA AA TT AA AA TA TT TA AA AA TA TA TA TA TT TA TA TA TA TA AA T…
carp145067 TT TT TT TT TT TT TT TT TT TT TT TT TT TT TT TT TT TT TT TT TT TT TT TT TT TT TT TT TT TT TT TT TT TT TT TT TT TT TT TT TT TT TT TT TT TT TT TT TT TT TT TT TT TT TT TT TT TT TT TT TT AT TT TT TT TT TT TT TT TT TT TT TT TT TT TT TT TT TT TT TT TT TT TT TT TT TT TT TT TT TT TT TT TT TT TT TT TT TT TT TT TT TT TT TT TT TT TT TT TT TT TT TT TT TT TT TT TT TT TT TT TT TT TT TT TT TT TT TT T…
carp145073 GG AA AA GA GG GG GG GA AA GA GA GA GA AA AA GG GA GA GA AA GA GG GA AA AA GA GG GG AA GA GG GG GA GA GA AA GG GA GA GA GA GG GG AA GG AA GA AA AA GG GG GA GG GA AA GA GA GA AA GA GA GA AA GG GA GA GG GA GA GG GG GA GA GA GA AA GA GG GA GA GA GA AA AA GA GA GA GA GA AA GG GA AA GA GG AA GG AA AA AA AA GA GA GA GA GA AA GA AA AA GG AA AA GA GG GA AA AA GA GA GA GA GG GA GA GA GA GA AA G…
carp145078 AA GA GG GA GA GG GA AA GA GA GG AA AA GA GA GA GG GA AA AA GA GG GG GG GA AA GA GG GA AA GA GA GA AA GA GG AA GA AA GA GA GA AA GA GG GG GG GA AA AA GA GG AA GA GA GG GG GA GG GA GA AA GG GG GA GA GA AA GA GA GA GA GG GA GA GA AA AA GA GA AA GA GG GA AA AA GA AA GG AA GA GA GA GA GG GA GA GA GA GG AA AA AA GA GA GA GA GA AA GG GA GG AA AA GG GA GA GG GA GG GA GA GG AA GA GG GA AA GA G…
carp145081 CA AA CA CA AA CA AA AA AA AA AA CA AA AA AA AA AA AA AA CA CA CA AA AA AA CA AA AA AA AA AA AA AA CA CA AA CA AA CA AA AA AA CA CA CA AA CA AA AA CA AA AA AA CA AA AA CA CA CA CA AA AA CA AA CA CA CA CA AA CA CA CA CA CA CA CA AA CA AA AA CA CA CA AA CA CA CA CA AA CA AA AA CA CA CA AA CA CA AA CA CA CA CA CA CA CA AA CA CA CA CA CA AA CA CA CA CA AA CA CA CA CA CA AA CA CA AA CA CA C…
carp145082 GC CC GC GC CC GC CC CC CC CC CC GC CC CC CC CC CC CC CC GC GC GC CC CC CC GC CC CC CC CC CC CC CC GC GC CC GC CC GC CC CC CC GC GC GC CC GC CC CC GC CC CC CC GC CC CC GC GC GC GC CC CC GC CC GC GC GC GC CC GC GC GC GC GC GC GC CC GC CC CC GC GC GC CC GC GC GC GC CC GC CC CC GC GC GC CC GC GC CC GC GC GC GC GC GC GC CC GC GC GC GC GC CC GC GC GC GC CC GC GC GC GC GC CC GC GC CC GC GC G…
carp144033 GG GG GG GG GG GG GG GG GG GG GG GG GG GG GG GG GG GG GG GG GG GG GG GG GG GG GG GG GG GG GG GG GG GG GG GG GG GG GG GG GG GG GG GG GG GG GG GG GG GG GG GG GG GG GG GG GG GG GG TG GG GG GG GG GG GG GG GG GG GG GG GG GG GG GG GG GG GG GG GG GG GG GG GG GG GG GG GG GG GG GG GG GG GG GG GG GG GG GG GG GG GG GG GG GG GG GG GG GG GG GG GG GG GG GG GG GG GG GG GG GG GG GG GG GG GG GG GG GG G…
carp144034 AA AA AA AA AA AA AA AA AA AA AA AA AA AA AA AA AA AA AA AA AA AA AA AA AA AA AA AA AA AA AA AA AA AA AA AA AA AA AA AA AA AA AA AA AA AA AA AA AA AA AA AA AA AA AA AA AA AA AA GA AA GA AA AA AA AA AA AA AA AA AA AA AA AA AA AA AA AA AA AA AA AA AA AA AA AA AA AA AA AA AA AA AA AA AA AA AA AA AA AA AA AA AA AA AA AA AA AA AA AA AA AA AA AA AA AA AA AA AA AA AA AA AA AA AA AA AA AA AA A…
carp144037 AA AA AA AA AA AA AA AA AA AA AA AA AA AA AA AA AA AA AA AA AA AA AA AA AA AA AA AA AA AA AA AA AA AA AA AA AA AA AA AA AA AA AA AA AA AA AA AA AA AA AA AA AA AA AA AA AA AA AA AA AA CA AA AA AA AA AA AA AA AA AA AA AA AA AA AA AA AA AA AA AA AA AA AA AA AA AA AA AA AA AA AA AA AA AA AA AA AA AA AA AA AA AA AA AA AA AA AA AA AA AA AA AA AA AA AA AA AA AA AA AA AA AA AA AA AA AA AA AA A…
carp144059 TC CC CC TC TC TC TT CC TT TC CC TT TC CC TC TC CC CC CC TC TC TT CC TT CC CC TC CC CC CC TC CC TC CC TT TC CC TT TT CC TC TC CC CC TC TC CC TC TT TT CC TT TC CC TC CC TC TC TC TC TC TT TT CC TT TC TC TC TC CC CC TC TT CC TC CC TT TC TC TC TC TC TC TC TC TC CC TC TC TT TC CC TC TC TC TC TC TT TC TC CC CC TC CC TT TC TC TC TC TC CC TC TC CC TT TC CC TC TC TC TC TC TC TC TC TC TC TC TC T…
carp144062 TC TC TC CC CC TC CC CC TC TC CC TC TC CC CC CC TC CC TC CC TC TC TC TC TC TC TC TC CC CC TC CC CC CC TC CC CC CC CC TC TC TC TC CC TC CC CC TC CC CC TC CC CC CC TC TC CC TC CC TC CC TC CC TC CC TC TC CC CC TC TC TC CC TC TC CC TC CC TC TC TC TC CC CC TC TC TC TC CC CC CC TC CC TC TC TC TC TC TC CC TC TC TC CC TC TC CC CC TC TC TC CC TC CC TC TC TC TC TC TC TC TC TC TC CC CC TC TC TC C…
carp144065 CC CC CC CC CC CC CC CC CC CC CC CC CC CC CC CC CC CC CC CC CC CC CC CC CC CC CC CC CC CC CC CC CC CC CC CC CC CC CC CC CC CC CC CC CC CC CC CC CC CC CC CC CC CC CC CC CC CC CC CC CC TC CC CC CC CC CC CC CC CC CC CC CC CC CC CC CC CC CC CC CC CC CC CC CC CC CC CC CC CC CC CC CC CC CC CC CC CC CC CC CC CC CC CC CC CC CC CC CC CC CC CC CC CC CC CC CC CC CC CC CC CC CC CC CC CC CC CC CC C…
carp144067 AA AA AA AA AA AA AA AA AA AA AA AA AA AA AA AA AA AA AA AA AA AA AA AA AA AA AA AA AA AA AA AA AA AA AA AA AA AA AA AA AA AA AA AA AA AA AA AA AA AA AA AA AA AA AA AA AA AA AA AA AA CA AA AA AA AA AA AA AA AA AA AA AA AA AA AA AA AA AA AA AA AA AA AA AA AA AA AA AA AA AA AA AA AA AA AA AA AA AA AA AA AA AA AA AA AA AA AA AA AA AA AA AA AA AA AA AA AA AA AA AA AA AA AA AA AA AA AA AA A…
carp144068 TC TC TC CC CC TC CC CC TC TC CC TC TC CC CC CC TC CC TC CC TC TC TC TC TC TC TC TC CC CC TC CC CC CC TC CC CC CC CC TC TC TC TC CC TC CC CC TC CC CC TC CC CC CC TC TC CC TC CC TC CC CC CC TC CC TC TC CC CC TC TC TC CC TC TC CC TC CC TC TC TC TC CC CC TC TC TC TC CC CC CC TC CC TC TC TC TC TC TC CC TC TC TC CC TC TC CC CC TC TC TC CC TC CC TC TC TC TC TC TC TC TC TC TC CC CC TC TC TC C…
carp144076 GG GG GG GG GG GG GG GG GG GG GG GG GG GG GG GG GG GG GG GG GG GG GG GG GG GG GG GG GG GG GG GG GG GG GG GG GG GG GG GG GG GG GG GG GG GG GG GG GG GG GG GG GG GG GG GG GG GG GG GG GG AG GG GG GG GG GG GG GG GG GG GG GG GG GG GG GG GG GG GG GG GG GG GG GG GG GG GG GG GG GG GG GG GG GG GG GG GG GG GG GG GG GG GG GG GG GG GG GG GG GG GG GG GG GG GG GG GG GG GG GG GG GG GG GG GG GG GG GG G…
carp246265 TT TT TT TT TT TT TT TT TT TT TT TT TT TT TT TT TT TT TT TT TT TT TT TT TT TT TT TT TT TT TT TT TT TT TT TT TT TT TT TT TT TT TT TT TT TT TT TT TT TT TT TT TT TT TT TT TT TT TT AT TT TT TT TT TT TT TT TT TT TT TT TT TT TT TT TT TT TT TT TT TT TT TT TT TT TT TT TT TT TT TT TT TT TT TT TT TT TT TT TT TT TT TT TT TT TT TT TT TT TT TT TT TT TT TT TT TT TT TT TT TT TT TT TT TT TT TT TT TT T…
carp162662 TC TT TT CC CC TC CC TC CC CC TC TC TC TT TT TC TC TT CC CC TT TT TC TC CC TT TT CC TC TC TC TT TT TC TC CC TT TC TC TC TT TC TC TC CC CC CC TC CC TT TC TC TC TC CC TC TC TC TC TC TT TT TC TC CC TC CC TC TC TC CC TC CC TC TC CC TT TC TT CC TC TC TC CC TT TC TC TC TC TC TT TT TC TC TT CC TC CC TC TC TC TC TC TC CC TC TC TT TT TC CC TC CC TC TT CC TC TC TC CC TC TC TT TC TC TT TC TC CC C…
carp162663 TC TT TT CC CC TC CC TC CC CC TC TC TC TT TT TC TC TT CC CC TT TT TC TC CC TT TT CC TC TC TC TT TT TC TC CC TT TC TC TC TT TC TC TC CC CC CC TC CC TT TC TC TC TC CC TC TC TC TC TC TT TT TC TC CC TC CC TC TC TC CC TC CC TC CC CC TT TC TT CC TC TC TC CC TT TC TC TC TC TC TT TT TC TC TT CC TC CC TC CC TC TC TC TC CC TC TC TT TT TC CC TC CC TC TT CC TC TC TC CC TC TC TT TC TC TT TC TC CC C…
carp162664 TC TT TT CC CC TC CC TC CC CC TC TC TC TT TT TC TC TT CC CC TT TT TC TC CC TT TT CC TC TC TC TT TT TC TC CC TT TC TC TC TT TC TC TC CC CC CC TC CC TT TC TC TC TC CC TC TC TC TC TC TT TT TC TC CC TC CC TC TC TC CC TC CC TC TC CC TT TC TT CC TC TC TC CC TT TC TC TC TC TC TT TT TC TC TT CC TC CC TC TC TC TC TC TC CC TC TC TT TT TC CC TC CC TC TT CC TC TC TC CC TC TC TT TC TC TT TC TC CC C…
carp162669 CA CA CA AA CA AA CA CA CA CA CA AA CA CA CA AA AA CA CA AA CA CA CA CA AA CA AA AA CA CA CA AA CA CA AA CA CA CA CA CA AA AA CA CA AA CA AA CA AA AA CA CA AA AA CA CA AA CA AA CA AA CA AA AA CA CA AA CA AA CA AA CA CA CA CA CA CA AA AA CA AA CA CA CA CA CA CA CA CA AA CA AA CA CA CA CA CA AA CA CA AA CA CA CA CA CA CA AA CA CA AA CA AA CA CA CA CA CA CA CA CA CA CA CA CA CA CA CA CA A…
carp162678 TG TG TG GG TG GG TG TG GG TG GG GG TG TG TG GG TG TG TG TG TG GG TG GG TG GG TG TG TG TG GG GG GG GG TG TG GG GG TG TG TG TG GG GG GG GG GG TG TG GG TG TG GG GG TG TG TG GG GG GG TG TG GG TG GG TG GG TG GG GG GG TG TG GG TG TG TG GG GG GG TG GG GG TG TG TG TG TG TG GG GG TG GG TG TG GG TG GG GG TG TG GG GG TG TG TG TG TG TG TG GG TG TG TG GG GG TG GG TG TG GG GG TG TG GG GG GG GG GG T…
carp162680 TT AT AT AT AT TT TT AT AT AT AT AT AT TT AT AT AT AT AT TT TT TT TT AT AT AT AT TT AT TT TT TT TT TT TT AT TT TT TT AT TT AT AT AT AT TT AT TT AT TT TT AT TT AT TT TT TT TT AT AT AT TT TT AT TT TT TT AT AT TT TT TT TT AT TT AT TT TT TT TT TT AT TT AT AT AT AT TT TT TT AT AT TT AT TT AT AT TT AT AT AT AT AT TT TT AT AT AT AT AT TT TT AT AT AT AT TT TT TT AT AT TT TT TT TT TT AT AT AT A…
carp162682 CC AC AC AC AC CC CC AC AC AC AC AC AC CC AC AC AC AC AC CC CC CC CC AC AC AC AC CC AC CC CC CC CC CC CC AC CC CC CC AC CC AC AC AC AC CC AC CC AC CC CC AC CC AC CC CC CC CC AC AC AC CC CC AC CC CC CC AC AC CC CC CC CC AC CC AC CC CC CC CC CC AC CC AC AC AC AC CC CC CC AC AC CC AC CC AC AC CC AC AC AC AC AC CC CC AC AC AC AC AC CC CC AC AC AC AC CC CC CC AC AC CC CC CC CC CC AC AC AC A…
carp162683 TC TC TC TC TC TC TC TC TC TC TC TC TC TC TC TC TC TC TC TC TC TC TC TC TC TC TC TC TC TC TC TC TC TC TC TC TC TC TC TC TC TC TC TC TC TC TC TC TC TC TC TC TC TC TC TC TC TC TC TC TC TC TC TC TC CC TC TC TC TC TC TC TC TC TC TC TC TC TC TC TC TC TC TC TC TC TC TC TC TC TC TC TC TC TC TC TC TC TC TC TC TC TC TC TC TC TC TC TC TC TC TC TC TC TC TC TC TC TC TC TC TC TC TC TC TC TC TC TC T…
carp162684 TT AT AT AT AT TT TT AT AT AT AT AT AT TT AT AT AT AT AT TT TT TT TT AT AT AT AT TT AT TT TT TT TT TT TT AT TT TT TT AT TT AT AT AT AT TT AT TT AT TT TT AT TT AT TT TT TT TT AT AT AT TT TT AT TT TT TT AT AT TT TT TT TT AT TT AT TT TT TT TT TT AT TT AT AT AT AT TT TT TT AT AT TT AT TT AT AT TT AT AT AT AT AT TT TT AT AT AT AT AT TT TT AT AT AT AT TT TT TT AT AT TT TT TT TT TT AT AT AT A…
carp162685 TT CT CT CT CT TT TT CT CT CT CT CT CT TT CT CT CT CT CT TT TT TT TT CT CT CT CT TT CT TT TT TT TT TT TT CT TT TT TT CT TT CT CT CT CT TT CT TT CT TT TT CT TT CT TT TT TT TT CT CT CT TT TT CT TT TT TT CT CT TT TT TT TT CT TT CT TT TT TT TT TT CT TT CT CT CT CT TT TT TT CT CT TT CT TT CT CT TT CT CT CT CT CT TT TT CT CT CT CT CT TT TT CT CT CT CT TT TT TT CT CT TT TT TT TT TT CT CT CT C…
carp162687 GC CC CC CC GC GC CC GC GC CC CC GC CC GC CC GC CC CC CC GC CC GC CC CC CC GC CC CC CC CC CC CC GC CC GC GC GC CC GC CC GC CC GC GC GC GC CC GC CC CC GC CC CC CC CC GC CC CC CC CC CC GC CC GC GC CC GC CC GC GC GC CC CC GC CC CC CC CC GC CC CC CC CC GC GC GC CC GC GC CC CC GC GC CC GC CC CC GC GC CC CC GC GC GC CC GC CC CC CC CC CC CC CC CC CC CC GC CC GC GC CC GC CC GC CC CC CC CC GC C…
carp162692 GG AG AG AG AG GG GG AG AG AG AG AG AG GG AG AG AG AG AG GG GG GG GG AG AG AG GG GG AG GG GG GG GG GG GG AG GG GG GG AG GG AG AG AG AG GG AG GG AG GG GG AG GG AG GG GG GG GG AG AG AG GG GG AG GG GG GG AG AG GG GG GG GG AG GG AG GG GG GG GG GG AG GG AG AG AG AG GG GG GG AG AG GG AG GG AG AG GG AG AG AG AG AG GG GG AG AG AG AG AG GG GG AG AG AG AG GG GG GG AG AG GG GG GG GG GG AG AG AG A…
carp162695 GG AG AG AG AG GG GG AG AG AG AG AG AG GG AG AG AG AG AG GG GG GG GG AG AG AG AG GG AG GG GG GG GG GG GG AG GG GG GG AG GG AG AG AG AG GG AG GG AG GG GG AG GG AG GG GG GG GG AG AG AG GG GG AG GG GG GG AG AG GG GG GG GG AG GG AG GG GG GG GG GG AG GG AG AG AG AG GG GG GG AG AG GG AG GG AG AG GG AG AG AG AG AG GG GG AG AG AG AG AG GG GG AG AG AG AG GG GG GG AG AG GG GG GG GG GG AG AG AG A…
carp162698 TT TA AA TA TA TT AA TA TT TA TA TA TA TA TA TT TA TA TA TT AA TA TA TA TA TA AA TA AA AA AA TA TT TA TA TA TA AA TT AA TA AA TT TA TA TA AA TA TA TA TT TA AA TA TA TA AA AA TA AA AA TT TA TT TT TA TT AA TA TA TA TA AA AA TA TA TA TA TA AA TT TA AA TA TT TA TA TT TA TA TA TT TA TA TA TA TA TT TA TA TA TA TA TA TA TT TA AA TA TA AA TA TA AA TA TA TA TA TA TA TT TT TA TA TA TA TA AA TA T…
carp162701 GA GA GA AA GA AA GA GA GA GA GA AA GA GA GA AA AA GA GA AA AA GA GA GA AA GA AA AA GA GA GA AA GA GA AA AA GA GA GA GA GA AA GA GA GA GA AA GA GA GA GA GA AA GA GA AA AA GA AA AA AA GA GA AA GA GA AA GA AA GA AA GA GA GA GA GA GA AA AA GA AA GA GA GA GA GA GA GA GA AA AA AA GA GA GA GA AA AA GA GA AA GA GA GA GA AA GA AA AA GA AA GA AA GA GA GA GA AA GA AA GA GA GA GA GA GA GA GA GA A…
carp162704 GA GA GA AA GA AA GA GA GA GA GA AA GA GA GA AA AA GA GA AA AA GA GA GA AA GA AA AA GA GA GA AA GA GA AA AA GA GA GA GA GA AA AA GA GA GA AA GA GA GA GA GA AA GA GA AA AA GA AA AA AA GA AA AA GA GA AA GA AA GA AA GA GA GA GA GA GA AA AA GA AA GA GA GA GA GA GA GA GA AA AA AA GA GA GA GA AA AA GA GA AA GA GA GG AA AA GA AA AA GA AA GA AA GA GA GA GA AA GA AA GA GA GA GA GA GA GA GA GA A…
carp162706 GA GA GA AA GA AA GA GA GA GA GA AA GA GA GA AA AA GA GA AA AA GA GA GA AA GA AA AA GA GA GA AA GA GA AA AA GA GA GA GA GA AA AA GA GA GA AA GA GA GA GA GA AA GA GA AA AA GA AA GA AA GA AA AA GA GA AA GA GA GA AA GA GA GA GA GA GA AA AA GA AA GA GA GA GA GA GA GA GA AA AA AA GA GA GA GA AA AA GA GA AA GA GA GA GA AA GA AA AA GA AA GA AA GA GA GA GA AA GA AA GA GA GA GA GA GA GA GA GA A…
carp162708 GA GA GA AA GA AA GA GA GA GA GA AA GA GA GA AA AA GA GA AA AA GA GA GA AA GA AA AA GA GA GA AA GA GA AA AA GA GA GA GA GA AA AA GA GA GA AA GA GA GA GA GA AA GA GA AA AA GA AA GA AA GA AA AA GA GA AA GA GA GA AA GA GA GA GA GA GA AA AA GA AA GA GA GA GA GA GA GA GA AA AA AA GA GA GA GA AA AA GA GA AA GA GA GA GA AA GA AA AA GA AA GA AA GA GA GA GA AA GA AA GA GA GA GA GA GA GA GA GA A…
carp162709 CC GC GC GC GC GC GC CC GC CC CC GG CC GC CC GG GC CC GC GC GG CC CC CC GC CC GG GC CC CC GC GC CC GC GG GC GC GC CC CC CC GG GG CC GC GC GG GC CC GC CC GC GC CC GC GC GC GC GG GC GC CC GC GG GC GC GG GC GC GC GC GC CC GC GC GC CC GC GC GC GC GC GC GC GC GC GC GC GC GC GG GC CC GC CC CC GG GG GC CC GG CC CC GC GC GG GC GG GC CC GG GC GG GC CC GC GC GC GC GC GC GC GC GC GC CC GC GC GC G…
carp162710 AG GG GG AG GG AG GG AG GG AG AG GG AG AG AG GG AG AG GG AG GG AG AG AG AG AG GG AG AG AG GG AG AG GG GG AG GG GG AG AG AG GG GG AG GG GG GG GG AG GG AG GG AG AG GG AG AG GG GG GG AG AG AG GG GG GG GG GG AG GG AG GG AG GG GG GG AG AG AG AG AG AG AG GG AG GG AG AG GG AG GG AG AG GG AG AG GG GG GG AG GG AG AG GG GG GG GG GG AG AG GG GG GG GG AG GG GG AG AG AG AG GG GG GG GG AG GG GG AG G…
carp162712 GT TT TT GT TT GT TT GT TT GT GT TT GT GT GT TT GT GT TT GT TT GT GT GT GT GT TT GT GT GT TT GT GT TT TT GT TT TT GT GT GT TT TT GT TT TT TT TT GT TT GT TT GT GT TT GT GT TT TT TT GT GT GT TT TT TT TT TT GT TT GT TT GT TT TT TT GT GT GT GT GT GT GT TT GT TT GT GT TT GT TT GT GT TT GT GT TT TT TT GT TT GT GT TT TT TT TT TT GT GT TT TT TT TT GT TT TT GT GT GT GT TT TT TT TT GT TT TT GT T…
carp162718 AG GG GG AG GG AG GG AG GG AG AG GG AG AG AG GG AG AG GG AG GG AG AG AG AG AG GG AG AG AG GG AG AG GG GG AG GG GG AG AG AG GG GG AG GG GG GG GG AG GG AG GG AG AG GG AG AG GG GG GG AG AG AG GG GG GG GG GG AG GG AG GG AG GG GG GG AG AG AG AG AG AG AG GG AG GG AG AG GG AG GG AG AG GG AG AG GG GG GG AG GG AG AG GG GG GG GG GG AG AG GG GG GG GG AG GG GG AG AG AG AG GG GG GG GG AG GG GG AG G…
carp162719 CA CA CA AA CA AA CA CA CA CA CA AA CA CA CA AA AA CA CA AA AA CA CA CA AA CA AA AA CA CA CA AA CA CA AA AA CA CA CA CA CA AA AA CA CA CA AA CA CA CA CA CA AA CA CA AA AA CA AA CA AA CA AA AA CA CA AA CA CA CA AA CA CA CA CA CA CA AA AA CA AA CA CA CA CA CA CA CA CA AA AA AA CA CA CA CA AA AA CA CA AA CA CA CA CA AA CA AA AA CA AA CA AA CA CA CA CA AA CA AA CA CA CA CA AA CA CA CA CA A…
carp162722 GA AA GA GA AA AA GA AA AA AA GA AA AA AA GA GA GA GA AA AA AA GA AA GA AA AA AA AA AA GA GA AA GA GA GA GA GA GA GA AA AA AA GA GA GA AA GA GA AA AA AA AA GA GA GA AA GA AA GA GA GA AA AA AA GA GA GA GA AA AA GA GA GA GA GA AA GA AA AA GA AA GA AA GA GA GA GA GA GA GA AA GA AA GA GA GA GA AA GA GA GA AA GA AA AA AA AA GA GA AA GA AA AA GA GA GA GA GA GA GA GA GA GA GA GA AA AA AA GA A…
carp162723 CA AA CA CA AA AA CA AA AA AA CA AA AA AA CA CA CA CA AA AA AA CA AA CA AA AA AA AA AA CA CA AA CA CA CA CA CA CA CA AA AA AA CA CA CA AA CA CA AA AA AA AA CA CA CA AA CA AA CA CA CA AA AA AA CA CA CA CA AA AA CA CA CA CA CA AA CA AA CA CA AA CA AA CA CA CA CA CA CA CA AA CA AA CA CA CA CA AA CA CA CA AA CA AA AA AA AA CA CA AA CA AA AA CA CA CA CA CA CA AA CA CA CA CA CA AA AA AA CA A…
carp162730 AA GA AA AA GA AA GA AA AA AA AA GA GA GA GA GA GA GA GA AA AA GA AA GA AA GA GA GA AA GA AA AA AA GA AA GA AA AA AA AA GA AA GA AA AA GA GA GA GA GA GA GA GA AA AA GA AA GA GA GA AA GA GA GA GA AA GA GA GA GA AA AA GA GA GA GA AA GA AA GA GA AA AA AA GA AA AA AA AA AA GA GA AA AA AA AA GA AA GA GA GA GA AA GA AA GA AA GA GA GA GA AA GA GA GA GA AA GA AA AA AA GA GA GA GA GA AA GA AA G…
carp162733 CC TC CC CC TC CC TC CC CC CC CC TC TC TC TC TC TC TC TC CC CC TC CC TC CC TC TC TC CC TC CC CC CC TC CC TC CC CC CC CC TC CC TC CC CC TC TC CC TC TC TC TC TC CC CC TC CC TC TC TC CC CC TC TC TC CC TC TC TC TC CC CC TC TC TC TC CC TC CC TC TC CC CC CC TC CC CC CC CC CC TC TC CC CC CC CC TC CC TC TC TC TC CC TC CC CC CC TC TC TC TC CC TC TC TC TC CC TC CC CC CC TC TC TC TC TC CC TC CC T…
carp162734 AA AA AA AA AA AA AA AA AA AA AA AA AA AA AA AA AA AA AA AA AA AA AA AA AA AA AA AA AA AA AA AA AA AA AA AA AA AA AA AA AA AA AA AA AA AA AA AA AA AA AA AA AA AA AA AA AA AA AA GA AA AA AA AA AA AA AA AA AA AA AA AA AA AA AA AA AA AA AA AA AA AA AA AA AA AA AA AA AA AA AA AA AA AA AA AA AA AA AA AA AA AA AA AA AA AA AA AA AA AA AA AA AA AA AA AA AA AA AA AA AA AA AA AA AA AA AA AA AA A…
carp162735 GG GG GG GG GG GG GG GG GG GG GG GG GG GG GG GG GG GG GG GG GG GG GG GG GG GG GG GG GG GG GG GG GG GG GG GG GG GG GG GG GG GG GG GG GG GG GG GG GG GG GG GG GG GG GG GG GG GG GG AG GG GG GG GG GG GG GG GG GG GG GG GG GG GG GG GG GG GG GG GG GG GG GG GG GG GG GG GG GG GG GG GG GG GG GG GG GG GG GG GG GG GG GG GG GG GG GG GG GG GG GG GG GG GG GG GG GG GG GG GG GG GG GG GG GG GG GG GG GG G…
carp162736 GG AG AG GG AG AG GG GG AG AG AG GG AG GG GG AG GG AG AG AG GG GG GG AG GG GG AG GG AG GG GG GG AG GG AG GG GG AG GG GG GG AG GG AG GG GG GG GG AG AG GG AG GG GG GG AG AG GG GG GG GG AG AG AG AG GG AG GG AG GG AG AG AG GG AG AG GG GG GG AG GG AG AG GG GG AG AG AG AG AG AG AG GG AG GG GG GG GG GG GG AG GG GG GG AG AG GG AG AG AG AG GG AG AG AG AG AG AG AG AG AG GG AG AG GG GG AG AG AG A…
carp162746 TT TT TT TT TT TT TT TT TT TT TT TT TT TT TT TT TT TT TT TT TT TT TT TT TT TT TT TT TT TT TT TT TT TT TT TT TT TT TT TT TT TT TT TT TT TT TT TT TT TT TT TT TT TT TT TT TT TT TT TT TT AT TT TT TT TT TT TT TT TT TT TT TT TT TT TT TT TT TT TT TT TT TT TT TT TT TT TT TT TT TT TT TT TT TT TT TT TT TT TT TT TT TT TT TT TT TT TT TT TT TT TT TT TT TT TT TT TT TT TT TT TT TT TT TT TT TT TT TT T…
carp162754 GG GG GG GG GG GG GG GG GG GG GG GG GG GG GG GG GG GG GG GG GG GG GG GG GG GG GG GG GG GG GG GG GG GG GG GG GG GG GG GG GG GG GG GG GG GG GG GG GG GG GG GG GG GG GG GG GG GG GG GG GG AG GG GG GG GG GG GG GG GG GG GG GG GG GG GG GG GG GG GG GG GG GG GG GG GG GG GG GG GG GG GG GG GG GG GG GG GG GG GG GG GG GG GG GG GG GG GG GG GG GG GG GG GG GG GG GG GG GG GG GG GG GG GG GG GG GG GG GG G…
carp162756 TT TT TT TT TT TT TT TT TT TT TT TT TT TT TT TT TT TT TT TT TT TT TT TT TT TT TT TT TT TT TT TT TT TT TT TT TT TT TT TT TT TT TT TT TT TT TT TT TT TT TT TT TT TT TT TT TT TT TT AT TT TT TT TT TT TT TT TT TT TT TT TT TT TT TT TT TT TT TT TT TT TT TT TT TT TT TT TT TT TT TT TT TT TT TT TT TT TT TT TT TT TT TT TT TT TT TT TT TT TT TT TT TT TT TT TT TT TT TT TT TT TT TT TT TT TT TT TT TT T…
carp162758 TT TT TT TT TT TT TT TT TT TT TT TT TT TT TT TT TT TT TT TT TT TT TT TT TT TT TT TT TT TT TT TT TT TT TT TT TT TT TT TT TT TT TT TT TT TT TT TT TT TT TT TT TT TT TT TT TT TT TT CT TT TT TT TT TT TT TT TT TT TT TT TT TT TT TT TT TT TT TT TT TT TT TT TT TT TT TT TT TT TT TT TT TT TT TT TT TT TT TT TT TT TT TT TT TT TT TT TT TT TT TT TT TT TT TT TT TT TT TT TT TT TT TT TT TT TT TT TT TT T…
carp162762 AA GA AA GA GA GA AA AA GA AA AA GA AA AA AA AA AA GA GA GA AA GA AA GA GA AA AA AA AA AA AA GA GA GA AA GA GA GA AA AA GA GA AA GA GA GA GA GA GA GA GA GA AA GA AA GA GA AA GA GA AA AA GA GA GA GA GA AA AA AA GA AA GA GA GA AA GA GA AA GA GA AA AA GA AA GA GA AA GA GA AA AA AA GA AA AA GA GA GA AA AA GA GA GA GA GA AA GA GA AA AA AA GA GA GA AA GA AA GA GA GA AA GA AA GA AA GA AA GA A…
carp162775 GG GG GG GG GG GG GG GG GG GG GG GG GG GG GG GG GG GG GG GG GG GG GG GG GG GG GG GG GG GG GG GG GG GG GG GG GG GG GG GG GG GG GG GG GG GG GG GG GG GG GG GG GG GG GG GG GG GG GG AG GG GG GG GG GG GG GG GG GG GG GG GG GG GG GG GG GG GG GG GG GG GG GG GG GG GG GG GG GG GG GG GG GG GG GG GG GG GG GG GG GG GG GG GG GG GG GG GG GG GG GG GG GG GG GG GG GG GG GG GG GG GG GG GG GG GG GG GG GG G…
carp162776 TT TT TT TT TT TT TT TT TT TT TT TT TT TT TT TT TT TT TT TT TT TT TT TT TT TT TT TT TT TT TT TT TT TT TT TT TT TT TT TT TT TT TT TT TT TT TT TT TT TT TT TT TT TT TT TT TT TT TT CT TT TT TT TT TT TT TT TT TT TT TT TT TT TT TT TT TT TT TT TT TT TT TT TT TT TT TT TT TT TT TT TT TT TT TT TT TT TT TT TT TT TT TT TT TT TT TT TT TT TT TT TT TT TT TT TT TT TT TT TT TT TT TT TT TT TT TT TT TT T…
carp162777 AA AA AA AA AA AA AA AA AA AA AA AA AA AA AA AA AA AA AA AA AA AA AA AA AA AA AA AA AA AA AA AA AA AA AA AA AA AA AA AA AA AA AA AA AA AA AA AA AA AA AA AA AA AA AA AA AA AA AA GA AA AA AA AA AA AA AA AA AA AA AA AA AA AA AA AA AA AA AA AA AA AA AA AA AA AA AA AA AA AA AA AA AA AA AA AA AA AA AA AA AA AA AA AA AA AA AA AA AA AA AA AA AA AA AA AA AA AA AA AA AA AA AA AA AA AA AA AA AA A…
carp246151 GA GA GA AA GA AA GA GA GA GA AA GA GA GA GA AA GA GA GA AA GA GA GA AA GA AA AA GA GA GA GA AA AA AA AA GA AA AA GA GA GA AA AA AA AA GA GA GA GA GA GA GA AA AA GA GA GA AA AA AA GA GA AA GA AA GA AA GA AA AA GA GA AA AA GA GA GA AA AA GA GA GA AA GA GA GA GA GA GA AA AA GA AA GA GA AA GA GA AA GA GA AA GA AA GA GA GA GA GA GA GA GA GA GA GA AA GA GA GA GA GA AA GA GA AA AA AA GA AA G…
carp246174 AC CC AC AC AC AA AC CC AC AC CC AC CC AC CC CC AA AA AA CC AC AC CC AC CC CC AA AC AA AA AC AA AC AC AA CC AC AA CC AC AC AC AC AA AA AC AA AC AA AC CC CC AC AC AC CC AC AA CC AC AC CC AC AC AC AC CC AA AC AA AC AC CC AC CC AA AC AC AA AC AC AC AC AC AC AC AC AC AC AC AC AC AA AC AC AC AC AC AC AC AC AC AC AC AC AC AC AC AC AC AC AC AC AC AC AC AC AC AC AC AC AC CC AC AA AC AC AC AC A…
carp246204 AC CC AC AC AC AC AC AA AC AA AC AC CC AA AC CC AC AA AA CC AC CC AC AA AC AC AA CC AA AC CC CC CC AC AC CC CC AC CC CC AC AC AC AC CC CC CC AC CC AA AC CC CC AC AC AC AC AC AA AA AA CC CC AC AC AC CC AC AC CC AC CC CC AC AC CC AC AC AA AC CC AC CC CC AA AC AC AA AC AC AC AC AC AC AA AC CC AC AC AC CC AA AC CC CC AC AC AC AC AC AC AC AC AC AC AC CC AA CC AC AC AC AA AC AC AC CC AA CC A…
carp246208 GA GA AA GA AA GA AA GA AA GA GA AA GA GA GA AA GA GA AA GA AA GA GA GA GA GA AA GA GA GA AA GA GA AA AA GA AA AA GA GA GA AA GA GA AA AA AA AA GA AA GA AA GA GA AA GA GA AA AA GA GA GA GA AA AA AA AA AA GA AA GA AA GA AA AA AA GA GA GA GA GA GA GA AA GA AA GA GA AA GA AA GA GA AA GA GA AA AA AA GA AA GA GA AA AA AA AA AA GA GA AA AA AA AA GA AA AA GA GA GA GA AA AA AA AA GA AA AA GA A…
carp246233 AA TA TA TA TA AA TA TA TA TA TA TA AA TA AA TA TA TA TA TA TA TA TA TA AA TA TA TA TA TA TA TA AA TA TA TA AA TA AA TA TA TA AA TA TA TA AA AA TA TA TA TA TA AA AA TA TA AA TA TA TA AA TA AA AA TA AA TA TA AA TA AA TA AA TA TA TA TA TA TA TA TA TA AA TA TA TA TA TA AA AA TA TA TA TA TA TA TA TA AA TA TA TA TA AA TA TA TA TA TA TA TA TA TA TA TA TA TA TA TA TA TA AA TA AA TA TA AA AA T…
carp246244 GA AA AA AA GA GA AA GA GA AA AA GA AA GA AA GA AA AA AA GA AA GA AA AA AA GA AA AA AA AA AA AA GA AA GA GA GA AA GA AA GA AA GA GA GA GA AA GA AA AA GA AA AA AA AA GA AA AA AA AA AA GA AA GA GA AA GA AA GA GA GA AA AA AA AA AA AA AA GA AA AA AA AA GA GA GA AA GA GA AA AA GA GA AA GA AA AA GA GA AA AA GA GA GA AA GA AA AA AA AA AA AA AA AA AA AA GA AA GA GA GA GA AA GA AA AA AA AA GA A…
carp246315 GG AG AG AG GG GG AA GG AG AA AG GG AG AG GG AA AG AG GG GG AA AG AA GG AA GG AG AA AA GG AG AG AG AA AG AG AG AG AG GG AG GG GG AG GG AG AA AG AG AA AG AG GG AA AG AG AA AA AG AG AA GG AG AG AA AG AG GG AG AG AG GG AG AG AG AG AG AG GG AG AG AG AG AA AG AG AG AG AG AG AG AG AG AG AG AG AG AG AG AG AG AG GG AG AG AG AG AG AG AG AG AG AG AG AG AG AG AG AG AG GG AG AG AG AG AG AG AG AG A…
carp246324 TT TT TT TT TT TT TT TT TT TT TT TT TT TT TT TT TT TT TT TT TT TT TT TT TT TT TT TT TT TT TT TT TT TT TT TT TT TT TT TT TT TT TT TT TT TT TT TT TT TT TT TT TT TT TT TT TT TT TT CT TT TT TT TT TT TT TT TT TT TT TT TT TT TT TT TT TT TT TT TT TT TT TT TT TT TT TT TT TT TT TT TT TT TT TT TT TT TT TT TT TT TT TT TT TT TT TT TT TT TT TT TT TT TT TT TT TT TT TT TT TT TT TT TT TT TT TT TT TT T…
carp243888 GG AA GG GG AG AG AG GG AG AA AG AA AA AA AG AG AA GG GG AG AG AG AA AG AG AG AG AG AA AA AA GG GG AG GG GG AG AG GG GG AG GG AA GG AG GG AA GG AG AA GG AG AG GG GG AG AG AG AG GG AG AG GG AA GG AG AA AA AG AG AG AG AA AG AG AA GG GG AA AG AG AG GG AA AG AA AG AG AG AG GG AG AG AG AG GG AA AG AG AA AG AA AG AG AG AG AG GG GG AG AG AG GG AA AG AG AA AG AG AA AG AG AA AG AG GG AG GG AA G…
carp243890 CT CT TT CT TT TT TT CT TT TT CT CT TT CT CT TT CT CT TT TT CT TT TT TT CT CT TT CT TT TT TT TT CT TT TT CT TT TT CT CT TT CT CT TT CT TT CT CT TT TT TT TT TT CT CT CT TT TT CT CT TT TT CT TT CT TT CT CT CT TT CT TT CT CT TT TT CT CT TT CT CT CT TT TT CT TT TT TT CT TT CT TT TT TT CT TT TT CT CT CT TT CT CT TT CT TT TT TT CT TT TT TT TT CT TT TT CT CT TT TT CT TT CT CT TT CT CT CT CT T…
carp243896 AA GG GA GA GA GA AA GA AA GA AA GA AA GA GG GA AA GG GA GA AA GA AA GA GA GG GG AA AA GA AA GA GA GA AA GG GA GG GA AA AA GA GA GA GG GA AA GA GA GA GG GG AA GA GA GG GG GA AA GG AA AA GA GG GA GA GA GG GA GA GA GG GG GA GA GA AA GA GA GA AA GG GA GG GA AA GA GA AA GA AA GA GA GA GA GA GA GA AA GA GA AA GG GA GA GA GA GA GA GA GA GA GA GA GA GA GA GA GG GA GA GA GA GA GA GA GA GA GA G…
carp244017 CC CA AA CA CA CC AA CA CC CA CA CA CA CA CA CC CA CA CA CC AA CA CA CA CA CA AA CA AA AA AA CA CC CA CA CA CA AA CC AA CA CA CC CA CA CA AA CA CA CA CC CA AA CA CA CA AA AA CA AA AA CC CA CC CC CA CC AA CA CA CA CA AA AA CA CA CA CA CA AA CA CA AA CA CC CA CA CC CA CA CA CC CA CA CA CA CA CC CA CA CA CA CA CA CA CC CA AA CA CA AA CA CA AA CA CA CA CA CA CA CA CC CA CA CA CA CA AA CA C…
carp244076 TA TA TA TA TA TA TA TA TA TA TA TA TA TA TA TA TA TA TA TA TA TA TA TA TA TA TA TA TA TA TA TA TA TA TA TA TA TA TA TA TA TA TA TA TA TA TA TA TA TA TA TA TA TA TA TA TA TA TA TA TA TA TA TA TA TA TA TA TA TA TA TA TA TA TA TA TA TA TA TA TA TA TA TA TA TA TA TA TA TA TA TA TA TA TA TA TA TA TA TA TA TA TA TA TA TA TA TA TA TA TA TA TA TA TA TA TA TA TA TA TA TA TA TA TA TA TA TA TA T…
carp244173 CT CT TT TT CT CT TT TT TT CT TT TT TT CT TT TT CT TT CT CT TT CT CT CT CT CT TT CT CT TT CT CT CT TT CT TT CT TT TT TT CT TT CT TT CT CT CT TT CT CT TT CT CT CT TT TT CT TT TT CT CT CT CT CT CT CT TT CT TT CT TT TT TT CT CT CT CT CT CT CT CT CT CT CT TT TT CT TT CT TT CT TT CT CT CT CT TT CT CT TT CT CT CT CT CT TT CT CT CT CT CT CT CT TT CT CT CT TT CT CT CT CT CT CT CT TT TT CT CT C…
carp244197 CG CG CG CG CG CG CG CG CG CG CG CG CG CG CG CG CG CG CG CG CG CG CG CG CG CG CG CG CG CG CG CG CG CG CG CG CG CG CG CG CG CG CG CG CG CG CG CG CG CG CG CG CG CG CG CG CG CG CG GG CG CG CG CG CG CG CG CG CG CG CG CG CG CG CG CG CG CG CG CG CG CG CG CG CG CG CG CG CG CG CG CG CG CG CG CG CG CG CG CG CG CG CG CG CG CG CG CG CG CG CG CG CG CG CG CG CG CG CG CG CG CG CG CG CG CG CG CG CG C…
carp244229 TT TT TT TT TT TT TT TT TT TT TT TT TT TT TT TT TT TT TT TT TT TT TT TT TT TT TT TT TT TT TT TT TT TT TT TT TT TT TT TT TT TT TT TT TT TT TT TT TT TT TT TT TT TT TT TT TT TT TT CT TT CT TT TT TT TT TT TT TT TT TT TT TT TT TT TT TT TT TT TT TT TT TT TT TT TT TT TT TT TT TT TT TT TT TT TT TT TT TT TT TT TT TT TT TT TT TT TT TT TT TT TT TT TT TT TT TT TT TT TT TT TT TT TT TT TT TT TT TT T…
carp244326 AA GA GA GG GG GA GA GA AA GA GA GA AA GA AA AA AA GG GA GG AA AA GG GA GA AA GA GA AA AA AA GA GA GG AA GG GG GA GG GG GA GG GA AA AA AA GG GA AA GA GA GG GA GA GG AA GA AA GA GG GA AA GG GA GA GA AA GA GA AA GA GG GA GA GG GA GA GA GA GA GA GA GA GA GA GA GG GA GA GA GA GA GA GA GA AA GA GA GA GA GA GA GA GA GA GA GA GA GA AA GA GA GA GA GA GA GA GA GA GA GA GA GA GA GA GA GA GA GA A…
carp125846 AA AA AA AA AA AA AA AA AA AA AA AA AA AA AA AA AA AA AA AA AA AA AA AA AA AA AA AA AA AA AA AA AA AA AA AA AA AA AA AA AA AA AA AA AA AA AA AA AA AA AA AA AA AA AA AA AA AA AA AA AA TA AA AA AA AA AA AA AA AA AA AA AA AA AA AA AA AA AA AA AA AA AA AA AA AA AA AA AA AA AA AA AA AA AA AA AA AA AA AA AA AA AA AA AA AA AA AA AA AA AA AA AA AA AA AA AA AA AA AA AA AA AA AA AA AA AA AA AA A…
carp125847 TT GT GG GG GT GT GT GT GT GT TT GT GG TT GT TT TT TT GT TT TT GG GT GT GT GT GT TT TT GT GT TT GT TT TT GT GG GT GT TT GT TT GT TT GT GT GG GT GT TT GT GT GG GT GT TT TT GG TT GT GT GT GG GT TT GT GG GG GT GG GT TT GG GG GT GT GT GT GT GT GT GT GT GT TT GT GT GT GT GT GT GT GT GT TT GT TT GT GT GT GT GT GT GT GT TT GT GT GT GT GT GT GT GT GT GT GT GT TT GT GT GG GT GT GT GT GT GT GT G…
carp125855 TT TT TT TT TT TT TT TT TT TT TT TT TT TT TT TT TT TT TT TT TT TT TT TT TT TT TT TT TT TT TT TT TT TT TT TT TT TT TT TT TT TT TT TT TT TT TT TT TT TT TT TT TT TT TT TT TT TT GT GT TT TT TT TT TT TT TT TT TT TT TT TT TT TT TT TT TT TT TT TT TT TT TT TT TT TT TT GT TT TT TT TT TT TT TT TT TT TT TT TT TT TT TT TT TT TT TT TT TT TT TT TT TT TT TT TT TT TT TT TT TT TT TT TT TT TT TT TT TT T…
carp125856 GC CC CC CC CC CC CC GC GC CC GC CC GC CC CC GC CC GC CC GC CC GC CC CC CC GC CC GC CC CC CC GC GC CC GC CC CC CC GC CC CC GC CC GC GC CC CC GC GC CC CC GC CC GC GC GC CC CC CC GC GC CC GC GC GC CC CC CC GC GC GC GC CC CC CC GC GC GC CC GC CC GC GC CC CC CC GC CC GC CC GC CC CC GC GC GC CC CC GC CC GC CC GC GC CC CC CC CC GC CC CC GC GC GC GC CC CC GC CC GC GC GC CC CC GC CC GC GC CC G…
carp125861 AA AA AA AA AA AA AA AA AA AA AA AA AA AA AA AA AA AA AA AA AA AA AA AA AA AA AA AA AA AA AA AA AA AA AA AA AA AA AA AA AA AA AA AA AA AA AA AA AA AA AA AA AA AA AA AA AA AA AA AA AA TA AA AA AA AA AA AA AA AA AA AA AA AA AA AA AA AA AA AA AA AA AA AA AA AA AA AA AA AA AA AA AA AA AA AA AA AA AA AA AA AA AA AA AA AA AA AA AA AA AA AA AA AA AA AA AA AA AA AA AA AA AA AA AA AA AA AA AA A…
carp125864 AG GG AG GG AG GG GG AG GG AG AG GG GG AG AG GG AG AG AG AG AG GG GG AG GG GG GG AG AG AG AG AG GG GG GG AG GG AG GG AG AG AG GG GG AG GG GG AG AG GG AG GG GG AG GG AG AG GG AG GG AG AG GG GG AG GG GG GG AG GG AG AG GG AG AG AG AG AG AG GG GG GG AG GG AG AG GG AG AG AG GG AG GG AG AG AG AG GG GG GG AG AG GG GG AG AG GG AG AG GG AG AG GG AG GG GG GG AG AG GG GG GG GG AG AG AG AG AG AG A…
carp125868 GG GG AG AG GG GG AG AG GG AG AG GG AG AG GG GG GG GG GG AG AG AG AG GG GG AG GG GG AG AG AG AG GG GG GG GG AG GG AG GG AG AG GG AG AG AG AG AG AG GG AG GG GG AG GG GG GG GG AG AG GG AG AG GG GG AG GG GG GG GG AG AG AG AG AG AG AG GG AG AG GG AG AG GG AG GG AG AG AG GG AG AG AG AG AG AG AG GG AG AG AG AG AG AG AG GG AG GG GG GG AG GG AG GG GG GG AG AG AG AG AG AG AG AG GG AG AG AG AG A…
carp102574 GC GG GG CC CC GC CC GC CC CC GC GC GC GG GG GC GC GG CC GC GG GC GG GC CC GG GG CC GC GC GC GG GC GC GC CC GG GC GC CC GC GC GC GC CC CC CC GC CC GG GG GC GC GC GC GC GC GC GC GC GG GG GC GC CC GC CC GC GC GC CC GG CC GC GC GC GG GC GG GC GC GC GC GC GG GC GC GC GC GC GC GG GC GC GG CC GC GC GC GC GC GC GC GC CC GC GC GG GG GC CC GC CC GC GG GC GC GC GC CC GC GC GC GC GC GG GC GC GC C…
carp102575 GA GG GG AA AA GA AA GA AA AA GA GA GA GG GG GA GA GG AA GA GG GA GG GA AA GG GG AA GA GA GA GG GA GA GA AA GG GA GA AA GA GA GA GA AA AA AA GA AA GG GG GA GA GA GA GA GA GA GA GA GG GG GA GA AA GA AA GA GA GA AA GG AA GA GA GA GG GA GG GA GA GA GA GA GG GA GA GA GA GA GA GG GA GA GG AA GA GA GA GA GA GA GA GA AA GA GA GG GG GA AA GA AA GA GG GA GA GA GA AA GA GA GA GA GA GG GA GA GA A…
carp102845 TT TT GT TT TT GT TT TT GT GT GT GT TT TT GT GT GT GT GT TT TT TT TT TT TT TT GT TT TT GT TT GT TT GT GT GT TT TT GT TT TT TT GT TT GT GT GT TT GT GT TT GT GT GT TT GT TT GT GT GT TT TT GT GT GT TT TT GT GT TT GT TT GT GT GT GT TT GT TT TT TT TT TT GT GT TT GT GT GT TT TT TT GT GT TT TT GT TT GT GT GT GT TT GT GT GT GT TT GT GT TT TT GT TT TT GT GT GT GT TT TT TT GT TT TT TT GT TT TT T…
carp102848 GG GG AG GG GG AG GG AG AG AG AG GG AG GG GG AG GG GG GG GG AG AG GG AG AG GG AG GG GG AG GG AG AG GG GG AG AG GG GG AG GG GG AG GG AG AG GG AG AG GG GG AG AG GG AG GG AG AG AG AG GG GG GG AG AG AG GG AG GG AG GG AG AG AG AG GG GG AG GG GG GG AG GG GG AG AG AG AG AG GG GG AG GG AG GG AG GG AG AG AG GG GG AG AG GG AG AG AG GG AG AG GG AG GG AG GG GG GG GG GG AG AG GG GG AG GG GG GG AG G…
carp102866 CT TT CT CT CT CT CT CT TT TT CT CT TT TT TT TT TT TT CT CT TT CT TT TT CT CT TT TT TT TT CT CT CT CT CT CT CT CT TT CT CT TT TT CT CT CT TT TT TT TT TT CT CT CT CT CT CT CT CT CT CT TT TT TT TT TT TT CT CT TT TT TT CT TT CT CT CT TT TT CT TT TT TT TT TT TT CT CT TT TT TT TT CT TT TT CT CT TT CT TT CT CT TT TT TT TT CT TT CT TT TT CT TT TT TT TT TT TT TT CT CT TT TT TT TT CT CT CT TT C…
carp102868 CT TT CT CT CT CT CT CT TT TT CT CT TT TT TT TT TT TT CT CT TT CT TT TT CT CT TT TT TT TT CT CT CT CT CT CT CT CT TT CT CT TT TT CT CT CT TT TT TT TT TT CT CT CT CT CT CT CT CT CT CT TT TT TT TT TT TT CT CT TT TT TT CT TT CT CT CT TT TT CT TT TT TT TT TT TT CT CT TT TT TT TT CT TT TT CT CT TT CT TT CT CT TT TT TT TT CT TT CT TT TT CT TT TT TT TT TT TT TT CT CT TT TT TT TT CT CT CT TT C…
carp102871 GG GG GG GG GG GG GG GG GG GG GG GG GG GG GG GG GG GG GG GG GG GG GG GG GG GG GG GG GG GG GG GG GG GG GG GG GG GG GG GG GG GG GG GG GG GG GG GG GG GG GG GG GG GG GG GG GG GG GG AG GG AG GG GG GG GG GG GG GG GG GG GG GG GG GG GG GG GG GG GG GG GG GG GG GG GG GG GG GG GG GG GG GG GG GG GG GG GG GG GG GG GG GG GG GG GG GG GG GG GG GG GG GG GG GG GG GG GG GG GG GG GG GG GG GG GG GG GG GG G…
carp192503 AA GG AG AG AG AG AG AG AG GG AG GG GG AG GG AG AG GG AG GG AG GG AG AA GG AG GG AG AG GG AG AG AG GG GG AG GG AG AG GG GG AG AA GG GG GG AG AA AG AG GG AG AG AA GG AG AG AG AA AG AG AA AA AG GG AG AG GG AG GG GG AG AG AG AG AG AG AG AG AG GG AG AG AG AG AG AG AG GG AG AA AG AG AG AG AG AG AG AG AG AG AG AG AG AG AG AG AA AG AG AG AG AG AG AG AG AG AG AG AG AG AG AG AG AG AG AA AG AG A…
carp070193 AG GG AG AG AG AG AG AG GG AG AG GG AG GG GG GG GG AG AG AG AG GG GG AG GG GG GG AG AG GG AG AG GG GG GG GG AG AG GG AG GG GG AG GG GG AG GG GG AG GG GG GG GG GG AG AG GG AG AG GG AG AG GG GG AG AG AG GG GG GG AG GG GG AG AG GG GG AG AG AG AG GG AG AG AG AG AG AG AG GG GG AG AG AG AG AG GG AG GG AG AG GG AG GG AG GG AG GG AG GG GG AG GG AG AG GG AG GG AG AG AG GG AG GG AG AG AG AG GG G…
carp070195 AA AA AA AA AA AA AA AA AA AA AA AA AA AA AA AA AA AA AA AA AA AA AA AA AA AA AA AA AA AA AA AA AA AA AA AA AA AA AA AA AA AA AA AA AA AA AA AA AA AA AA AA AA AA AA AA AA AA AA GA AA AA AA AA AA AA AA AA AA AA AA AA AA AA AA AA AA AA AA AA AA AA AA AA AA AA AA AA AA AA AA AA AA AA AA AA AA AA AA AA AA AA AA AA AA AA AA AA AA AA AA AA AA AA AA AA AA AA AA AA AA AA AA AA AA AA AA AA AA A…
carp070231 GA GA GA GA GA GA GA GA GA GA GA GA GA GA GA GA GA GA GA GA GA GA GA GA GA GA GA GA GA GA GA GA GA GA GA GA GA GA GA GA GA GA GA GA GA GA GA GA GA GA GA GA GA GA GA GA GA GA GA GA GA GA GA GA GA AA GA GA GA GA GA GA GA GA GA GA GA GA GA GA GA GA GA GA GA GA GA GA GA GA GA GA GA GA GA GA GA GA GA GA GA GA GA GA GA GA GA GA GA GA GA GA GA GA GA GA GA GA GA GA GA GA GA GA GA GA GA GA GA A…
carp070235 AG GG AG GG GG AG GG GG GG GG AG GG GG AG GG AG GG GG GG AG AG AG AG GG GG AG AG GG GG AG GG GG AG GG AG GG AG AG GG GG AG GG GG AG AG AG AG AG AG AG AG AG AG GG GG AG GG AG AG GG GG AG GG AG AG AG AG GG GG GG AG AG AG AG AG AG GG AG AG AG AG GG AG AG AG AG GG AG AG GG AG AG AG AG GG AG AG AG AG AG AG AG AG AG AG AG AG AG AG AG GG AG GG AG AG AG GG GG AG AG GG GG AG AG AG AG AG AG AG A…
carp209120 CC CC CC TC CC CC TC CC CC CC CC CC CC TC CC CC CC TC CC TC CC TC TC TC CC CC CC TC CC CC TC TC TC TC TC CC CC TC CC CC CC CC CC CC CC TC TC CC CC TC TC CC CC CC CC TC CC CC CC CC CC TC TC TC TC TC CC TC CC TC TC CC CC CC TC TC TC TC CC TC CC TC TC TC TC CC TC TC CC CC TC TC CC TC TC CC CC TC CC CC TC CC TC CC TC TC TC TC CC TC TC TC TC CC TC TC TC TC TC TC TC CC TC TC TC CC TC CC CC T…
carp071776 AG AA AG AG AA AA GG GG GG AA AG AG AG AG AA GG GG AA AG AG AG GG GG GG AG AA AG GG AG AG GG GG AG AG AG AA AG AA AG GG GG AG AG AG AA AG GG AG AG GG AG AG GG AG AG AA AG AG GG AG AG GG AG AA AG AG AG AA AG AG AG AA AA GG AG AG AG AG AG AG AG AG AG AA AG AG GG AG AG AG AG AG AG AA AG AG AG AG AG AG AG AG AG AG AG AG AG AG AG AG AG AG AG AG AG AG AG AG AG AG AG AG AG AG AG AG AG AG AA A…
carp071780 CG CC CG CG CC CC GG GG GG CC CG CG CG CG CC GG GG CC CG CG CG GG GG GG CG CC CG GG CG CG GG GG CG CG CG CC CG CC CG GG GG CG CG CG CC CG GG CG CG GG CG CG GG CG CG CC CG CG GG CC CG CG CG CC CG CG CG CC CG CG CG CC CC GG CG CG CG CG CG CG CG CG CG CC CG CG GG CG CG CG CG CG CG CC CG CG CG CG CG CG CG CG CG CG CG CG CG CG CG CG CG CG CG GG CG CG CG CG CG CG CG CG CG CG CG CG CG CG CG C…
carp071782 AG AA AG AG AA AA GG GG GG AA GG AG AG AG AA GG GG AA AG AG AG GG GG GG AG AA AG GG AG AG GG GG AG AG AG AA AG AA AG GG GG AG AG AG AA AG GG AG AG GG AG AA GG AG AG AA AG AG GG AG AG GG AG AA AG AG AG AA AG AG AG AA AA GG AG AG AG AG AG AG AG AG AG AA AG AG GG AG AG AG AG AG AG AA AG AG AG AG AG AG AG AG AG AG AG AG AG AG AG AG AG AG AG AG AG AG AG AG AG AG AG AG AG AG AG AG AG AG AG A…
carp071783 AA AA AA AA AA AA AA AA AA AA AA AA AA AA AA AA AA AA AA AA AA AA AA AA AA AA AA AA AA AA AA AA AA AA AA AA AA AA AA AA AA AA AA AA AA AA AA AA AA AA AA AA AA AA AA AA AA AA AA GA AA GA AA AA AA AA AA AA AA AA AA AA AA AA AA AA AA AA AA AA AA AA AA AA AA AA AA AA AA AA AA AA AA AA AA AA AA AA AA AA AA AA AA AA AA AA AA AA AA AA AA AA AA AA AA AA AA AA AA AA AA AA AA AA AA AA AA AA AA A…
carp071787 GG CG CG GG CG GG GG GG GG CG CG CG GG CG CG GG CG GG CG GG CG CG CG GG CG GG CG GG GG CG CG CG GG GG GG CG CG GG GG CG CG GG GG CG CG GG GG GG CG CG GG GG GG CG GG GG GG CG GG CG GG CG CG CG CG GG CG GG CG CG CG CG GG CG CG GG CG CG CG CG CG GG CG GG GG GG GG CG CG GG CG CG GG CG GG CG CG GG CG CG GG GG GG GG GG CG GG GG CG CG GG CG GG CG CG GG CG CG CG GG GG CG CG GG GG GG GG CG CG G…
carp071790 TT CT CT TT CT TT TT TT TT CT CT CT TT CT CT TT CT TT CT TT CT CT CT TT CT TT CT TT TT CT CT CT TT TT TT CT CT TT TT CT CT TT TT CT CT TT TT TT CT CT TT TT TT CT TT TT TT CT TT CT TT CT CT CT CT TT CT TT CT CT TT CT TT CT CT TT CT CT CT CT CT TT CT TT TT TT TT CT CT TT CT CT TT CT TT CT CT TT CT CT TT TT TT TT TT CT TT TT CT CT TT CT TT CT CT TT CT CT CT TT TT CT CT TT TT TT TT CT CT T…
carp071795 AA TA TA AA TA AA AA AA AA TA TA TA AA TA TA AA TA AA TA AA TA TA TA AA TA AA TA AA AA TA TA TA AA AA AA TA TA AA AA TA TA AA AA TA TA AA AA AA TA TA AA AA AA TA AA AA AA TA AA TA AA TA TA TA TA AA TA AA TA TA AA TA AA TA TA AA TA TA TA TA TA AA TA AA AA AA AA TA TA AA TA TA AA TA AA TA TA AA TA TA AA AA AA AA AA TA AA AA TA TA AA TA AA TA TA AA TA TA TA AA AA TA TA AA AA AA AA TA TA A…
carp071798 CC CC CC CC CC CC CC CC CC CC CC CC CC CC CC CC CC CC CC CC CC CC CC CC CC CC CC CC CC CC CC CC CC CC CC CC CC CC CC CC CC CC CC CC CC CC CC CC CC CC CC CC CC CC CC CC CC CC CC CC CC TC CC CC CC CC CC CC CC CC CC CC CC CC CC CC CC CC CC CC CC CC CC CC CC CC CC CC CC CC CC CC CC CC CC CC CC CC CC CC CC CC CC TC CC CC CC CC CC CC CC CC CC CC CC CC CC CC CC CC CC CC CC CC CC CC CC CC CC C…
carp222503 CC CC CC CC CC CC CC CC CC CC CC CC CC CC CC CC CC CC CC CC CC CC CC CC CC CC CC CC CC CC CC CC CC CC CC CC CC CC CC CC CC CC CC CC CC CC CC CC CC CC CC CC CC CC CC CC CC CC CC CC CC TC CC CC CC CC CC CC CC CC CC CC CC CC CC CC CC CC CC CC CC CC CC CC CC CC CC CC CC CC CC CC CC CC CC CC CC CC CC CC CC CC CC CC CC CC CC CC CC CC CC CC CC CC CC CC CC CC CC CC CC CC CC CC CC CC CC CC CC C…
carp071799 TT CT CT CT CT CT TT TT CT CT CT CT TT CT TT CT TT TT TT TT CT CC CT TT CT CT CT CT TT CT CT CT CT CC CT TT CC TT CT TT CC CT CT CT CC CT CC CT CT CC TT CT TT CT TT CT CC TT CC CC CT TT CT TT CT CT CT CT CT CC CT CT CC CC CT CT TT CT CT TT CC CC CT CT CT CT CT CT CT CT CT TT CT CT CT CT CT CT TT CT CT CT CT CT CC CT CT CC CT CC CT CT TT CT CT CT CT CT CC CC CT CT CT TT CT CT CT CT CT C…
carp071802 CC CC TC TC TC TC CC TC TC CC TC TC CC CC CC CC TC TC CC CC CC CC TC TC TC TC TC TC CC TC CC TC CC CC TC TC TC TC TC TC TC TC CC TC CC TC TC CC CC CC TC CC CC CC TC CC CC TC TC CC CC TC TC TC TC CC TC CC TC CC CC CC TC TC TC CC CC CC CC TC CC CC CC CC TC CC CC TC TC CC CC TC TC CC CC CC TC TC TC TC TC TC CC TC TC CC CC TC CC TC TC CC TC TC TC TC TC CC TC TC TC TC TC TC CC CC TC TC CC T…
carp071805 AC CC AA AC CC AA AC AA AC AA AC AC CC AA AC CC AC AC AA AC AC CC AC AA AC AC AA CC AC AC CC CC CC AC AC CC CC AC CC CC AC AC AC AC CC CC CC AC CC AA AC CC AC AC AC AC AC AC AA AA AA CC CC AC AA AC CC AC AC CC AC CC CC AC AC CC AC AC AA AC CC AC CC CC AA AC AC AA AC AC AC AA AC AC AA AC CC AC AC AC CC AA AC CC CC CC AC AC AC AC AC AC AC AC AC CC CC AA CC AC AC AC AA AC AC AC CC AA CC A…
carp071806 CT TT CC CT TT CC CT CC CT CC CT CT TT CC CT TT CT CT CC CT CT TT CT CC CT CT CC TT CT CT TT TT TT CT CT TT TT CT TT TT CT CT CT CT TT TT TT CT TT CC CT TT CT CT CT CT CT CT CC CC CC TT TT CT CC CT TT CT CT TT CT TT TT CT TT TT CT CT CC CT TT CT TT TT CC CT CT CC CT CT CT CC CT CT CC CT TT CT CT CT TT CC CT TT TT TT CT CT CT CT CT CT CT CT CT TT TT CC TT CT CT CT CC CT TT CT TT CC TT C…
carp071808 AA AA AA AA AA AA AA AA AA AA AA AA AA AA AA AA AA AA AA AA AA AA AA AA AA AA AA AA AA AA AA AA AA AA AA AA AA AA AA AA AA AA AA AA AA AA AA AA AA AA AA AA AA AA AA AA AA AA AA AA AA GA AA AA AA AA AA AA AA AA AA AA AA AA AA AA AA AA AA AA AA AA AA AA AA AA AA AA AA AA AA AA AA AA AA AA AA AA AA AA AA AA AA AA AA AA AA AA AA AA AA AA AA AA AA AA AA AA AA AA AA AA AA AA AA AA AA AA AA A…
carp071809 CG GG CC CG GG CC CG CC CG CC CG CG GG CC CG GG CG CG CC CG CG GG CG CC CG CG CC GG CG CG GG GG GG CG CG GG GG CG GG GG CG CG CG CG GG GG GG CG GG CC CG GG CG CG CG CG CG CG CC CC CC GG GG CG CC CG GG CG CG GG CG GG GG CG CG GG CG CG CC CG GG CG GG GG CC CG CG CC CG CG CG CC CG CG CC CG GG CG CG CG GG CC CG GG GG GG CG CG CG CG CG CG CG CG CG GG GG CC GG CG CG CG CC CG CG CG GG CC GG C…
carp071811 GT TT GG GT TT GG GT GG GT GG GT GT TT GG GT TT GT GT GG GT GT TT GT GG GT GT GG TT GT GT TT TT TT GT GT TT TT GT TT TT GT GT GT GT TT TT TT GT TT GG GT TT GT GT GT GT GT GT GG GG GG TT TT GT GG GT TT GT GT TT GT TT TT GT GT TT GT GT GG GT TT GT TT TT GG GT GT GG GT GT GT GG GT GT GG GT TT GT GT GT TT GG GT TT TT TT GT GT GT GT GT GT GT GT GT TT TT GG TT GT GT GT GG GT GT GT TT GG TT G…
carp005741 CC CT TT CT CT CC TT CT CC CT CT CT CT CT CT CC TT CT CT CC TT CT CT CT CT CT TT CT TT TT TT CT CC CT CT CT CT TT CC TT CT TT CC CT CT CT TT CT TT TT CC CT TT CT CT CT TT TT CT TT TT CC CT CC CC CT CC TT CT CT CT CT TT TT CT CT CT CT CT TT CT CT TT CT CC CT CT CC CT CT CT CC CT CT CT CT CT CC CT CT CT CT CT CT CT CC CT TT CT CT TT CT TT TT CT CT CT CT CT CT CT CC TT CT CT CT CT TT CT C…
carp005744 GG CC CG CC CG GG CG CG CG CG CG CC GG CG CG CG CG GG GG CG CG GG GG CG CC CG GG GG CG CC CG CG CG GG CG CG CG CC GG CG GG CG GG CG GG CG CC GG CG CC GG CC CG CC CG GG CC CC CC CG CC CG CG CG GG CG CG CG CG GG CG CG CC CC CG CG CC CG CG CG CG CG CG GG CG CG CG CG CG CG GG GG CG GG CC CG CG CG CG CG CG CG CG CG CG CG CG CG GG GG CG CC CG CG CG CG CG CG CG CG GG CG CG CG CC CG CG CG CG C…
carp005780 TT CT TT CT CT TT TT CT TT CT TT CT CT TT CT TT CT CT CT CT CT CT CT TT CT CT CT TT TT CT CT CT TT CT CT TT CT CT TT CT CT CT TT CT CT CT CT TT TT CT CT TT CT TT CT CT CT TT TT CT TT TT TT TT CT TT CT CT CT CT CT CT CT TT TT TT TT TT CT TT CT CT CT TT TT TT CT TT CT TT TT TT TT TT TT CT CT TT CT TT CT TT CT CT CT TT TT TT CT CT CT TT CT TT TT CT TT TT TT TT TT TT TT TT CT TT TT CT CT T…
carp005818 GG GG GG GG GG GG GG GG GG GG GG GG GG GG GG GG GG GG GG GG GG GG GG GG GG GG GG GG GG GG GG GG GG GG GG GG GG GG GG GG GG GG GG GG GG GG GG GG GG GG GG GG GG GG GG GG GG GG GG TG GG GG GG GG GG GG GG GG GG GG GG GG GG GG GG GG GG GG GG GG GG GG GG GG GG GG GG GG GG GG GG GG GG GG GG GG GG GG GG GG GG GG GG GG GG GG GG GG GG GG GG GG GG GG GG GG GG GG GG GG GG GG GG GG GG GG GG GG GG G…
carp005824 CC CC CC CC CC CC CC CC CC CC CC CC CC CC CC CC CC CC CC CC CC CC CC CC CC CC CC CC CC CC CC CC CC CC CC CC CC CC CC CC CC CC CC CC CC CC CC CC CC CC CC CC CC CC CC CC CC CC CC CC CC AC CC CC CC CC CC CC CC CC CC CC CC CC CC CC CC CC CC CC CC CC CC CC CC CC CC CC CC CC CC CC CC CC CC CC CC CC CC CC CC CC CC CC CC CC CC CC CC CC CC CC CC CC CC CC CC CC CC CC CC CC CC CC CC CC CC CC CC C…
carp005720 TT TT TT TT TT TT TT TT TT TT TT TT TT TT TT TT TT TT TT TT TT TT TT TT TT TT TT TT TT TT TT TT TT TT TT TT TT TT TT TT TT TT TT TT TT TT TT TT TT TT TT TT TT TT TT TT TT TT TT TT TT CT TT TT TT TT TT TT TT TT TT TT TT TT TT TT TT TT TT TT TT TT TT TT TT TT TT TT TT TT TT TT TT TT TT TT TT TT TT TT TT TT TT TT TT TT TT TT TT TT TT TT TT TT TT TT TT TT TT TT TT TT TT TT TT TT TT TT TT T…
carp005721 GG GG GG GG GG GG GG GG GG GG GG GG GG GG GG GG GG GG GG GG GG GG GG GG GG GG GG GG GG GG GG GG GG GG GG GG GG GG GG GG GG GG GG GG GG GG GG GG GG GG GG GG GG GG GG GG GG GG GG GG GG AG GG GG GG GG GG GG GG GG GG GG GG GG GG GG GG GG GG GG GG GG GG GG GG GG GG GG GG GG GG GG GG GG GG GG GG GG GG GG GG GG GG GG GG GG GG GG GG GG GG GG GG GG GG GG GG GG GG GG GG GG GG GG GG GG GG GG GG G…
carp005722 TT TT TT TT TT TT TT TT TT TT TT TT TT TT TT TT TT TT TT TT TT TT TT TT TT TT TT TT TT TT TT TT TT TT TT TT TT TT TT TT TT TT TT TT TT TT TT TT TT TT TT TT TT TT TT TT TT TT TT TT TT CT TT TT TT TT TT TT TT TT TT TT TT TT TT TT TT TT TT TT TT TT TT TT TT TT TT TT TT TT TT TT TT TT TT TT TT TT TT TT TT TT TT TT TT TT TT TT TT TT TT TT TT TT TT TT TT TT TT TT TT TT TT TT TT TT TT TT TT T…
carp005729 TT TT TT TT TT TT TT TT TT TT TT TT TT TT TT TT TT TT TT TT TT TT TT TT TT TT TT TT TT TT TT TT TT TT TT TT TT TT TT TT TT TT TT TT TT TT TT TT TT TT TT TT TT TT TT TT TT TT TT CT TT TT TT TT TT TT TT TT TT TT TT TT TT TT TT TT TT TT TT TT TT TT TT TT TT TT TT TT TT TT TT TT TT TT TT TT TT TT TT TT TT TT TT TT TT TT TT TT TT TT TT TT TT TT TT TT TT TT TT TT TT TT TT TT TT TT TT TT TT T…
carp005732 AG AG AG GG AG GG AG AG AG AG AG GG AG AG AG GG GG AG AG GG AG AG AG AG GG AG GG GG AG AG AG GG AG AG GG GG AG AG AG AG AG GG GG AG AG AG GG AG AG AG AG AG GG AG AG GG GG AG GG GG GG AG GG GG AG AG GG AG GG AG GG AG AG AG AG AG AG GG GG AG GG AG AG AG AG AG AG AG AG GG GG GG AG AG AG AG AG GG AG AG GG AG AG AG AG GG AG GG GG AG GG AG GG AG AG AG AG AG AG AG AG AG AG AG AG AG AG AG AG G…
carp005733 TG GG GG TG GG TG GG TG GG TG TG GG TG TG TG GG TG TG GG TG GG TG TG TG TG TG GG TG TG TG GG TG TG GG GG TG GG GG TG TG TG GG GG TG GG GG GG GG TG GG TG GG TG TG GG TG TG GG GG TG TG TG TG GG GG GG GG GG TG GG TG GG TG GG GG GG TG TG TG TG TG TG TG GG TG GG TG TG GG TG GG TG TG GG TG TG GG GG GG TG GG TG TG GG GG GG GG GG TG TG GG GG GG GG TG GG GG TG TG TG TG GG GG GG GG TG GG GG TG G…
carp005735 CC CC CC CC CC CC CC CC CC CC CC CC CC CC CC CC CC CC CC CC CC CC CC CC CC CC CC CC CC CC CC CC CC CC CC CC CC CC CC CC CC CC CC CC CC CC CC CC CC CC CC CC CC CC CC CC CC CC CC TC CC CC CC CC CC CC CC CC CC CC CC CC CC CC CC CC CC CC CC CC CC CC CC CC CC CC CC CC CC CC CC CC CC CC CC CC CC CC CC CC CC CC CC CC CC CC CC CC CC CC CC CC CC CC CC CC CC CC CC CC CC CC CC CC CC CC CC CC CC C…
carp005738 CC CC CC CC CC CC CC CC CC CC CC CC CC CC CC CC CC CC CC CC CC CC CC CC CC CC CC CC CC CC CC CC CC CC CC CC CC CC CC CC CC CC CC CC CC CC CC CC CC CC CC CC CC CC CC CC CC CC CC TC CC CC CC CC CC CC CC CC CC CC CC CC CC CC CC CC CC CC CC CC CC CC CC CC CC CC CC CC CC CC CC CC CC CC CC CC CC CC CC CC CC CC CC CC CC CC CC CC CC CC CC CC CC CC CC CC CC CC CC CC CC CC CC CC CC CC CC CC CC C…
carp005743 TT CC CT CC CT TT CT CT CT CT CT CC TT CT CT CT CT TT TT CT CT TT TT CT CC CT TT TT CT CC CT CT CT TT CT CT CT CC TT CT TT CT TT CT TT CT CC TT CT CC TT CC CT CC CT TT CC CC CC CT CC TT CT CT TT CT CT CT CT TT CT CT CC CC CT CT CC CT CT CT CT CT CT TT CT CT CT CT CT CT TT TT CT CT CC CT CT CT CT CT CT CT CT CT CT CT CT CT TT TT CT CC CT CT CT CT CT CT CT CT TT CT CT CT CC CT CT CT CT C…
carp005750 TG TG TG TG TT TT GG TT GG GG TG GG TT TG TT TG TG GG TG TG GG GG TT GG TG GG TG TG TT GG GG TG TT TG TG TT TG TG TG TG TG TG GG GG TG TG GG TG TG TG TG TG TG TG TG TT TG TT TG GG TG TG TG TT GG TG TG TG TG TG TT GG TT TG TT TG TT TG TG TG TG TG TG GG TT TT TG TG TT TG TG GG GG TG GG TG TG GG TG TG TG TG TG GG TG TT GG TG TG TG TG TT TG TG TT GG GG TG TG TG TG TG TT GG GG TG TG TG TG T…
carp005752 TG TG TG TG TT TT GG TT GG GG TG GG TT TG TT TG TG GG TG TG GG GG TT GG TG GG TG TG TT GG GG TG TT TG TG TT TG TG TG TG TG TG GG GG TG TG GG TG TG TG TG TG TG TG TG TT TG TT TG GG TG TG TG TT GG TG TG TG TG TG TT GG TG TG TT TG TT TG TG TG TG TG TG GG TT TT TG TG TT TG TG GG GG TG GG TG TG GG TG TG TG TG TG GG TG TT GG TG TG TG TG TT TG TG TT GG GG TG TG TG TG TG TT GG GG TG TG TG TG T…
carp005756 TC TC TC TC TT TT CC TT CC CC TC CC TT TC TT TC TC CC TC TC CC CC TT CC TC CC TC TC TT CC CC TC TT TC TC TT TC TC TC TC TC TC CC CC TC TC CC TC TC TC TC TC TC TC TC TT TC TT TC CC TC TT TC TT TC TC TC TC TC TC TT CC TT TC TT TC TT TC TC TC TC TC TC CC TT TT TC TC TT TC TC CC CC TC CC TC TC CC TC TC TC TC TC CC TC TT CC TC TC TC TC TT TC TC TT CC CC TC TC TC TC TC TT CC CC TC TC TC TC T…
carp005757 CA CA CA CA CC CC AA CC AA AA CA AA CC CA CC CA CA AA CA CA AA AA CC AA CA AA CA CA CC AA AA CA CC CA CA CC CA CA CA CA CA CA AA AA CA CA AA CA CA CA CA CA CA CA CA CC CA CC CA CA CA CA CA CC AA CA CA CA CA CA CC AA CC CA CC CA CC CA CA CA CA CA CA AA CC CC CA CA CC CA CA AA AA CA AA CA CA AA CA CA CA CA CA AA CA CC AA CA CA CA CA CC CA CA CC AA AA CA CA CA CA CA CC AA AA CA CA CA CA C…
carp005758 CA CA CA CA CC CC AA CC AA AA CA AA CC CA CC CA CA AA CA CA AA AA CC AA CA AA CA CA CC AA AA CA CC CA CA CC CA CA CA CA CA CA AA AA CA CA AA CA CA CA CA CA CA CA CA CC CA CC CA AA CA CC CA CC AA CA CA CA CA CA CC AA CC CA CC CA CC CA CA CA CA CA CA AA CC CC CA CA CC CA CA AA AA CA AA CA CA AA CA CA CA CA CA AA CA CC AA CA CA CA CA CC CA CA CC AA AA CA CA CA CA CA CC AA AA CA CA CA CA C…
carp005759 CC CC CC CC CC CC CC CC CC CC CC CC CC CC CC CC CC CC CC CC CC CC CC CC CC CC CC CC CC CC CC CC CC CC CC CC CC CC CC CC CC CC CC CC CC CC CC CC CC CC CC CC CC CC CC CC CC CC CC AC CC CC CC CC CC CC CC CC CC CC CC CC CC CC CC CC CC CC CC CC CC CC CC CC CC CC CC CC CC CC CC CC CC CC CC CC CC CC CC CC CC CC CC CC CC CC CC CC CC CC CC CC CC CC CC CC CC CC CC CC CC CC CC CC CC CC CC CC CC C…
carp005760 GC GC GC GC GG GG CC GG CC CC GC CC GG GC GG GC GC CC GC GC CC CC GG CC GC CC GC GC GG CC CC GC GG GC GC GG GC GC GC GC GC GC CC CC GC GC CC GC GC GC GC GC GC GC GC GG GC GG GC CC GC GC GC GG CC GC GC GC GC GC GG CC GG GC GG GC GG GC GC GC GC GC GC CC GG GG GC GC GG GC GC CC CC GC CC GC GC CC GC GC GC GC GC CC GC GG CC GC GC GC GC GG GC GC GG CC CC GC GC GC GC GC GG CC CC GC GC GC GC G…
carp005761 TT TT TT TT TT TT TT TT TT TT TT TT TT TT TT TT TT TT TT TT TT TT TT TT TT TT TT TT TT TT TT TT TT TT TT TT TT TT TT TT TT TT TT TT TT TT TT TT TT TT TT TT TT TT TT TT TT TT TT AT TT AT TT TT TT TT TT TT TT TT TT TT TT TT TT TT TT TT TT TT TT TT TT TT TT TT TT TT TT TT TT TT TT TT TT TT TT TT TT TT TT TT TT TT TT TT TT TT TT TT TT TT TT TT TT TT TT TT TT TT TT TT TT TT TT TT TT TT TT T…
carp005764 GG GT TT GT GT GG TT GT GG GT GT GT GT GT GT GG TT GT TT GG TT GT GT GT GT GT TT GT TT TT TT GT GG GT GT GT GT TT GG TT GT TT GG GT GT GT TT GT TT TT GG GT TT GT GT GT TT TT GT TT TT GG GT GG GG GT GG TT GT GT GT GT TT TT GT GT GT GT GT TT GT GT TT GT GG GT GT GG GT GT GT GG GT GT GT GT GT GG GT GT GT GT GT GT GT GG GT TT GT GT TT GT TT TT GT GT GT GT GT GT GT GG TT GT GT GT GT TT GT G…
carp005765 GC GC CC CC GC CC GC GC CC GC CC CC CC GC GC GC GC GC CC GC CC CC GC CC CC GC CC CC CC GC GC CC CC GC GC CC CC CC CC GC CC CC CC GC GC GC CC GC GC CC GC CC CC GC CC CC CC CC GC CC GC GC CC GC CC CC GC CC GC CC GC CC GC GC GC CC GC GC CC GC CC GC GC GC GC GC GC GC CC GC CC GC GC GC CC CC GC CC CC CC CC CC GC GC GC CC CC CC GC CC CC GC CC CC GC CC GC CC GC GC CC CC CC CC GC GC GC CC CC C…
carp005766 CC CC CC CC CC CC CC CC CC CC CC CC CC CC CC CC CC CC CC CC CC CC CC CC CC CC CC CC CC CC CC CC CC CC CC CC CC CC CC CC CC CC CC CC CC CC CC CC CC CC CC CC CC CC CC CC CC CC CC TC CC CC CC CC CC CC CC CC CC CC CC CC CC CC CC CC CC CC CC CC CC CC CC CC CC CC CC CC CC CC CC CC CC CC CC CC CC CC CC CC CC CC CC CC CC CC CC CC CC CC CC CC CC CC CC CC CC CC CC CC CC CC CC CC CC CC CC CC CC C…
carp005768 CC CC CC CC CC CC CC CC CC CC CC CC CC CC CC CC CC CC CC CC CC CC CC CC CC CC CC CC CC CC CC CC CC CC CC CC CC CC CC CC CC CC CC CC CC CC CC CC CC CC CC CC CC CC CC CC CC CC CC TC CC CC CC CC CC CC CC CC CC CC CC CC CC CC CC CC CC CC CC CC CC CC CC CC CC CC CC CC CC CC CC CC CC CC CC CC CC CC CC CC CC CC CC CC CC CC CC CC CC CC CC CC CC CC CC CC CC CC CC CC CC CC CC CC CC CC CC CC CC C…
carp005771 TT CC CT CC CT TT CT CT CT CT CT CC TT CT CT CT CT TT TT CT CT TT TT CT CC CT TT TT CT CC CT CT CT TT CT CT CT CC TT CT TT CT TT CT TT CT CC TT CT CC TT CC CT CC CT TT CC CC CC CT CC TT CT CT TT CT CT CT CT TT CT CT CC CC CT CT CC CT CT CT CT CT CT TT CT CT CT CT CT CT TT TT CT CT CC CT CT CT CT CT CT CT CT CT CT CT CT CT TT TT CT CC CT CT CT CT CT CT CT CT TT CT CT CT CC CT CT CT CT C…
carp005772 AA AA AA AA AA AA AA AA AA AA AA AA AA AA AA AA AA AA AA AA AA AA AA AA AA AA AA AA AA AA AA AA AA AA AA AA AA AA AA AA AA AA AA AA AA AA AA AA AA AA AA AA AA AA AA AA AA AA AA TA AA AA AA AA AA AA AA AA AA AA AA AA AA AA AA AA AA AA AA AA AA AA AA AA AA AA AA AA AA AA AA AA AA AA AA AA AA AA AA AA AA AA AA AA AA AA AA AA AA AA AA AA AA AA AA AA AA AA AA AA AA AA AA AA AA AA AA AA AA A…
carp005774 CC CG GG CG CG CC GG CG CC CG CG CG CG CG CG CC GG CG CG CC GG CG CG CG CG CG GG CG GG GG GG CG CC CG CG CG CG GG CC GG CG GG CC CG CG CG GG CG GG GG CC CG GG CG CG CG GG GG CG GG GG CC CG CC CC CG CC GG CG CG CG CG GG GG CG CG CG CG CG GG CG CG GG CG CC CG CG CC CG CG CG CC CG CG CG CG CG CC CG CG CG CG CG CG CG CC CG GG CG CG GG CG GG GG CG CG CG CG CG CG CG CC GG CG CG CG CG GG CG C…
carp005775 GG GG GG GG GG GG GG GG GG GG GG GG GG GG GG GG GG GG GG GG GG GG GG GG GG GG GG GG GG GG GG GG GG GG GG GG GG GG GG GG GG GG GG GG GG GG GG GG GG GG GG GG GG GG GG GG GG GG GG AG GG GG GG GG GG GG GG GG GG GG GG GG GG GG GG GG GG GG GG GG GG GG GG GG GG GG GG GG GG GG GG GG GG GG GG GG GG GG GG GG GG GG GG GG GG GG GG GG GG GG GG GG GG GG GG GG GG GG GG GG GG GG GG GG GG GG GG GG GG G…
carp005776 CC CC CC CC CC CC CC CC CC CC CC CC CC CC CC CC CC CC CC CC CC CC CC CC CC CC CC CC CC CC CC CC CC CC CC CC CC CC CC CC CC CC CC CC CC CC CC CC CC CC CC CC CC CC CC CC CC CC CC AC CC CC CC CC CC CC CC CC CC CC CC CC CC CC CC CC CC CC CC CC CC CC CC CC CC CC CC CC CC CC CC CC CC CC CC CC CC CC CC CC CC CC CC CC CC CC CC CC CC CC CC CC CC CC CC CC CC CC CC CC CC CC CC CC CC CC CC CC CC C…
carp005777 GG GG GG GG GG GG GG GG GG GG GG GG GG GG GG GG GG GG GG GG GG GG GG GG GG GG GG GG GG GG GG GG GG GG GG GG GG GG GG GG GG GG GG GG GG GG GG GG GG GG GG GG GG GG GG GG GG GG GG AG GG GG GG GG GG GG GG GG GG GG GG GG GG GG GG GG GG GG GG GG GG GG GG GG GG GG GG GG GG GG GG GG GG GG GG GG GG GG GG GG GG GG GG GG GG GG GG GG GG GG GG GG GG GG GG GG GG GG GG GG GG GG GG GG GG GG GG GG GG G…
carp005786 GA GA GA AA GA GA GA GA GA GA AA GA AA AA GA GA GA GA AA AA GA GA AA GA GA AA GA GA GA AA GA AA AA AA AA GA GA AA GA GA GA AA GA AA AA AA AA GA GA GA AA AA GA GA GA GA GA GA AA AA GA GA AA AA GA GA GA GA AA AA AA GA AA AA GA GA GA AA AA AA GA GA AA GA AA AA GA GA GA GA GA AA GA GA AA GA AA AA GA GA AA AA GA GA GA GA AA GA GG AA GA GA AA AA AA AA GA GA AA AA GA GA AA AA GA GA AA AA GA A…
carp005787 CC CC CC CC CC CC CC CC CC CC TC CC TC TC CC CC CC CC TC TC CC CC TC CC CC TC CC CC CC TC CC TC TC TC TC CC CC TC CC CC CC TC CC TC CC TC TC CC CC CC TC TC CC CC CC CC CC CC TC TC CC CC TC TC CC CC CC CC TC TC TC CC TC TC CC CC CC TC TC TC CC CC TC CC TC TC CC CC CC CC CC TC CC CC TC CC TC TC CC CC TC CC CC CC CC CC TC CC CC TC CC CC TC TC TC TC CC CC TC TC CC CC TC TC CC CC TC TC CC T…
carp211250 GA AA AA AA GA GA AA GA GA AA AA GA AA GA AA GA AA AA AA GA AA GA AA AA AA GA AA AA AA AA AA AA GA AA GA GA GA AA GA AA GA AA GA GA GA GA AA GA AA AA GA AA AA AA AA GA AA AA GA AA AA GA AA GA GA AA GA AA GA GA GA AA AA GA AA AA AA AA GA AA AA AA AA GA GA GA AA GA GA AA AA GA GA AA GA AA AA GA GA GA AA GA GA GA AA GA AA AA AA AA AA AA AA AA AA AA GA AA GA GA AA GA AA GA AA AA AA AA GA A…
carp005800 AA AA AG AA GG AG AA AG AA AG AG AG AA AG AA GG AG AG GG AA GG AG GG AG AG GG AG AA GG AG AG AG AA AA AG AG AG GG AG AG AA AA GG AG AG AG AG AG AG AG AA AA AG AG GG AA AA GG AG GG AG AG AA GG AG AG AG GG AG AG AG GG AG AG AA AG AG AG AG AG AG AG AG AG AG AG AG AG AG AG AG AG AG AG AG AG AA GG AG AG AG AG AG AG AG GG AA AG AG GG AG AG AG AG AG AG AG AG GG AG AG AG AA AG AG AG AA AG AA A…
carp005801 CC CC CG CC GG CG CC CG CC CG CG CG CC CG CC GG CG CG GG CC GG CG GG CG CG GG CG CC GG CG CG CG CC CC CG CG CG GG CG CG CC CC GG CG CG CG CG CG CG CG CC CC CG CG GG CC CC GG CG GG CG CG CC GG CG CG CG GG CG CG CG GG CG CG CG CG CG CG CG CG CG CG CG CG CG CG CG CG CG CG CG GG CG CG GG CG CC GG CG CG CG CG CG CG GG GG CC CG CG GG CG CG CG CG CG CG CG CG GG CG CG CG CG CG CG CG CC CG CC C…
carp005802 GG GG GT GG TT GT GG GT GG GT GT GT GG GT GG TT GT GT TT GG TT GT TT GT GT TT GT GG TT GT GT GT GG GG GT GT GT TT GT GT GG GG TT GT GT GT GT GT GT GT GG GG GT GT TT GG GG TT GT TT GT GG GG TT GT GT GT TT GT GT GT TT GT GT GT GT GT GT GT GT GT GT GT GT GT GT GT GT GT GT GT GT GT GT GT GT GG TT GT GT GT GT GT GT GT TT GG GT GT TT GT GT GT GT GT GT GT GT TT GT GT GT GT GT GT GT GG GT GG G…
carp005804 AA AA AG AA GG AG AA AG AA AG AG AG AA AG AA GG AG AG GG AA GG AG GG AG AG GG AG AA GG AG AG AG AA AA AG AG AG GG AG AG AA AA GG AG AG AG AG AG AG AG AA AA AG AG GG AA AA GG AG GG AG AG AA GG AG AG AG GG AG AG AG GG AG AG AG AG AG AG AG AG AG AG AG AG AG AG AG AG AG AG AG AG AG AG AG AG AA GG AG AG AG AG AG AG AG GG AA AG AG GG AG AG AG AG AG AG AG AG GG AG AG AG AG AG AG AG AA AG AA A…
carp072651 TT CT TT CT CT CC CC CT CT CT TT CC CT CT TT CC CT CT CT CT CC CT CC TT CT CT CT CT TT CT CC CC TT CT CC CC CT CT CT TT TT CC CT CT CT CT CT CC CT CT CT CC CC TT CC TT CC CT TT CT TT CT TT CT CC CT CT CT CT CT CC CT CC CT CT CT CC CT CT CT TT CT CT CT CT CC CT CT CC TT CT CT CC CT CT TT CT TT TT TT CT CC TT CT TT CT CT CT CT TT CT CT CT CT CC CT CT CT CT CC CT TT TT TT CT CC TT CC CT T…
carp072061 CC GC CC CC GC CC CC CC GC GC CC CC GC GC GC GC GC GC CC CC GC CC GC GC CC CC GC GC GC GC CC CC CC CC CC CC CC CC GC CC CC GC GC CC CC CC GC GC GC GC GC CC CC CC CC CC CC CC CC CC CC GC GC GC GC CC GC CC GC GC GC GC CC GC CC CC CC GC GC CC GC GC GC GC GC GC CC CC GC GC GC GC CC GC GC CC CC GC CC CC CC CC GC GC GC GC CC GC CC GC GC CC GC GC GC GC GC GC GC CC CC GC GC GC GC CC CC CC GC C…
carp072068 CC TC TC TC TC TC TC TC CC TC CC CC TC TC TC TC CC TC CC TC TC CC TC CC CC CC TC CC TC TC CC CC CC CC CC CC TC CC TC CC TC CC CC TC CC TC CC TC TC CC TC CC CC TC CC CC TC TC TC TC TC TC TC CC TC TC TC CC TC CC TC TC TC CC TC TC TC CC TC TC CC TC TC TC TC TC TC CC TC TC TC TC TC TC TC TC TC TC TC TC TC TC TC TC TC CC TC CC TC TC TC TC TC CC TC TC TC TC TC TC TC TC TC CC CC TC TC TC TC T…
carp072076 AG GG AG GG AG GG GG GG AA AG AA AG AG AG GG GG AG AG AG AG AG AA GG AA AA AA GG AA GG AG AG AA AA AA AA AG GG AG AG AG GG AG AA AG AG GG AA AG AG AA AG AA AG AG AA AA GG GG AG AG GG GG GG AA GG AG GG AG AG AA GG GG GG AG GG AG GG AA GG AG AA AG AG AG GG AG AG AA AG AG AG AG AG AG AG AG GG AG AG AG AG AG AG AG AG AG AG AA AG AG AG AG AG AA AG AG AG AG AG AG AG AG AG AG AA AG AG AG AG G…
carp072077 AA AA AA AA AA AA AA AA AA AA AA AA AA AA AA AA AA AA AA AA AA AA AA AA AA AA AA AA AA AA AA AA AA AA AA AA AA AA AA AA AA AA AA AA AA AA AA AA AA AA AA AA AA AA AA AA AA AA AA GA AA AA AA AA AA AA AA AA AA AA AA AA AA AA AA AA AA AA AA AA AA AA AA AA AA AA AA AA AA AA AA AA AA AA AA AA AA AA AA AA AA AA AA AA AA AA AA AA AA AA AA AA AA AA AA AA AA AA AA AA AA AA AA AA AA AA AA AA AA A…
carp072079 GT GT TT GG GG TT GT GT GT GG GT GT GT GT TT GT GT TT TT GT GT GT GT GG GT TT GT GG TT TT GT GT GT TT TT GT TT GG GG TT GT TT GT GT GG TT GT GT TT GT TT GT GT TT GT GT GT GT GT GG GT GT GG GT TT GT GT GG GT GG GG GG GG TT GT GT GT GT GT GT GT GT GT TT GT GT TT GT GT GT GT GT GT GT GT GT GT GT GT GT TT GG GT GT GT GT GT GT GT GT GG TT GT GT GT GT GT GT GT GT GT GT TT GG GT GT GT GT GT G…
carp072082 TT TT TT TT TT TT TT TT TT TT TT TT TT TT TT TT TT TT TT TT TT TT TT TT TT TT TT TT TT TT TT TT TT TT TT TT TT TT TT TT TT TT TT TT TT TT TT TT TT TT TT TT TT TT TT TT TT TT TT AT TT TT TT TT TT TT TT TT TT TT TT TT TT TT TT TT TT TT TT TT TT TT TT TT TT TT TT TT TT TT TT TT TT TT TT TT TT TT TT TT TT TT TT TT TT TT TT TT TT TT TT TT TT TT TT TT TT TT TT TT TT TT TT TT TT TT TT TT TT T…
carp072083 GG GG GG GG GG GG GG GG GG GG GG GG GG GG GG GG GG GG GG GG GG GG GG GG GG GG GG GG GG GG GG GG GG GG GG GG GG GG GG GG GG GG GG GG GG GG GG GG GG GG GG GG GG GG GG GG GG GG GG AG GG AG GG GG GG GG GG GG GG GG GG GG GG GG GG GG GG GG GG GG GG GG GG GG GG GG GG GG GG GG GG GG GG GG GG GG GG GG GG GG GG GG GG GG GG GG GG GG GG GG GG GG GG GG GG GG GG GG GG GG GG GG GG GG GG GG GG GG GG G…
carp072087 GG GG GG GG GG GG GG GG GG GG GG GG GG GG GG GG GG GG GG GG GG GG GG GG GG GG GG GG GG GG GG GG GG GG GG GG GG GG GG GG GG GG GG GG GG GG GG GG GG GG GG GG GG GG GG GG GG GG GG AG GG AG GG GG GG GG GG GG GG GG GG GG GG GG GG GG GG GG GG GG GG GG GG GG GG GG GG GG GG GG GG GG GG GG GG GG GG GG GG GG GG GG GG GG GG GG GG GG GG GG GG GG GG GG GG GG GG GG GG GG GG GG GG GG GG GG GG GG GG G…
carp072092 AG AG AG AG GG AG AG AG AG GG AG AG AG AG AG AG AG AG AG GG GG AG AG AG AG AG AA AG AG GG AG AG AG GG AG GG AG AG AG GG AG GG AG AG AG AG AG AG AG AG AG AG AG AG AG AG AG AG AG AG AG AG AG AG AG AG GG AG AG AG AG AG AG AG AG AG AG AG AG AG AG AG AG AG AG AG AG AG AG AG AG AG AG AG AG AG AG AG AG AG AG AG AG AG AG AG AG AG AG AG AG AG AG AG AG AG AG AG AG AG AG AG AG AG AG AG AG AG AG A…
carp072093 CC CC CC CC CC CC CC CC CC CC CC CC CC CC CC CC CC CC CC CC CC CC CC CC CC CC CC CC CC CC CC CC CC CC CC CC CC CC CC CC CC CC CC CC CC CC CC CC CC CC CC CC CC CC CC CC CC CC CC TC CC CC CC CC CC CC CC CC CC CC CC CC CC CC CC CC CC CC CC CC CC CC CC CC CC CC CC CC CC CC CC CC CC CC CC CC CC CC CC CC CC CC CC CC CC CC CC CC CC CC CC CC CC CC CC CC CC CC CC CC CC CC CC CC CC CC CC CC CC C…
carp072372 GG AA AA GA GG GG GG GA GA GA GA GA GA AA AA GG GA GA GA AA GA GG GA AA AA GA GG GG AA GA GG GG GA GA GA AA GG GA GA GA GA GG GG AA GA AA GA AA AA GG GG GA GG GA AA GA GA GA AA AA GA GG AA GG GA GA GG GA GA GG GG GA GA GA GA AA GA GA GA GA GA GA AA AA GA GA GA GA GA GA GG GA AA GA GG AA GG AA AA GA AA GA GA GA GA GA AA GA AA AA GG AA AA GA GG GA AA AA GA GA GA GA GG GA GA GA GA GA AA G…
carp072373 TC TC TC CC TC CC CC TC TC CC TC CC TC CC TC TC CC CC CC TC CC TC TC CC TC TC CC CC CC CC TC CC TC TC CC TC TC CC TC TC TC CC CC CC CC TC CC CC CC TC TC TC TC CC TC TC CC TC TC CC CC TC TC CC TC TC TC CC CC CC CC CC TC CC TC CC TC TC CC TC TC TC TC TC TC TC TC TC TC TC TC TC CC TC TC TC TC TC TC TC TC TC CC TC TC TC TC TC TC TC TC TC TC TC TC TC TC TC TC TC TC TC TC TC CC CC TC TC TC T…
carp072375 AA CC AA AA CA CA CA AA CA CC CA CC CC CC CA CA CC CA AA CA CA CA CA CA CA CA CA CA CC CC CC AA AA CA AA AA CA CA CA AA CA CA CC AA CA CA CC CC CA CC AA CA CA AA AA CA CA CC CA AA CA CA AA CC CA CA CC CC CA CA CA CA CC CA CA CC AA AA CC CA CA CA AA CC CA CA CA CA CA CA AA CA CA CA CA AA CC CA CA CC CA CC CA CA CA CA CA AA CA CA CA CA CA CA CA CA CC CA CA CC CA CA CC CA CA AA CA CA CC A…
carp072376 GG GG AG AG GG AA GG AG GG AA AG GG AG AG AA AA GG GG AA AA GG AG AG GG AG AA GG GG GG AG AG AG AG AG AA GG AA AG AG AA AA GG GG GG GG AA AG AA AA GG AA AG AA AG AG AG AG AG AA GG AG AA GG GG AG AG AA AA AG AA AG GG AG AG AA AG AG AG AG AG AG AG AG AG AG AG GG AG AG AG AG AG AG AG AG AG AG AG AG AG AG AG AG AG AG AG AG AG AG AG AG AG AG AG AG AG AG AG AG AG AA AG AG AG AG AG AG AG AG A…
carp072379 CC TT CC CC TC TC TC CC TC TT TC TT TT TT TC TC TT TC CC TC TC CC TC TC TC TC TC TC TT TT TT CC CC TC CC CC TC TC TC CC TC CC TT CC TC TC TT CC TC TT CC TC TC CC CC TC TC TT TC TC TC TC CC TT TC TC TT TT TC TC TC TC TT TC TC TT CC CC TT TC TC TC CC TT TC TC TC TC TC TC CC TC TC TC TC CC TT TC TC TT TC TT TC TC TC TC TC CC TC TC TC TC TC TC TC TC TT TC TC TT TC TC TT TC TC CC TC CC TT C…
carp072380 CC GG CC CC GC GC GC CC GC GG GC GG GG GG GC GC GG GC CC GC GC CC GC GC GC GC GC GC GG GG GG CC CC GC CC CC GC GC GC CC GC CC GG CC GC GC GG CC GC GG CC GC GC CC CC GC GC GG GC CC GC GC CC GG GC GC GG GG GC GC GC GC GG GC GC GG CC CC GG GC GC GC CC GG GC GC GC GC GC GC CC GC GC GC GC CC GG GC GC GG GC GG GC GC GC GC GC CC GC GC GC GC GC GC GC GC GG GC GC GG GC GC GG GC GC CC GC CC GG C…
carp072381 GG GG GG GG GG GG GG GG GG GG GG GG GG GG GG GG GG GG GG GG GG GG GG GG GG GG GG GG GG GG GG GG GG GG GG GG GG GG GG GG GG GG GG GG GG GG GG GG GG GG GG GG GG GG GG GG GG GG GG AG GG GG GG GG GG GG GG GG GG GG GG GG GG GG GG GG GG GG GG GG GG GG GG GG GG GG GG GG GG GG GG GG GG GG GG GG GG GG GG GG GG GG GG GG GG GG GG GG GG GG GG GG GG GG GG GG GG GG GG GG GG GG GG GG GG GG GG GG GG G…
carp072384 GG GG GG GG GG GG GG GG GG GG GG GG GG GG GG GG GG GG GG GG GG GG GG GG GG GG GG GG GG GG GG GG GG GG GG GG GG GG GG GG GG GG GG GG GG GG GG GG GG GG GG GG GG GG GG GG GG GG GG AG GG GG GG GG GG GG GG GG GG GG GG GG GG GG GG GG GG GG GG GG GG GG GG GG GG GG GG GG GG GG GG GG GG GG GG GG GG GG GG GG GG GG GG GG GG GG GG GG GG GG GG GG GG GG GG GG GG GG GG GG GG GG GG GG GG GG GG GG GG G…
carp072385 CC TT CC CC TC TC TC CC TC TT TC TT TT TT TC TC TT TC CC TC TC CC TC TC TC TC TC TC TT TT TT CC CC TC CC CC TC TC TC CC TC CC TT CC TC TC TT CC TC TT CC TC TC CC CC TC TC TT TC CC TC TC CC TT TC TC TT TT TC TC TC TC TT TC TC TT CC CC TT TC TC TC CC TT TC TC TC TC TC TC CC TC TC TC TC CC TT TC TC TT TC TT TC TC TC TC TC CC TC TC TC TC TC TC TC TC TT TC TC TT TC TC TT TC TC CC TC CC TT C…
carp072387 CC GG CC CC GC GC GC CC GC GG GC GG GG GG GC GC GG GC CC GC GC CC GC GC GC GC GC GC GG GG GG CC CC GC CC CC GC GC GC CC GC CC GG CC GC GC GG CC GC GG CC GC GC CC CC GC GC GG GC CC GC GC CC GG GC GC GG GG GC GC GC GC GG GC GC GG CC CC GG GC GC GC CC GG GC GC GC GC GC GC CC GC GC GC GC CC GG GC GC GG GC GG GC GC GC GC GC CC GC GC GC GC GC GC GC GC GG GC GC GG GC GC GG GC GC CC GC CC GG C…
carp072390 AA GG AA AA GA GA GA AA GA GG GA GG GG GG GA GA GG GA AA GA GA AA GA GA GA GA GA GA GG GG GG AA AA GA AA AA GA GA GA AA GA AA GG AA GA GA GG AA GA GG AA GA GA AA AA GA GA GG GA GA GA GA AA GG GA GA GG GG GA GA GA GA GG GA GA GG AA AA GG GA GA GA AA GG GA GA GA GA GA GA AA GA AA GA GA AA GG GA GA GG GA GG GA GA GA GA GA AA GA GA GA GA GA GA GA GA GG GA GA GG GA GA GG GA GA AA GA AA GG A…
carp072389 GG TT GG GG TG TG TG GG TG TT TG TT TT TT TG TG TT TG GG TG TG GG TG TG TG TG TG TG TT TT TT GG GG TG GG GG TG TG TG GG TG GG TT GG TG TG TT GG TG TG GG TG TG GG GG TG TG TT TG GG TG TG GG TT TG TG TT TT TG TG TG TG TT TG TG TT GG GG TT TG TG TG GG TT TG TG TG TG TG TG GG TG TG TG TG GG TG TG TG TT TG TT TG TG TG TG TG GG TG TG TG TG TG TG TG TG TT TG TG TT TG TG TT TG TG GG TG GG TT G…
carp072392 AA CC AA AA CA CA CA AA CA CC CA CC CC CC CA CA CC CA AA CA CA AA CA CA CA CA CA CA CC CC CC AA AA CA AA AA CA CA CA AA CA AA CC AA CA CA CC AA CA CC AA CA CA AA AA CA CA CC CA AA CA CA AA CC CA CA CC CC CA CA CA CA CC CA CA CC AA AA CC CA CA CA AA CC CA CA CA CA CA CA AA CA CA CA CA AA CC CA CA CC CA CC CA CA CA CA CA AA CA CA CA CA CA CA CA CA CC CA CA CC CA CA CC CA CA AA CA AA CC A…
carp072393 AA GG AA AA GA GA GA AA GA GG GA GG GG GG GA GA GG GA AA GA GA AA GA GA GA GA GA GA GG GG GG AA AA GA AA AA GA GA GA AA GA AA GG AA GA GA GG AA GA GG AA GA GA AA AA GA GA GG GA GA GA GA AA GG GA GA GG GG GA GA GA GA GG GA GG GG AA AA GG GA GA GA AA GG GA GA GA GA GA GA AA GA GA GA GA AA GG GA GA GG GA GG GA GA GA GA GA AA GA GA GA GA GA GA GA GA GG GA GA GG GA GA GG GA GA AA GA AA GG A…
carp072394 AA GG AA AA GA GA GA AA GA GG GA GG GG GG GA GA GG GA AA GA GA AA GA GA GA GA GA GA GG GG GG AA AA GA AA AA GA GA GA AA GA AA GG AA GA GA GG AA GA GG AA GA GA AA AA GA GA GG GA GA GA GA AA GG GA GA GG GG GA GA GA GA GG GA GA GG AA AA GG GA GA GA AA GG GA GA GA GA GA GA AA GA GA GA GA AA GG GA GA GG GA GG GA GA GA GA GA AA GA GA GA GA GA GA GA GA GG GA GA GG GA GA GG GA GA AA GA AA GG G…
carp072401 TT TT AT TT TT AT TT AT AT AT AT AT TT TT AT AT AT AT AT TT TT TT TT TT TT TT AT TT TT AT TT AT TT TT AT AT TT TT AT TT TT TT AT TT AT AT AT TT AT AT TT AT AT AT TT AT TT AT AT AT TT TT AT AT AT TT TT AT AT TT AT TT AT AT AT AT AT AT TT TT TT TT AT AT AT TT AT AT AT TT TT TT AT AT TT TT AT TT AT AT AT AT TT AT AT AT AT TT AT AT TT TT AT TT TT AT AT AT AT TT TT TT AT TT TT TT AT TT TT T…
carp196019 AA AA AA AA AA AA AA AA AA AA AA AA AA AA AA AA AA AA AA AA AA AA AA AA AA AA AA AA AA AA AA AA AA AA AA AA AA AA AA AA AA AA AA AA AA AA AA AA AA AA AA AA AA AA AA AA AA AA AA GA AA AA AA AA AA AA AA AA AA AA AA AA AA AA AA AA AA AA AA AA AA AA AA AA AA AA AA AA AA AA AA AA AA AA AA AA AA AA AA AA AA AA AA AA AA AA AA AA AA AA AA AA AA AA AA AA AA AA AA AA AA AA AA AA AA AA AA AA AA A…
carp196022 AA AA GG GA AA GG GA AA GA GA GA AA AA GA GA GA GA GA AA AA GA GA GA GG GA AA GA GA GA GA GA GA GA AA GA GG AA GA AA GA GA GA GA AA GG GA GG GA AA AA GA GG AA GA GA GG GG GA GG GG GA AA GG GG GG GA GA AA GA AA GA GG GG GA GA GA AA AA GA GA AA GA GG GA AA GA GA GA GA AA GA GA GA GA GG GA GA GA GA GA GA GA AA GA GA GA GA GA AA GA GA GG AA GA GA GA GA GA GA GA GA GA GA AA GA GA GA AA GA G…
carp070857 AA AA AA AA AA AA AA AA AA AA AA AA AA AA AA AA AA AA AA AA AA AA AA AA AA AA AA AA AA AA AA AA AA AA AA AA AA AA AA AA AA AA AA AA AA AA AA AA AA AA AA AA AA AA AA AA AA AA AA AA AA GA AA AA AA AA AA AA AA AA AA AA AA AA AA AA AA AA AA AA AA AA AA AA AA AA AA AA AA AA AA AA AA AA AA AA AA AA AA AA AA AA AA AA AA AA AA AA AA AA AA AA AA AA AA AA AA AA AA AA AA AA AA AA AA AA AA AA AA A…
carp070859 GG GA AA GA GG GA GA GA GA AA GA GA AA AA GA AA GA GA AA AA GA AA GA AA GA GA GG GG AA GA AA GA GA GA GG GA GG GA GA GG GA GG GA GA GG AA AA GG GA AA AA AA GG GA GA GA GA GG GG GA GG AA GG GA GG GA GA GA GA AA GA GA AA AA GA GA GA GA GA GA GA GA GA GG GA GA GA AA AA AA GA GA GA GG GA GA GG AA GA GA GG GA GA GG GA GA GA GA GA GA AA GG GG GA AA AA GA AA AA AA GA GA GA AA AA GA AA GA GG G…
carp070864 TT TT CC CT TT CC CT TT CT CT CT TT TT CT CT CT CT CT TT TT CT CT CT CC CT TT CT CT CT CT CT CT CT TT CT CC TT CT TT CT CT CT TT TT CC CT CC CT TT TT CT CC TT CT CT CC CC CT CC CT CT TT CC CC CC CT CT TT CT TT CT CC CC CT CT CT TT TT TT CT TT CT CC CT TT CT CT CT CT TT CT CT CT CT CC CC CT CT CT CT CT CT TT CT CT CT CT CT TT CT CT CC TT CT CT CT CT CT CT CT CT CT CC TT CT CT CT TT CT C…
carp070865 CC TC TC TC TC CC TC TC CC TC CC CC TC TC CC TC CC CC CC TC TC TC TC CC CC TC CC CC TC TC TC CC CC CC CC CC TC CC TC CC TC CC CC TC CC TC CC TC TC CC TC CC CC TC CC CC TC TC TC TC TC TC TC CC CC TC TC CC TC CC TC TC TC TC TC TC TC CC TC TT CC TC CC CC TC CC TC CC TC CC TC TC TC TC TC TC TC CC TC TC TC TC TC TC TC CC TC CC CC CC TC CC TC CC TC TC TC TC TC TC TC TC TC CC CC TC TC TC TC T…
carp095907 AG AG AG AG AG AG AG AG AA AG AG AA GG AG AG GG AG AA AG GG AG GG AG AA GG AG AA AG AA AG AG GG AG AA GG AG GG AG GG GG AG AG AG AG GG GG AG GG GG AA AG GG GG GG GG AG AG AG AG AA AA GG AG AA AG AG GG AG AG GG AG AG AG AG GG AG AG AG AA AG AG AG AG GG AG AG AG AG AG AG AG AG AG GG AG AG AG AG AG AG AG AG AG AG AG AG AG AG AG AG AG AG AG AG AG AG AG AA AG AG GG AG AG AG AG AG AG AG AG A…
carp095915 AG AG AG AG AG AG AG AG AG AG AG AG AG AG AG AG AG AG AG AG AG AG AG AG AG AG AG AG AG AG AG AG AG AG AG AG AG AG AG AG AG AG AG AG AG AG AG AG AG AG AG AG AG AG AG AG AG AG AG AG AG AG AG AG AG AA AG AG GG AG AG AG AG AG AG AG AG AG AG AG AG AG AG AG AG AG AG AG AG AG AG AG AG AG AG AG AG AG AG AG AG AG AG AG AG AG AG AG AG AG AG AG AG AG AG AG AG AG AG AG AG AG AG AG AG AG AG AG AG A…
carp095918 CC CC TC TC CC TT TT TT TC TT CC TC TC TC TT TC TT TC CC TC CC TC TT TC TC TT TC CC TC TT CC TC TC TC TC CC TC TT TC TC CC CC CC CC TC TC TT TC TC TC CC TC TC TC TC TT TT CC TT TC TC TC CC TC TT TC TC TT TC TC CC CC CC CC TC TC TC CC TC TC TC TC TC TC TC TC CC TC TC TC TC TC TC TC TC TC TC TC TC TT TC TC TC TC TC TC TC TC CC TT TC TC TC TC TC TC TC TC TC TC TC TT TC TC TC TC TC TC TC T…
carp095919 AG GG GG GG AG AG GG GG GG AG AG GG GG AG AG AG AG AG AG AG AG GG GG AG GG GG GG AG AG AG AG AG GG AG AG AG GG AG GG AG AG AG GG GG AG GG GG AG AG GG AG GG GG AG GG AG AG GG AG GG AG AG GG GG AG GG GG GG AG GG AG AG GG AG AG AG AG AG AG GG GG GG AG AG AG AG GG AG AG GG GG AG GG AG AG AG AG GG GG GG GG AG GG GG GG AG GG AG AG GG AG AG GG GG GG GG GG AG AG GG GG GG GG GG AG AG AG AG AG G…
carp095928 AG GG AG AG AG AG AA AG AA AG AA AG AA AG GG AG AA GG AG AG AG AG AA AA AG GG GG AA AG AG AA AG AG AG AA GG AG GG AG AA AG AG AG AG GG AG AA AG AG AG GG GG AA AG AG GG AG AG AA GG AA AG AG GG AG AG AG GG AG AG AG GG GG AG AG AG AG AG AG AG AG AG AG GG AG AA AG AG AG AG AG AG AG GG AG AG AG AG AG AG AG AA GG AG AG AG AG AG AG AG AG AG AG AG AG AG AG AG GG AG AG AG AG AG AG AG AG AG AG A…
carp095933 GG CG CG GG GG GG GG GG CG GG GG CG GG CG GG CG CG CG GG CG GG GG GG GG CG GG CG GG CG CG GG CG GG CG CG CG GG GG CG CG GG GG GG GG CG CG CG GG GG GG CG CG GG CG CG CG GG CG GG CG CG GG GG GG CG CG CG CG GG CG CG GG GG GG CG CG CG CG GG GG GG GG CG CG CG GG GG GG CG CG GG GG GG CG CG GG GG CG GG CG GG CG CG CG GG CG CG GG GG CG CG CG GG CG GG GG GG CG CG GG CG CG GG GG CG GG GG CG GG C…
carp095934 GG AG AG AG AG AG GG GG GG AG GG AG GG AG AG AG AG GG AG AG GG GG GG GG AG AG AG GG AG AG GG AG GG AG GG AG AG GG AG GG GG GG GG AG AG GG AG AG AG AG AG AG GG AG GG AG GG GG AG AG AG AG AG AG GG AG AG AG GG AG AG GG AG GG GG AG GG GG GG GG AG GG AG AG GG GG AG AG AG GG GG AG AG GG AG AG AG GG AG AG AG GG GG AG GG AG AG AG AG GG AG AG GG GG AG AG GG GG AG AG GG GG AG GG GG GG AG AG GG G…
carp095940 GG CG GG GG CG GG CG GG GG GG GG CG CG CG CG CG CG CG CG GG GG CG GG CG GG CG CG CG GG CG GG GG GG CG GG CG GG GG GG GG CG GG CG GG GG CG CG GG CG CG CG CG CG GG GG CG GG CG CG CG GG GG CG CG CG GG CG CG CG CG GG GG CG CG CG CG GG CG GG CG CG GG GG GG CG GG GG GG GG GG CG CG GG GG GG GG CG GG CG CG CG CG GG CG GG GG GG CG CG CG CG GG CG CG CG CG GG CG GG GG GG CG CG CG CG CG GG CG GG C…
carp095943 GG GG GG GG GG GG GG GG GG GG GG GG GG GG GG GG GG GG GG GG GG GG GG GG GG GG GG GG GG GG GG GG GG GG GG GG GG GG GG GG GG GG GG GG GG GG GG GG GG GG GG GG GG GG GG GG GG GG GG AG GG GG GG GG GG GG GG GG GG GG GG GG GG GG GG GG GG GG GG GG GG GG GG GG GG GG GG GG GG GG GG GG GG GG GG GG GG GG GG GG GG GG GG GG GG GG GG GG GG GG GG GG GG GG GG GG GG GG GG GG GG GG GG GG GG GG GG GG GG G…
carp095948 AA AA AA AA AA AA AA AA AA AA AA AA AA AA AA AA AA AA AA AA AA AA AA AA AA AA AA AA AA AA AA AA AA AA AA AA AA AA AA AA AA AA AA AA AA AA AA AA AA AA AA AA AA AA AA AA AA AA AA AA AA TA AA AA AA AA AA AA AA AA AA AA AA AA AA AA AA AA AA AA AA AA AA AA AA AA AA AA AA AA AA AA AA AA AA AA AA AA AA AA AA AA AA AA AA AA AA AA AA AA AA AA AA AA AA AA AA AA AA AA AA AA AA AA AA AA AA AA AA A…
carp095950 AA AA AA AA AA AA AA AA AA AA AA AA AA AA AA AA AA AA AA AA AA AA AA AA AA AA AA AA AA AA AA AA AA AA AA AA AA AA AA AA AA AA AA AA AA AA AA AA AA AA AA AA AA AA AA AA AA AA AA AA AA GA AA AA AA AA AA AA AA AA AA AA AA AA AA AA AA AA AA AA AA AA AA AA AA AA AA AA AA AA AA AA AA AA AA AA AA AA AA AA AA AA AA AA AA AA AA AA AA AA AA AA AA AA AA AA AA AA AA GA AA AA AA AA AA AA AA AA AA A…
carp095951 CT TT CT CT TT CT CT CT CT CT CT TT CT TT CT CT TT CT CT CT TT TT TT CT TT CT CT TT TT TT TT CT CT CT CT TT TT TT TT CT CT TT TT CT TT CT CT TT TT TT CT TT CT TT TT TT TT CT TT CT CT TT CT CT CT TT CT CT CT TT TT CT TT TT CT TT CT TT TT CT TT CT CT TT CT CT TT CT CT CT TT TT TT CT TT CT CT CT TT TT TT CT CT CT CT TT TT CT TT CT TT CT TT TT TT TT CT CT TT CT CT CT CT TT CT CT TT CT TT C…
carp095952 GG AG AG GG GG GG GG GG AG GG GG AG GG AG GG AG AG AG GG AG GG GG GG GG AG GG AG GG AG AG GG AG GG AG AG AG GG GG AG AG GG GG GG GG AG AG AG GG GG GG AG AG GG AG AG AG GG AG GG AG AG GG GG GG AG AG AG AG GG AG AG GG GG GG AG AG AG AG GG GG GG GG AG AG AG GG GG GG AG GG GG GG GG AG AG GG GG AG GG AG AG AG AG AG GG GG AG GG GG AG AG AG GG AG GG AG AG AG AG GG AG AG GG GG AG GG GG AG GG A…
carp074885 TT TT TT TT CT CT TT TT CT CT CT TT TT TT CT CT TT CT TT TT CT TT TT TT TT CT CT TT TT TT TT CT TT CT CT CT TT CT TT TT CT TT TT TT CT CT TT CT CT TT TT TT TT CT CT TT CT TT TT TT CT CT CT TT TT TT CT TT CT CT CT TT CT TT CT CT CT CT TT CT TT CT CT TT CT TT TT CT TT CT CT CT TT TT CT TT TT CT TT TT TT CT TT CT TT CT CT CT CT CT TT TT TT TT TT TT TT TT CT CT CT TT CT CT CT CT CT TT CT T…
carp075796 AA GA GA AA AA AA AA AA AA GA GA GA AA GA GA AA GA AA GA AA AA GA GA AA GA AA GA AA AA GA GA GA AA AA AA GA GA AA AA GA GA AA AA GA GA AA AA AA AA GA AA GA AA AA AA AA AA GA AA GA AA AA GA GA GA AA GA AA GA GA AA GA AA GA GA AA GA GA GA GA GA AA GA GA AA AA AA GA GA AA GA GA AA GA AA GA GA AA GA GA AA GA AA AA AA GA GA AA GA GA AA GA AA GA GA GA GA GA GA AA AA GA GA AA AA AA AA AA GA A…
carp072987 GG AG AG GG AG GG GG GG AG GG AG GG AG AG GG GG AG GG AG GG AG GG AG AG GG GG GG AG GG AG AG GG AG GG AG GG AG GG GG AG AG AG GG GG GG AG GG AG GG GG AG GG GG GG GG AG GG GG GG AG AG AG GG AG GG AG AG GG GG AG GG AG GG AG AG AG AG AG AG AG AG AG GG AG AG AG AG AG AG AG AG AG GG AG AG AG AG AG AG AG AG AG AG GG AG AG GG GG AG AG AG AG AG GG AG AG AG AG AG AG AG AG AG AG AG AG AG AG AG A…
carp074592 TT CC CC CC CC CT CT TT TT CC CC CC CT CT CC CC TT CC CT CT CC CC TT CT CT CC CT CT CT CC CT CT CT CT CT CT CT TT CT CT TT CC TT CT CC TT CT CT CT CT CT CT CT CT CT CT CT CC TT CT CT TT CT CC TT CT TT CT CT TT TT CC CT CT CT TT CT TT CT TT CT CC CC CT CT TT CT CT CT TT TT CC CC CT TT CT CT CT CT CT CT TT CT TT CT CC TT CT TT CT CT CT CC CT TT CT CT CC CC CC CT TT CT TT CT CT CT CT CT C…
carp074708 CC CC CC CC CC CC CC CC CC CC CC CC CC CC CC CC CC CC CC CC CC CC CC CC CC CC CC CC CC CC CC CC CC CC CC CC CC CC CC CC CC CC CC CC CC CC CC CC CC CC CC CC CC CC CC CC CC CC CC AC CC CC CC CC CC CC CC CC CC CC CC CC CC CC CC CC CC CC CC CC CC CC CC CC CC CC CC CC CC CC CC CC CC CC CC CC CC CC CC CC CC CC CC CC CC CC CC CC CC CC CC CC CC CC CC CC CC CC CC CC CC CC CC CC CC CC CC CC CC C…
carp075518 CC CT CC CC CT CT CT CT TT TT CC CC CT CT CC CT CT CT CT TT TT TT CT TT CT CT CT CT CT CT CT TT CT CT CT CT CT TT CC CT TT CC CC CT CT TT CT CT CC CT CT TT CT TT CT TT CC TT TT CT TT TT CT TT CT CT CT CT CT CT CT CC TT TT CT CT CT TT CT CT CT TT CT CT CT CT CT CT CT TT CT CT CT CT CT CC CC CT CT CT CT TT CT CT TT CT CT CT CC CT CT CT CT CT CT CT CT CC TT CT CT CT CT CT CT CT CT CC TT C…
carp075757 GA AA GA GA GA AA GA AA GA GA GA AA AA GA AA AA GA GA GA GA GA AA AA GA GA GA AA GA GA GA GA AA GA GA AA GA GA AA GA GA AA AA GA AA AA AA GA AA AA GA GA GA GA AA GA GA GA GA AA AA GA GA GA GA GA GA AA GA AA GA GA GA GA AA GA GA GA GA GA GA AA GA AA GA GA AA GA AA GA AA GA AA GA GA AA AA AA GA AA AA AA GA GA AA AA GA GA GA GA AA AA AA GA AA AA AA GA GA GA GA GA AA AA GA AA AA GA GA GA G…
carp073057 CC CT TT CT CT CC CT CT CC CT CT CT CT CT CT CC CT CT CT CC TT CC CT CT CC CT TT CT CT TT TT CT CT CT CT CT CT TT CC TT CC TT CC CT CT CC TT CT CT CT CC CT TT CT CT CT TT CT CT TT TT CC CT CC CC CT CC CT CT CT CT CT TT CC CT CT CT CT CT CT CT CT TT CC CC CT CT CT CT CT CT CC CT CT CT CT CT CT CT CT CT CT CT CT CT CT CT CT CT CT CC TT CT TT CT CT CT CT CT CT CC CC CT CT CT CT CT TT CT C…
carp074007 GA GA GA GA GA GA GA GA GA GA GA GA GA GA GA GA GA GA GA GA GA GA GA GA GA GA GA GA GA GA GA GA GA GA GA GA GA GA GA GA GA GA GA GA GA GA GA GA GA GA GA GA GA GA GA GA GA GA GA GA GA GA GA GA GA AA GA GA GG GA GA GA GA GA GA GA GA GA GA GA GA GA GA GA GA GA GA GA GA GA GA GA GA GA GA GA GA GA GA GA GA GA GA GA GA GA GA GA GA GA GA GA GA GA GA GA GA GA GA GA GA GA GA GA GA GA GA GA GA G…
carp074593 CC AA AA AA AA AC AC CC CC AA AA AA AC AC AA AA CC AA AC AC AA AA CC AC AC AA AC AC AC AA AC AC AC AC AC AC AC CC AC AC CC AA CC AC AA CC AC AC AC AC AC AC AC AC AC AC AC AA CC AC AC CC AC AA CC AC CC AC AC CC CC AA AC AC AC CC AC CC AC CC AC AA AA AC AC CC AC AC AC CC CC AA AA AC CC AC AC AC AC AC AC CC AC CC AC AA CC AC CC AC AC AC AA AC CC AC AC AA AA AA AA CC AC CC AC AC AC AC AC A…
carp074600 TC CC CC TT TT TC TT TC TT TT TC TC TC CC CC TC TC CC TT TT CC CC TC TC TT CC CC TT TC TC TC CC CC TC TC TT CC TC TC TC CC TC TC TC TT TT TT TC TT CC TC TC TC TC TT TC TC TC TC TC CC CC TC TC TT TC TT TC TC TC TT TC TT TC TC TT CC TC CC TT TC TC TC TT CC CC TC TC TC TC CC CC TC TC CC TT TC TT TC TC TC TC TC TC TT CC TC CC CC TC TT TC TT TC CC TT TC TC TC TT TC TC CC CC TC CC TC TT TT T…
carp074646 GG GG GG GG GG GG GG GG GG GG GG GG GG GG GG GG GG GG GG GG GG GG GG GG GG GG GG GG GG GG GG GG GG GG GG GG GG GG GG GG GG GG GG GG GG GG GG GG GG GG GG GG GG GG GG GG GG GG GG AG GG AG GG GG GG GG GG GG GG GG GG GG GG GG GG GG GG GG GG GG GG GG GG GG GG GG GG GG GG GG GG GG GG GG GG GG GG GG GG GG GG GG GG GG GG GG GG GG GG GG GG GG GG GG GG GG GG GG GG GG GG GG GG GG GG GG GG GG GG G…
carp074648 TT TT TT TT TT TT TT TT TT TT TT TT TT TT TT TT TT TT TT TT TT TT TT TT TT TT TT TT TT TT TT TT TT TT TT TT TT TT TT TT TT TT TT TT TT TT TT TT TT TT TT TT TT TT TT TT TT TT TT AT TT AT TT TT TT TT TT TT TT TT TT TT TT TT TT TT TT TT TT TT TT TT TT TT TT TT TT TT TT TT TT TT TT TT TT TT TT TT TT TT TT TT TT TT TT TT TT TT TT TT TT TT TT TT TT TT TT TT TT TT TT TT TT TT TT TT TT TT TT T…
carp074717 GG GA GA GA GA GA GA AA GA AA GG GA GA GG GG GG GA GA AA GG GG GA GA GG AA GA GG GG GA GA AA GA GA GA GA GG GG AA GA AA AA GA AA GA GA GA GG GA GA AA GA GA GG GA AA GG GA GA GA GG GA AA AA AA GA GA GA AA GA GG GG GA AA GA GA GA GA GA GA GA GG GG GA GA GA GA GA GA GA AA GA GA GA GA GA AA GA GA GA GA GA AA GA GG GA GA GA GA GA GA GA GA GA GA AA GA GA GA GA GA GA GA GA GA GA GA GA GA GA G…
carp074718 CC CC CC CC CC CC CC CC CC CC CC CC CC CC CC CC CC CC CC CC CC CC CC CC CC CC CC CC CC CC CC CC CC CC CC CC CC CC CC CC CC CC CC CC CC CC CC CC CC CC CC CC CC CC CC CC CC CC CC CC CC TC CC CC CC CC CC CC CC CC CC CC CC CC CC CC CC CC CC CC CC CC CC CC CC CC CC CC CC CC CC CC CC CC CC CC CC CC CC CC CC CC CC CC CC CC CC CC CC CC CC CC CC CC CC CC CC CC CC CC CC CC CC CC CC CC CC CC CC C…
carp074721 CT CT CT CT CC TT CT TT TT CT CT CT CT CT CT CC CC TT CT CC TT CT CC CT CT TT CT TT CC CC TT CT CT TT CC CT CC CT CT CT CC TT CT CT TT CT CT CT TT CT CC CT CC TT TT CT CT CT CT CC TT CT TT TT TT CT CT CT CT TT TT TT CC CC CT CT CT CT TT CT CT CT CT CT CT CT CT CT CT CT CT CT CT CT CT CT CT CT CT CT TT CT CT CT CT CT CT CT CT CT CT CT CT CT CT CT CT CT CT CT CT CT CT CT CT CT CT CT CT C…
carp074722 TT TT TT TT TT TT TT TT TT TT TT TT TT TT TT TT TT TT TT TT TT TT TT TT TT TT TT TT TT TT TT TT TT TT TT TT TT TT TT CT TT TT TT TT TT TT TT TT TT TT TT TT TT TT TT TT TT TT TT TT TT CT TT TT TT TT TT TT TT TT TT TT TT TT TT TT TT TT TT TT TT TT TT TT TT TT TT TT TT TT TT TT TT TT TT TT TT TT TT TT TT TT TT TT TT TT TT TT TT TT TT TT TT TT TT TT TT TT TT TT TT TT TT TT TT TT TT TT TT T…
carp074727 GG GG GG GG GG GG GG GG GG GG GG GG GG GG GG GG GG GG GG GG GG GG GG GG GG GG GG GG GG GG GG GG GG GG GG GG GG GG GG GG GG GG GG GG GG GG GG GG GG GG GG GG GG GG GG GG GG GG GG GG GG AG GG GG GG GG GG GG GG GG GG GG GG GG GG GG GG GG GG GG GG GG GG GG GG GG GG GG GG GG GG GG GG GG GG GG GG GG GG GG GG GG GG GG GG GG GG GG GG GG GG GG GG GG GG GG GG GG GG GG GG GG GG GG GG GG GG GG GG G…
carp074730 GG GG GG GG GG GG GG GG GG GG GG GG GG GG GG GG GG GG GG GG GG GG GG GG GG GG GG GG GG GG GG GG GG GG GG GG GG GG GG GG GG GG GG GG GG GG GG GG GG GG GG GG GG GG GG GG GG GG GG GG GG AG GG GG GG GG GG GG GG GG GG GG GG GG GG GG GG GG GG GG GG GG GG GG GG GG GG GG GG GG GG GG GG GG GG GG GG GG GG GG GG GG GG GG GG GG GG GG GG GG GG GG GG GG GG GG GG GG GG GG GG GG GG GG GG GG GG GG GG G…
carp074735 GG GA GA GG AA GA GA GA GA GG GA AA GG GA GG AA GA GA AA GG AA GA GA GA GG AA GG GG AA GA GA GA GG GG GA GA GA AA GA GA GG GG AA GA GA GA GA GA GA AA GG GA GA GA AA GG GA AA GA AA GA GG GG AA GA GA GA AA GA GA GA AA GA GA GA GG AA GG GA GA GA GG GA GA GA GA GA AA GA GG GA AA GG GA AA GA GG AA GA GA GA GA GA GA AA AA GG GA GA AA GA GA GA GG GA GA GA GA AA GG GA GG GA GA GG GA GG GG GG A…
carp074738 CC CA CA CC AA CA CA CA CA CC CA AA CC CA CC AA CA CA AA CC AA CA CA CA CC AA CC CC AA CA CA CA CC CC CA CA CA AA CA CA CC CC AA CA CA CA CA CA CA AA CC CA CA CA AA CC CA AA CA CA CA CC CC AA CA CA CA AA CA CA CA AA CA CA CA CC AA CC CA CA CA CC CA CA CA CA CA AA CA CC CA AA CC CA AA CA CA AA CA CA CA CA CA CA AA AA CC CA CA AA CA CA CA CC CA CA CA CA AA CC CA CC CA CA CC CA CC CC CC A…
carp074776 TT TT CC CT TT CC CT TT CT CT CT TT TT CT CT CT CT CT TT TT CT CT CT CC CT TT CT CT CT CT CT CT CT TT CT CC TT CT TT CT CT CT CT TT CC CT CC CT TT TT CT CC TT CT CT CC CC CT CC CC CT TT CC CC CC CT CT TT CT TT CT CC CC CT CT CT TT TT CT CT TT CT CC CT TT CT CT CT CT TT CT CT CT CT CC CT CT CT CT CT CT CT TT CT CT CT CT CT TT CT CT CC TT CT CT CT CT CT CT CT CT CT CT TT CT CT CT TT CT C…
carp074779 CC CC CC CC CC CC CC CC CC CC CC CC CC CC CC CC CC CC CC CC CC CC CC CC CC CC CC CC CC CC CC CC CC CC CC CC CC CC CC CC CC CC CC CC CC CC CC CC CC CC CC CC CC CC CC CC CC CC CC TC CC CC CC CC CC CC CC CC CC CC CC CC CC CC CC CC CC CC CC CC CC CC CC CC CC CC CC CC CC CC CC CC CC CC CC CC CC CC CC CC CC CC CC CC CC CC CC CC CC CC CC CC CC CC CC CC CC CC CC CC CC CC CC CC CC CC CC CC CC C…
carp074788 TC CC CC TC TC TC CC CC CC CC TC TC TC TC CC TC CC CC TC TC TC CC CC CC TC CC CC CC CC TC TC TC TC CC CC TC TC CC CC TC CC TC TC TC CC CC TC CC TC CC CC TC CC CC TC CC CC CC TC TC CC CC TC CC TC TC CC CC CC TC TC TC CC TC TC CC CC CC TC TC CC CC TC CC CC CC TC TC TC CC CC CC TC TC TC TC CC CC TC TC CC TC TC CC TC TC TC CC CC CC CC TC TC TC TC TC TC TC CC TC TC TC TC CC TC TC CC CC TC T…
carp074792 CC CC CC CC CC CC CC CC CC CC CC CC CC CC CC CC CC CC CC CC CC CC CC CC CC CC CC CC CC CC CC CC CC CC CC CC CC CC CC CC CC CC CC CC CC CC CC CC CC CC CC CC CC CC CC CC CC CC CC TC CC CC CC CC CC CC CC CC CC CC CC CC CC CC CC CC CC CC CC CC CC CC CC CC CC CC CC CC CC CC CC CC CC CC CC CC CC CC CC CC CC CC CC CC CC CC CC CC CC CC CC CC CC CC CC CC CC CC CC CC CC CC CC CC CC CC CC CC CC C…
carp074799 CT CT CT CT CT TT TT CT CT TT CT TT CT TT CT CT TT TT TT CT TT CT CT TT CT CT TT TT TT TT CT TT CT CT TT CT CT TT CT CT CT TT TT TT TT CT TT TT TT CT CT CT CT TT CT CT TT TT CT TT TT CT CT TT CT CT CT TT TT TT TT CT CT TT CT TT CT CT TT CT CT CT CT CT CT CT CT CT CT CT CT CT TT CT CT CT CT CT CT CT CT CT TT CT CT CT CT CT CT CT CT CT CT CT CT CT CT CT CT CT CT CT CT CT TT TT CT CT CT C…
carp074808 GA AA AA GA GA GA GG AA GG GA AA GG GA AA AA GA GA AA AA AA GA GG AA GG AA AA GA AA AA AA GA AA GG AA GG GA AA GG GG AA GA GA AA AA GA GA AA GA GA GG AA GG GA AA GA AA GA GA GA GA GA GG GG GA GG GA GG GA GA AA AA GG GA AA GA AA GG GA GA GA GA GA AA GA GA GA AA GA GA GG GA AA GG GA GA AA GA GG GA AA AA AA GA AA GG GA GA GA AA GA AA GA GA AA GG GA AA GA GA GA GA GA GA GA GA GA GA GA GA G…
carp074815 CC CC CC CC CC CC CC CC CC CC CC CC CC CC CC CC CC CC CC CC CC CC CC CC CC CC CC CC CC CC CC CC CC CC CC CC CC CC CC CC CC CC CC CC CC CC CC CC CC CC CC CC CC CC CC CC CC CC CC TC CC TC CC CC CC CC CC CC CC CC CC CC CC CC CC CC CC CC CC CC CC CC CC CC CC CC CC CC CC CC CC CC CC CC CC CC CC CC CC CC CC CC CC CC CC CC CC CC CC CC CC CC CC CC CC CC CC CC CC CC CC CC CC CC CC CC CC CC CC C…
carp074862 TT TT TT TT TT TT TT TT TT TT TT TT TT TT TT TT TT TT TT TT TT TT TT TT TT TT TT TT TT TT TT TT TT TT TT TT TT TT TT TT TT TT TT TT TT TT TT TT TT TT TT TT TT TT TT TT TT TT TT TT TT CT TT TT TT TT TT TT TT TT TT TT TT TT TT TT TT TT TT TT TT TT TT TT TT TT TT TT TT TT TT TT TT TT TT TT TT TT TT TT TT TT TT TT TT TT TT TT TT TT TT TT TT TT TT TT TT TT TT TT TT TT TT TT TT TT TT TT TT T…
carp074898 TC CC TC CC TC CC TC CC CC TC CC CC CC CC CC CC TC CC CC TC TC TC CC CC TC CC CC TC CC CC CC TC CC CC CC TC TC TC CC CC TC CC CC TC TC TC TC CC TC TC CC TC TC CC CC CC CC TC TC TC TC TC CC CC CC CC CC CC TC CC CC CC TC TC CC CC TC TC TC TC CC CC TC TC CC TC TC CC TC CC CC TC TC CC TC TC TC TC CC TC CC CC CC TC TC CC CC CC TC TC CC CC TC TC TC TC TC TC CC TC TC CC TC CC CC TC TC TC TC T…
carp074900 AA AG AG AG GG AG AG AA AA AG AG GG GG AG AG GG GG GG AG AA AA AG AA AG AA AG GG AG AA GG AG AA AG GG AA GG AG AA AG AA AG AA GG AA AA AG AG AG GG GG GG GG AG AA AG GG AG AG GG GG AG AA GG GG AG AG GG GG AG AG AG AA AG GG AG AG AG AG AG AG GG AA AG AG AG AG AG AG AG AG AG AG AG AG AG AG AG AG AG AG AG AG AG AG AG AG AG AG AG AG AG AG AG AG AG AG AG AG AG AG AG AG GG AG AG AG AG AG AG A…
carp074907 CC TT TC TC CC CC CC TC TT TC TC TC CC TT TT CC TT CC TT CC TC TC TC TT TC TC CC CC TT TC CC CC TC TC TC TC CC TC TC TC TC CC TC TT CC TC TC TT TT CC TC TC CC TC TC TC TC TC TT TT TC TC TC TC TC TC CC CC TC CC CC TC TC TC TC TC TC CC TC TC TC TC TT TC TC TC TC TC TC TT TC TC TC TC CC TT CC TC TC TT TC TC TC TC TC TC TC TC TT TC CC TC TC TC CC TC TC TC TC TC TC TC TC TC TC TC TC TC TC T…
carp074927 TT TT CT TT TT CT TT CT CT CT CT CT TT TT CT TT CT CT CT TT TT TT TT TT TT TT CT TT TT CT TT CT TT TT CT CT TT TT CT TT TT TT CT TT CT CT CT TT CT CT TT CT CT CT TT CT TT CT CT CT TT TT CT CT CT TT TT CT CT TT CT TT CT CT CT CT CT CT TT TT TT TT CT CT CT TT CT CT CT TT TT TT CT CT TT TT CT TT CT CT CT CT TT CT CT CT CT TT CT CT TT TT CT TT TT CT CT CT CT TT TT TT CT TT TT TT CT TT TT T…
carp074967 AT AT AT AT AT AT AT AT AT AT AT AT AT AT AT AT AT AT AT AT AT AT AT AT AT AT AT AT AT AT AT AT AT AT AT AT AT AT AT AT AT AT AT AT AT AT AT AT AT AT AT AT AT AT AT AT AT AT AT TT AT AT AT AT AT TT AT AT AT AT AT AT AT AT AT AT AT AT AT AT AT AT AT AT AT AT AT AT AT AT AT AT AT AT AT AT AT AT AT AT AT AT AT AT AT AT AT AT AT AT AT AT AT AT AT AT AT AT AT AT AT AT AT AT AT AT AT AT AT A…
carp074980 CC CT TT CT CT CC CT CT CC CT CT CT CT CT CT CC CT CT CT CC TT CT CT CT CT CT TT CT TT TT TT CT CT CT CT CT CT TT CC TT CT TT CC CT CT CC TT CT CT CT CC CT TT CT CT CT TT TT CT TT TT CC CT CC CC CT CC TT CT CT CT CT TT TT CT CT CT CT CT TT CT CT TT CT CC CT CT CT CT CT CT CC CT CT CT CT CT CC CT CT CT CT CT CT CT CC CT TT CT CT TT CT CT TT CT CT CT CT CT CT CC CC CT CT CT CT CT TT CT C…
carp074984 CC CC CC CC CC CC CC CC CC CC CC CC CC CC CC CC CC CC CC CC CC CC CC CC CC CC CC CC CC CC CC CC CC CC CC CC CC CC CC CC CC CC CC CC CC CC CC CC CC CC CC CC CC CC CC CC CC CC CC CC CC TC CC CC CC CC CC CC CC CC CC CC CC CC CC CC CC CC CC CC CC CC CC CC CC CC CC CC CC CC CC CC CC CC CC CC CC CC CC CC CC CC CC CC CC CC CC CC CC CC CC CC CC CC CC CC CC CC CC CC CC CC CC CC CC CC CC CC CC C…
carp074990 GG GG GG GG GG GG GG GG GG GG GG GG GG GG GG GG GG GG GG GG GG GG GG GG GG GG GG GG GG GG GG GG GG GG GG GG GG GG GG GG GG GG GG GG GG GG GG GG GG GG GG GG GG GG GG GG GG GG GG CG GG GG GG GG GG GG GG GG GG GG GG GG GG GG GG GG GG GG GG GG GG GG GG GG GG GG GG GG GG GG GG GG GG GG GG GG GG GG GG GG GG GG GG GG GG GG GG GG GG GG GG GG GG GG GG GG GG GG GG GG GG GG GG GG GG GG GG GG GG G…
carp074993 TT TC TC TC CC TT TT TC TC TC TT CC CC TC CC TT CC CC CC TC CC TC CC TC TT CC TT CC TT CC TT TT TC CC CC CC TT TT CC TC TC TC TC TC TC TC CC CC TC TT TC TC TC CC TT TT TC TT TT CC TT TT TC TC TT TC TT CC TC TT TC TT TC CC TC TC TC CC TC TC TC TC CC TC TC TT TC TC TC TC TT TC TC TC TC TC TC TC TT CC CC TC TC CC TC TC TC TC TC TC TC CC TT TC TC TC CC TC TC TC TC TC TC TC TC TT TT TC TT T…
carp075000 TT CT CT CT CC TT TT CT CT CT TT CC CC CT CC TT CC CC CC CT CC CT CC CT TT CC TT CC TT CC TT TT CT CC CC CC TT TT CC CT CT CT CT CT CT CT CC CC CT TT CT CT CT CC TT TT CT TT TT CC TT TT TT CT TT CT TT CC CT TT CT TT CT CC CT CT CT CC CT CT CT CT CC CT CT TT CT CT CT CT TT CT CT CT CT CT CT CT TT CC CC CT CT CC CT CT CT CT CT CT CT CT TT CT CT CT CT CT CT CT CT CT CT CT CT CT TT CT TT C…
carp075014 GG GA GA AA AA GA GA AA GG GA GA GA GG GA GG GG GG AA GA AA GG GG AA GA GA GG GA GA GG GG GG GA GA AA GG AA GA GA AA AA GA AA GA GG GG GG AA GA GG GA GA AA GA GA AA GG GA GG GA AA AA GG GA GA GA GA GG GA GA GG GA AA GA GA AA GA GA GA GA GA GA GA GA GA GA GA AA GA GA GA GA GA GA GA GA GA GA AA GA GA GA GA GA GA GA GA GA GA GA GA GA GA GA GA GA GA GA GA GA GA GA GA GA GA GA GA GA GA GA G…
carp075127 AA AA GA GA AA AA GA AA AA AA GA AA AA AA GA GA GA GA AA AA AA GA AA GA AA AA AA AA AA GA GA AA GA GA GA AA GA GA GA AA AA AA GA GA GA AA AA GA AA AA AA AA GA GA GA AA GA AA GA GA GA GA AA AA AA GA AA AA GA AA GA GA GA GA GA AA GA AA GA GA AA GA AA GA GA GA GA GA GA GA AA GA GA GA GA GA GA GA GA GA GA GA GA AA AA AA AA GA GA AA GA AA AA GA GA GA GA GA GA GA GA GA AA GA GA AA GA GA GA G…
carp075186 TT GG TG TG GG TT TG TG TG TT GG TG TG TG TT TT GG TT TG TT GG TT GG GG TT TT TG GG TG TG GG TT TG TG GG TG GG TG TG TG GG TG TT TG TG TG TG GG TT TT GG TG TG TG TG GG TG TT GG GG GG TT TT GG TT TG GG TG TG GG TT TG TG TG GG TG TG TG TG TG TG TG TT TG TG TG TG TG TG TG TG TG TG TG TG TG TG TG TG TG TG TG TG TG TG TG TT TG TG TG TG TG TG TG TG TG TG TG TG TG TG GG TG TG TG TG TG TG TG T…
carp075249 CC CC CC CC CC CC CC CC CC CC CC CC CC CC CC CC CC CC CC CC CC CC CC CC CC CC CC CC CC CC CC CC CC CC CC CC CC CC CC CC CC CC CC CC CC CC CC CC CC CC CC CC CC CC CC CC CC CC CC TC CC CC CC CC CC CC CC CC CC CC CC CC CC CC CC CC CC CC CC CC CC CC CC CC CC CC CC CC CC CC CC CC CC CC CC CC CC CC CC CC CC CC CC CC CC CC CC CC CC CC CC CC CC CC CC CC CC CC CC CC CC CC CC CC CC CC CC CC CC C…
carp107072 GG GG GG GG GG GG GG GG GG GG GG GG GG GG GG GG GG GG GG GG GG GG GG GG GG GG GG GG GG GG GG GG GG GG GG GG GG GG GG GG GG GG GG GG GG GG GG GG GG GG GG GG GG GG GG GG GG GG GG CG GG CG GG GG GG GG GG GG GG GG GG GG GG GG GG GG GG GG GG GG GG GG GG GG GG GG GG GG GG GG GG GG GG GG GG GG GG GG GG GG GG GG GG GG GG GG GG GG GG GG GG GG GG GG GG GG GG GG GG GG GG GG GG GG GG GG GG GG GG G…
carp075380 GG GG TG TG GG TG GG TG GG TG GG GG TG TG TG TG GG GG TG TG GG TG TG GG TG TG GG GG GG TG GG TG TG GG TG GG TG TG GG TG TG GG GG GG GG TG TG TG TG GG TG TG TG TG TG TG TG GG TG GG TG TG GG GG TG TG TG TG GG TG GG GG GG GG TG TG TG TG TG TG TG TG TG TG TG TG GG TG TG TG TG TG TG TG TG TG TG TG TG TG TG TG TG TG TG TG TG TG TG TG TG TG TG TG TG TG TG TG TG TG TG TG TG TG TG TG TG TG TG T…
carp075390 GG GG AG AG GG GG AG GG AG AG GG AG GG GG AG AG GG GG AG AG AG GG GG GG GG AG AG GG GG AG GG AG AG AG AG AG GG AG AG AG AG AG GG GG GG GG GG AG AG AG GG AG GG GG AG GG GG GG GG GG AG AG AG GG GG AG GG GG GG GG GG GG AG AG AG AG AG AG AG AG AG AG AG AG AG AG GG AG AG AG AG AG AG GG AG AG AG AG AG AG AG AG GG AG AG AG AG AG AG AG AG AG AG AG AG AG GG AG AG AG AG AG AG AG AG AG GG AG AG A…
carp075397 AG AG AG AG AG AG GG AG AG GG AG AG GG AG AG GG AG GG GG GG AG GG GG GG AG AG GG GG AG GG GG GG AG AG GG GG AG GG GG AG GG GG GG AG AG AG GG AG GG GG AG GG GG AG GG GG AG AG GG AG AG GG AG AG GG AG GG AG GG AG GG GG AG AG AG GG AG AG AG AG GG AG AG AG AG GG AG AG AG AG GG AG AG AG AG GG GG GG AG AG GG AG AG AG AG AG AG AG GG AG AG AG AG AG AG AG AG AG AG AG AG AG GG GG AG AG AG GG AG G…
carp075430 GG GG GG GG GG GG GG GG GG GG GG GG GG GG GG GG GG GG GG GG GG GG GG GG GG GG GG GG GG GG GG GG GG GG GG GG GG GG GG GG GG GG GG GG GG GG GG GG GG GG GG GG GG GG GG GG GG GG GG TG GG TG GG GG GG GG GG GG GG GG GG GG GG GG GG GG GG GG GG GG GG GG GG GG GG GG GG GG GG GG GG GG GG GG GG GG GG GG GG GG GG GG GG GG GG GG GG GG GG GG GG GG GG GG GG GG GG GG GG GG GG GG GG GG GG GG GG GG GG G…
carp075439 CA CA CA CA CA CA CA CA CA CA CA CA CA CA CA CA CA CA CA CA CA CA CA CA CA CA CA CA CA CA CA CA CA CA CA CA CA CA CA CA CA CA CA CA CA CA CA CA CA CA CA CA CA CA CA CA CA CA CA CA CA CA CA CA CA AA CA CA CA CA CA CA CA CA CA CA CA CA CA CA CA CA CA CA CA CA CA CA CA CA CA CA CA CA CA CA CA CA CA CA CA CA CA CA CA CA CA CA CA CA CA CA CA CA CA CA CA CA CA CA CA CA CA CA CA CA CA CA CA C…
carp075563 AA AA AA AA AA AA AA AA AA AA AA AA AA AA AA AA AA AA AA AA AA AA AA AA AA AA AA AA AA AA AA AA AA AA AA AA AA AA AA AA AA AA AA AA AA AA AA AA AA AA AA AA AA AA AA AA AA AA AA AA AA CA AA AA AA AA AA AA AA AA AA AA AA AA AA AA AA AA AA AA AA AA AA AA AA AA AA AA AA AA AA AA AA AA AA AA AA AA AA AA AA AA AA AA AA AA AA AA AA AA AA AA AA AA AA AA AA AA AA AA AA AA AA AA AA AA AA AA AA A…
carp075568 CC CC CC CC CC CC CC CC CC CC CC CC CC CC CC CC CC CC CC CC CC CC CC CC CC CC CC CC CC CC CC CC CC CC CC CC CC CC CC CC CC CC CC CC CC CC CC CC CC CC CC CC CC CC CC CC CC CC CC CC CC TC CC CC CC CC CC CC CC CC CC CC CC CC CC CC CC CC CC CC CC CC CC CC CC CC CC CC CC CC CC CC CC CC CC CC CC CC CC CC CC CC CC CC CC CC CC CC CC CC CC CC CC CC CC CC CC CC CC CC CC CC CC CC CC CC CC CC CC C…
carp075574 AG AG AG AG AG AG AG AG AG AG AG AG AG AG AG AG AG AG AG AG AG AG AG AG AG AG AG AG AG AG AG AG AG AG AG AG AG AG AG AG AG AG AG AG AG AG AG AG AG AG AG AG AG AG AG AG AG AG AG AG AG AG AG AG AG AG AG AG AG AG AG AG AG AG AG AG AG AG AG AG AG AG AG AG AG AG AG AG AG AG AG AG AG AG AG AG AG AG AG AG AG AG AG AG AG AG AG AG AG AG AG AG AG AG AG AG AG AG AG AG AG AG AG AG AG AG AG AG AG A…
carp075588 TT TT TT TT TT TT TT TT TT TT TT TT TT TT TT TT TT TT TT TT TT TT TT TT TT TT TT TT TT TT TT TT TT TT TT TT TT TT TT TT TT TT TT TT TT TT TT TT TT TT TT TT TT TT TT TT TT TT TT CT TT TT TT TT TT TT TT TT TT TT TT TT TT TT TT TT TT TT TT TT TT TT TT TT TT TT TT TT TT TT TT TT TT TT TT TT TT TT TT TT TT TT TT TT TT TT TT TT TT TT TT TT TT TT TT TT TT TT TT TT TT TT TT TT TT TT TT TT TT T…
carp075590 CC CC CC CC CC CC CC CC CC CC CC CC CC CC CC CC CC CC CC CC CC CC CC CC CC CC CC CC CC CC CC CC CC CC CC CC CC CC CC CC CC CC CC CC CC CC CC CC CC CC CC CC CC CC CC CC CC CC CC AC CC CC CC CC CC CC CC CC CC CC CC CC CC CC CC CC CC CC CC CC CC CC CC CC CC CC CC CC CC CC CC CC CC CC CC CC CC CC CC CC CC CC CC CC CC CC CC CC CC CC CC CC CC CC CC CC CC CC CC CC CC CC CC CC CC CC CC CC CC C…
carp075593 TT TT TT TT TT TT TT TT TT TT TT TT TT TT TT TT TT TT TT TT TT TT TT TT TT TT TT TT TT TT TT TT TT TT TT TT TT TT TT TT TT TT TT TT TT TT TT TT TT TT TT TT TT TT TT TT TT TT TT CT TT TT TT TT TT TT TT TT TT TT TT TT TT TT TT TT TT TT TT TT TT TT TT TT TT TT TT TT TT TT TT TT TT TT TT TT TT TT TT TT TT TT TT TT TT TT TT TT TT TT TT TT TT TT TT TT TT TT TT TT TT TT TT TT TT TT TT TT TT T…
carp075599 TT AA AA TT TT TA TA TA TT AA TA AA TA TA TA TA TA TA AA TA TT AA AA TT TA TT AA TA TT AA AA AA TT TT TT AA TA TA TA TA AA TA TA TA TA TA TA TA TA AA TT AA AA TA TA TA TA TA TA TA TT TA TA TA TA TA TA TA TA AA TA AA TT TA TA TA TA AA TA TA AA TT TA AA TT TA TA TA AA TA AA AA TA TA TT AA AA TA TA AA TA TA TA TA TA TA TA TT AA TA TT TA TT AA TA AA TA AA TA TA TA AA AA TA TT TA TT AA TA T…
carp075660 CT TT TT CT CT CT TT CT CT TT CT TT TT CT CT TT CT TT TT TT CT TT TT CT CT CT TT TT CT TT TT TT CT CT CT TT CT TT TT CT TT TT TT CT CT TT TT TT TT TT CT TT TT TT TT TT CT CT TT CT CT TT CT CT CT CT TT CT TT TT TT TT CT CT CT TT CT TT CT CT TT CT CT TT CT TT CT CT TT CT TT TT TT CT CT TT TT TT TT TT TT CT CT CT CT CT CT CT TT TT CT CT CT TT CT TT CT TT CT TT CT TT TT TT CT CT CT TT CT T…
carp075665 GG GG GA GA GG GA GA GA GA AA GG GA GG GA GG GG AA GG AA AA AA AA AA AA AA GA GA GG AA GA GA GA GA GG AA AA GA AA GG GA AA GG GG GA GG GA GG GA GG GA GA AA GA AA GA AA GA AA AA GG GA AA GA GA GA GA GA AA GA GA GG AA AA GA GA GA GA GA GA GA GA GA GA GA GA GA AA AA GA GA GA GA GA AA GA GA GA GA GA GA GA GA GA GA GA GA GA GG GA GA GA GA GA GA GA GA GA GA GA GA GG GA GA GA GA GA GA GA GA G…
carp075668 CC CC CA CA CC CA CA CA CA AA CC CA CC CA CC CC AA CC AA AA AA AA AA AA AA CA CA CC AA CA CA CA CA CC AA AA CA AA CC CA AA CC CC CA CC CA CC CA CC CA CA AA CA AA CA CA CA AA AA CC CA AA CA CA CA CA CA AA CA CA CC AA AA CA CA CA CA CA CA CA CA CA CA CA CA CA AA AA CA CA CA CA CA AA CA CA CA CA CA CA CA CA CA CA CA CA CA CC CA CA CA CA CA CA CA CA CA CA CA CA CC CA CA CA CA CA CA CA CA C…
carp074133 TT TC TT CC TC TT TT TC CC TC TT TC TT TC TT CC CC CC TC TC TT TC TC TC TT CC CC CC TT TC TT TC TT TC TC CC TT TC CC TC CC TC TC TC CC TC TT TC CC TC CC TC TC CC TC TC CC CC TC CC TT TT TT CC TC TC TC TC TC TC TC TC CC TC TC TC TC TC CC TC TT TC TC CC TT TT TC TT TC CC TT TC TC TC TC TC TT TT TT TC TC TT TC CC TC TC TC TT TT TC TC TC TC TC TC TC TC TC CC TC TC TT TC TT TC CC TC TC TC C…
carp074136 TT TT TT TT TT TT TT TT TT TT TT TT TT TT TT TT TT TT TT TT TT TT TT TT TT TT TT TT TT TT TT TT TT TT TT TT TT TT TT TT TT TT TT TT TT TT TT TT TT TT TT TT TT TT TT TT TT TT TT TT TT CT TT TT TT TT TT TT TT TT TT TT TT TT TT TT TT TT TT TT TT TT TT TT TT TT TT TT TT TT TT TT TT TT TT TT TT TT TT TT TT TT TT TT TT TT TT TT TT TT TT TT TT TT TT TT TT TT TT TT TT TT TT TT TT TT TT TT TT T…
carp074137 CC CC CT CT CC TT CT CT CT TT CT CC CT TT CC CC CT CT CC CT CT CT CT TT CT CT CT CT TT CT CT CC CT CT CT TT CT CC CT TT CC CT CC TT CT CT CT CT TT CC CT CT CT TT CT TT CC CC TT TT CC CC CT CT CT CT CT CC CT TT CT TT CT CC CT CT CT CT CT CT CT CT CC CT CT CT CT CC CT CT CT CT CT CT CT TT CT CT CT CC CT CT TT CT CT CT CT CT CT CT CT CT CT CT CT CT CT CT CT CT CC CT CT CT CT CT CT CT CT C…
carp074142 AA AA AA AA AA AA AA AA AA AA AA AA AA AA AA AA AA AA AA AA AA AA AA AA AA AA AA AA AA AA AA AA AA AA AA AA AA AA AA AA AA AA AA AA AA AA AA AA AA AA AA AA AA AA AA AA AA AA AA GA AA AA AA AA AA AA AA AA AA AA AA AA AA AA AA AA AA AA AA AA AA AA AA AA AA AA AA AA AA AA AA AA AA AA AA AA AA AA AA AA AA AA AA AA AA AA AA AA AA AA AA AA AA AA AA AA AA AA AA AA AA AA AA AA AA AA AA AA AA A…
carp074143 GG GG AG AG GG GG AG GG GG GG GG GG GG GG GG GG GG AG GG AG GG AG AG AG GG GG GG AG GG GG AG AG AG AG AG AG GG GG GG AG GG AG AG GG GG GG AG GG GG GG GG GG AG AG GG AG AG GG GG GG GG AG AG AG AG AG AG AG GG AG AG GG GG GG AG GG AG AG GG AG GG AG GG AG GG GG AG AG GG GG AG AG GG AG AG GG GG AG GG GG GG GG AG GG AG AG AG AG GG AG AG AG AG GG AG AG AG AG AG AG AG AG AG AG AG GG GG GG GG G…
carp074268 CG CG GG CG GG GG GG CG GG GG CG CG GG CG CG GG CG CG GG GG CG GG GG GG CG CG GG CG GG GG GG GG CG GG GG CG GG GG CG CG GG CG GG GG CG GG CG CG GG GG GG GG GG CG CG CG GG GG CG CG GG GG CG GG CG GG GG CG CG GG CG GG CG CG CG CG CG CG GG CG CG CG GG GG CG GG GG GG CG GG CG GG GG GG CG CG GG CG CG CG GG CG CG CG CG GG CG GG CG GG GG GG CG CG CG GG CG GG GG GG CG GG CG CG GG CG CG GG GG G…
carp074408 AG AG AA AG AG AA AG GG AG AG AA AG GG AG AG AG AA AG AG GG AG AA AA AA AG GG AG AA GG GG AG AA GG GG AG AA AG AG GG AG AG AG GG AG AA AA AG GG GG GG AG AG GG GG AG AG AA AG AG AG AG GG AA AA AG AG AG GG AG AG GG AG AA AG AG AG GG AG AG AG GG AG AA AG AG GG AG GG AG GG AG AG AG AG AA AG AG AA AG AA GG GG AG AG AG AG AG AG GG AA AG AA AG GG AA AA AG AA AG AA AG AA AA GG AA AA AA GG AG A…
carp074429 GA AA AA AA AA AA GA AA GA AA AA GA GA AA GA GA GA GA GA AA GA GA AA AA AA GA AA AA GA AA AA GA AA GA GA AA GA GA GA GA AA GA AA AA GA GA AA AA GA AA GA AA GA GA AA GA GA AA AA GA AA GA GA AA AA GA GA AA AA GA GA AA GA AA GA GA AA AA AA AA GA GA AA AA AA AA AA GA AA GA GA AA GA GA AA GA GA GA GA AA AA GA GA AA GA AA GA AA GA GA GA GA GA GA GA AA AA GA GA GA GA GA GA AA AA AA AA GA GA A…
carp074434 GA AA AA AA AA AA GA AA GA AA AA GA GA AA GA GA GA GA GA AA GA GA AA AA AA GA AA AA GA AA AA GA AA GA GA AA GA GA GA GA AA GA AA AA GA GA AA AA GA AA GA AA GA GA AA GA GA AA AA GA AA GA GA AA AA GA GA AA AA GA GA AA GA AA GA GA AA AA AA AA GA GA AA AA AA AA AA GA AA GA GA AA GA GA AA GA GA GA GA AA AA GA GA AA GA AA GA AA GA GA GA GA GA GA GA AA AA GA GA GA GA GA GA AA AA AA AA GA GA A…
carp074654 TC CC CC TC CC TC CC TC TC CC CC CC TC TC CC CC TC TC TC CC CC CC TC TC CC CC TC CC CC CC TC TC TC TC TC CC TC TC TC CC CC CC TC CC CC TC CC CC TC CC TC TC TC TC TC TC CC CC CC CC TC TC CC TC CC TC TC CC CC TC TC CC CC TC CC TC CC TC TC TC CC CC CC TC CC TC TC CC CC TC TC CC CC TC TC TC CC CC CC TC TC TC CC TC CC CC TC TC TC CC TC CC CC CC TC TC CC CC CC CC TC TC CC TC TC CC CC CC TC T…
carp074656 GG GG GG GG GG GG GG GG GG GG GG GG GG GG GG GG GG GG GG GG GG GG GG GG GG GG GG GG GG GG GG GG GG GG GG GG GG GG GG GG GG GG GG GG GG GG GG GG GG GG GG GG GG GG GG GG GG GG GG GG GG AG GG GG GG GG GG GG GG GG GG GG GG GG GG GG GG GG GG GG GG GG GG GG GG GG GG GG GG GG GG GG GG GG GG GG GG GG GG GG GG GG GG GG GG GG GG GG GG GG GG GG GG GG GG GG GG GG GG GG GG GG GG GG GG GG GG GG GG G…
carp074658 CC CC CC CC CC CC CC CC CC CC CC CC CC CC CC CC CC CC CC CC CC CC CC CC CC CC CC CC CC CC CC CC CC CC CC CC CC CC CC CC CC CC CC CC CC CC CC CC CC CC CC CC CC CC CC CC CC CC CC CC CC TC CC CC CC CC CC CC CC CC CC CC CC CC CC CC CC CC CC CC CC CC CC CC CC CC CC CC CC CC CC CC CC CC CC CC CC CC CC CC CC CC CC CC CC CC CC CC CC CC CC CC CC CC CC CC CC CC CC CC CC CC CC CC CC CC CC CC CC C…
carp074660 AA AA AA AA AA AA AA AA AA AA AA AA AA AA AA AA AA AA AA AA AA AA AA AA AA AA AA AA AA AA AA AA AA AA AA AA AA AA AA AA AA AA AA AA AA AA AA AA AA AA AA AA AA AA AA AA AA AA AA AA AA GA AA AA AA AA AA AA AA AA AA AA AA AA AA AA AA AA AA AA AA AA AA AA AA AA AA AA AA AA AA AA AA AA AA AA AA AA AA AA AA AA AA AA AA AA AA AA AA AA AA AA AA AA AA AA AA AA AA AA AA AA AA AA AA AA AA AA AA A…
carp074661 AA GA GA GA GG AA AA GA GA GA AA GG GG GA GA AA GG GG GG GA GG GA GA GA AA GG AA GG AA GG AA AA GA GG GG GA AA AA GA AA GA GA GA GA AA GA GG GG GA AA GG GA GA GG AA AA GA AA AA GA AA GA AA GA AA GA GA GG GA AA GA AA AA GG GA GA GA GA GA GA GA GA GA GA GA GA GA GA GA GA GA GA GA AA GA GA GA GA GA GG GA GA GA GA GA GA GA GA GA GA GA GA AA GA GA GA GA GA GA GA GA GA AA GA GA GA AA GA GA G…
carp074663 GG GG GG GG GG GG GG GG GG GG GG GG GG GG GG GG GG GG GG GG GG GG GG GG GG GG GG GG GG GG GG GG GG GG GG GG GG GG GG GG GG GG GG GG GG GG GG GG GG GG GG GG GG GG GG GG GG GG GG GG GG TG GG GG GG GG GG GG GG GG GG GG GG GG GG GG GG GG GG GG GG GG GG GG GG GG GG GG GG GG GG GG GG GG GG GG GG GG GG GG GG GG GG GG GG GG GG GG GG GG GG GG GG GG GG GG GG GG GG GG GG GG GG GG GG GG GG GG GG G…
carp074664 CC AC AC AC AA CC CC AC AC AC CC AA AA AC AC CC AA AA AA AC AA AC AC AC CC AA CC AA CC AA CC CC AC AA AA AC CC CC AC CC AC AC AC AC CC AC AA AA AC CC AA AC AC AA CC CC AC CC CC AA CC CC CC AC CC AC AC AA AC CC AC CC CC AA AC AC AC AC AC AC AC AC AC AC AC AC AC AC AC AC AC AC AC CC AC AC AC AC AC AA AC AC AC AC AC AC AC AC AC AC AC AC CC AC AC AC AC AC AC AC AC AC AC AC AC AC CC AC AC A…
carp074665 GG AG AG GG AA GG GG AG AG AG GG AA AA AG AG GG AA AA AA AG AA AG AG AG GG AA GG AA GG AA GG GG AG AA AA AG GG GG AG GG AG AG AG AG GG AG AA AA AG GG AA AG AG AA GG GG AG GG GG AA GG GG GG AG GG AG AG AA AG GG AG GG GG AA AG AG AG AG AG AG AG AG AG AG AG AG AG AG AG AG AG AG AG GG AG AG AG AG AG AA AG AG AG AG AG AG AG AG AG AG AG AG GG AG AG AG AG AG AG AG AG AG AG AG AG AG GG AG AG A…
carp074668 CC CC CC CC CC CC CC CC CC CC CC CC CC CC CC CC CC CC CC CC CC CC CC CC CC CC CC CC CC CC CC CC CC CC CC CC CC CC CC CC CC CC CC CC CC CC CC CC CC CC CC CC CC CC CC CC CC CC CC CC CC TC CC CC CC CC CC CC CC CC CC CC CC CC CC CC CC CC CC CC CC CC CC CC CC CC CC CC CC CC CC CC CC CC CC CC CC CC CC CC CC CC CC CC CC CC CC CC CC CC CC CC CC CC CC CC CC CC CC CC CC CC CC CC CC CC CC CC CC C…
carp074670 GG GG GG GG GG GG GG GG GG GG GG GG GG GG GG GG GG GG GG GG GG GG GG GG GG GG GG GG GG GG GG GG GG GG GG GG GG GG GG GG GG GG GG GG GG GG GG GG GG GG GG GG GG GG GG GG GG GG GG AG GG GG GG GG GG GG GG GG GG GG GG GG GG GG GG GG GG GG GG GG GG GG GG GG GG GG GG GG GG GG GG GG GG GG GG GG GG GG GG GG GG GG GG GG GG GG GG GG GG GG GG GG GG GG GG GG GG GG GG GG GG GG GG GG GG GG GG GG GG G…
carp074675 GA AA AA AA GA GA AA GA GA GA AA AA AA GA GA AA GA GA AA AA AA GA AA GA GA AA AA AA AA AA AA GA AA GA GA GA AA GA AA AA AA AA AA AA GA GA AA AA AA AA AA AA GA AA GA GA AA AA GA GA GA AA AA AA AA AA GA GA GA AA AA GA AA AA GA GA GA GA AA AA AA AA AA GA AA AA AA AA AA GA AA AA GA GA GA AA AA AA GA AA AA AA GA GG GA AA GA GA GA AA AA AA AA AA GA GA GA AA GA GA GA GA AA AA AA GA AA AA AA G…
carp191686 CC CC CC CC CC CC CC CC CC CC CC CC CC CC CC CC CC CC CC CC CC CC CC CC CC CC CC CC CC CC CC CC CC CC CC CC CC CC CC CC CC CC CC CC CC CC CC CC CC CC CC CC CC CC CC CC CC CC CC CC CC CC CC CC CC CC CC CC CC CC CC CC CC CC CC CC CC CC CC CC CC CC CC CC CC CC CC CC CC CC CC CC CC CC CC CC CC CC CC CC CC CC CC CC CC CC CC CC CC CC CC CC CC CC CC CC CC CC CC CC CC CC CC CC CC CC CC CC CC C…
carp191689 GG GG GG GG GG GG GG GG GG GG GG GG GG GG GG GG GG GG GG GG GG GG GG GG GG GG GG GG GG GG GG GG GG GG GG GG GG GG GG GG GG GG GG GG GG GG GG GG GG GG GG GG GG GG GG GG GG GG GG AG GG GG GG GG GG GG GG GG GG GG GG GG GG GG GG GG GG GG GG GG GG GG GG GG GG GG GG GG GG GG GG GG GG GG GG GG GG GG GG GG GG GG GG GG GG GG GG GG GG GG GG GG GG GG GG GG GG GG GG GG GG GG GG GG GG GG GG GG GG G…
carp191693 AA AA AA AA AA AA AA AA AA AA AA AA AA AA AA AA AA AA AA AA AA AA AA AA AA AA AA AA AA AA AA AA AA AA AA AA AA AA AA AA AA AA AA AA AA AA AA AA AA AA AA AA AA AA AA AA AA AA AA CA AA AA AA AA AA AA AA AA AA AA AA AA AA AA AA AA AA AA AA AA AA AA AA AA AA AA AA AA AA AA AA AA AA AA AA AA AA AA AA AA AA AA AA AA AA AA AA AA AA AA AA AA AA AA AA AA AA AA AA AA AA AA AA AA AA AA AA AA AA A…
carp191699 AA AA AA AA AA AA AA AA AA AA AA AA AA AA AA AA AA AA AA AA AA AA AA AA AA AA AA AA AA AA AA AA AA AA AA AA AA AA AA AA AA AA AA AA AA AA AA AA AA AA AA AA AA AA AA AA AA AA AA GA AA AA AA AA AA AA AA AA AA AA AA AA AA AA AA AA AA AA AA AA AA AA AA AA AA AA AA AA AA AA AA AA AA AA AA AA AA AA AA AA AA AA AA AA AA AA AA AA AA AA AA AA AA AA AA AA AA AA AA AA AA AA AA AA AA AA AA AA AA A…
carp191702 CC CC CC CC CC CC CC CC CC CC CC CC CC CC CC CC CC CC CC CC CC CC CC CC CC CC CC CC CC CC CC CC CC CC CC CC CC CC CC CC CC CC CC CC CC CC CC CC CC CC CC CC CC CC CC CC CC CC CC AC CC CC CC CC CC CC CC CC CC CC CC CC CC CC CC CC CC CC CC CC CC CC CC CC CC CC CC CC CC CC CC CC CC CC CC CC CC CC CC CC CC CC CC CC CC CC CC CC CC CC CC CC CC CC CC CC CC CC CC CC CC CC CC CC CC CC CC CC CC C…
carp191703 AA AA AA AA AA AA AA AA AA AA AA AA AA AA AA AA AA AA AA AA AA AA AA AA AA AA AA AA AA AA AA AA AA AA AA AA AA AA AA AA AA AA AA AA AA AA AA AA AA AA AA AA AA AA AA AA AA AA AA TA AA AA AA AA AA AA AA AA AA AA AA AA AA AA AA AA AA AA AA AA AA AA AA AA AA AA AA AA AA AA AA AA AA AA AA AA AA AA AA AA AA AA AA AA AA AA AA AA AA AA AA AA AA AA AA AA AA AA AA AA AA AA AA AA AA AA AA AA AA A…
carp191713 TT TT CT CT CC CT CT CT TT CT CC CT CC CC CT CT CT CC TT CT CT TT TT CC TT TT CT CT CC CT TT CT CC CT TT CT TT CC CC CC CT TT CT CC TT CT CC CT CT CT CT TT CC CT CT CT CC CT CC CC CC TT CC TT CC CT CT CT CT TT CT CT TT CT CT CT CT CT TT CT TT CT CT TT CC CT CT CC CT CT CT CT CT CT CT TT CC CT CC CT TT TT CT CC CT CT TT CT CT CT CC CT CT CC CT TT CT CT TT CT CT CT TT CT CT TT CT TT CC C…
carp191718 CC CC CC CC CC CC CC CC CC CC CC CC CC CC CC CC CC CC CC CC CC CC CC CC CC CC CC CC CC CC CC CC CC CC CC CC CC CC CC CC CC CC CC CC CC CC CC CC CC CC CC CC CC CC CC CC CC CC CC TC CC CC CC CC CC CC CC CC CC CC CC CC CC CC CC CC CC CC CC CC CC CC CC CC CC CC CC CC CC CC CC CC CC CC CC CC CC CC CC CC CC CC CC CC CC CC CC CC CC CC CC CC CC CC CC CC CC CC CC CC CC CC CC CC CC CC CC CC CC C…
carp191719 GG AA GA GA GA AA GA GG GA AA GA AA AA AA GA GA AA GA GG AA AA GG GA GA GA GA GA GA AA GA GA GA GA GA GG GA GG GG GA GA AA GG AA GA GA GA AA GA GG GA GG GA GA GA GA GA GA AA GA GA GA AA GG AA GA GA AA GA GA GA GA GG GA GA GA GA GA GA AA GA GA GA GA GA GA GA GA GA GA GA GG GA GA GA GA GG GA GA GA AA GA AA GA GA GA GA GA GA GA GA GA GA GA GA GA GA AA GA GA GA GA GA AA GA GA GA GG GA AA G…
carp191721 AA AA AA AA AA AA AA AA AA AA AA AA AA AA AA AA AA AA AA AA AA AA AA AA AA AA AA AA AA AA AA AA AA AA AA AA AA AA AA AA AA AA AA AA AA AA AA AA AA AA AA AA AA AA AA AA AA AA AA GA AA AA AA AA AA AA AA AA AA AA AA AA AA AA AA AA AA AA AA AA AA AA AA AA AA AA AA AA AA AA AA AA AA AA AA AA AA AA AA AA AA AA AA AA AA AA AA AA AA AA AA AA AA AA AA AA AA AA AA AA AA AA AA AA AA AA AA AA AA A…
carp191723 TC TC TC TC TC TC TC TC CC TC TC CC TC TC TC CC CC TC TC CC TC TC TC TC CC TC CC CC TC CC CC TC TC TC CC TC TC TC CC TC CC TC TC CC CC CC CC TC CC CC TC TC CC CC TC TC CC TC CC CC CC TC CC CC TC TC CC TC CC TC CC CC TC TC CC CC TC TC TC TC CC TC TC TC TC TC TC TC TC TC TC TC TC CC TC TC TC TC TC TC TC TC TC TC CC TC TC TC TC TC CC TC CC TC TC TC CC TC TC TC TC TC TC TC TC TC TC TC TC C…
carp191728 GG GG GG GG GG GG GG GG GG GG GG GG GG GG GG GG GG GG GG GG GG GG GG GG GG GG GG GG GG GG GG GG GG GG GG GG GG GG GG GG GG GG GG GG GG GG GG GG GG GG GG GG GG GG GG GG GG GG GG GG GG AG GG GG GG GG GG GG GG GG GG GG GG GG GG GG GG GG GG GG GG GG GG GG GG GG GG GG GG GG GG GG GG GG GG GG GG GG GG GG GG GG GG GG GG GG GG GG GG GG GG GG GG GG GG GG GG GG GG GG GG GG GG GG GG GG GG GG GG G…
carp191731 TT TG TG TG TT TG TG TT TT GG TG TG TG TG TG TG TG TG GG TG TT GG GG TG TG TT GG TG TT GG GG GG TT TG TG GG TG TG TG TG GG TG TG TG TG TT TG TT TG GG TT GG TG TT TG TG TG TG TG TG TT TG TG TG GG TG GG TG TG TG TG GG TG TG TG TG TG TG TG TG GG TT TG TG TT TG TT TG TG TG GG TG TG TG TG GG GG TG TG TG TG TG TG TG TT TG TG TT GG TG TG TG TG TG TG TT TG TG TG TG TG TG GG TG TT TT TT TG TG T…
carp191891 CC TT TT TT TT CC CT CC CC TT TT TT CT CT TT TT CC TT CT CT TT TT CC CT CT TT CT CT CT TT CT CT CT CT CT CT CT CC CT CT CC TT CC CT TT CC TT CT CT CT CT CT CT CT CT CT CT TT CC CT CT CC CT TT CT CT CC TT CT CC CC TT CT CT CT CC CT CC CT CC CT TT TT CT CT CC CT CT CT CC CC TT TT CT CC CC CT CT CT CT CT CC CT CC TT TT CC CT CC CT CT CT TT CT CC CT CT TT TT TT CT CC CT CC CT CT CT CT CT C…
carp191894 CC GG GG GG GG CC GC CC CC GG GG GG GC GC GG GG CC GG GC GC GG GG CC GC GC GG GC GC GC GG GC GC GC GC GC GC GC CC GC GC CC GG CC GC GG CC GG GC GC GC GC GC GC GC GC GC GC GG CC GC GC CC GC GG GC GC CC GG GC CC CC GG GC GC GC CC GC CC GC CC GC GG GG GC GC CC GC GC GC CC CC GG GG GC CC CC GC GC GC GC GC CC GC CC GG GG CC GC CC GC GC GC GG GC CC GC GC GG GG GG GC CC GC CC GC GC GC GC GC G…
carp191895 AG GG GG GG GG AG GG AG AG GG GG GG AG AG GG GG AG GG AG GG GG GG AG AG GG GG AG GG AG GG AG AG AG AG AG GG AG AG AG GG AG GG AG GG GG AG GG GG AG GG AG AG AG AG AG AG GG GG AG AG AG AG GG GG GG AG AG GG GG AG AG GG GG AG AG AG GG AG AG AG GG GG GG AG GG AG AG GG GG AG AG GG GG AG AG AG GG GG GG AG AG AG AG AG GG GG AG AG AG GG AG GG GG GG AG AG GG GG GG GG AG AG GG AG AG GG AG GG AG A…
carp191896 AA GA GA AA AA AA AA AA GA AA AA GA AA GA AA GA GA GA AA GA AA AA AA AA GA AA GA AA GA GA AA GA AA GA GA GA AA AA GA GA AA AA AA AA GA GA GA AA AA AA GA GA AA GA GA GA AA GA AA GA GA AA AA AA GA GA GA GA AA GA GA AA AA AA GA GA GA GA AA AA AA AA GA GA GA AA AA AA GA GA AA AA AA GA GA AA AA GA AA GA GA GA GA GA AA GA GA AA AA GA GA GA AA GA AA GA GA GA GA AA GA GA AA AA GA AA AA GA AA G…
carp191897 AA GA GA AA AA AA AA AA GA AA AA GA AA GA AA GA GA GA AA GA AA AA AA AA GA AA GA AA GA GA AA GA AA GA GA GA AA AA GA GA AA AA AA AA GA GA GA AA AA AA GA GA AA GA GA GA AA GA AA GA GA AA AA AA GA GA GA GA AA GA GA AA AA AA GA GA GA GA AA AA AA AA GA GA GA AA AA AA GA GA AA AA AA GA GA AA AA GA AA GA GA GA GA GA AA GA GA AA AA GA GA GA AA GA AA GA GA GA GA AA GA GA AA AA GA AA AA GA AA G…
carp191898 AA GA GA AA AA AA AA AA GA AA AA GA AA GA AA GA GA GA AA GA AA AA AA AA GA AA GA AA GA GA AA GA AA GA GA GA AA AA GA GA AA AA AA AA GA GA GA AA AA AA GA GA AA GA GA GA AA GA AA GA GA AA AA AA GA GA GA GA AA GA GA AA AA AA GA GA GA GA AA AA AA AA GA GA GA AA AA AA GA GA AA AA AA GA GA AA AA GA AA GA GA GA GA GA AA GA GA AA AA GA GA GA AA GA AA GA GA GA GA AA GA GA AA AA GA AA AA GA AA G…
carp191901 AA GA GA AA AA AA AA AA GA AA AA GA AA GA AA GA GA GA AA GA AA AA AA AA GA AA GA AA GA GA AA GA AA GA GA GA AA AA GA GA AA AA AA AA GA GA GA AA AA AA GA GA AA GA GA GA AA GA AA GA GA AA AA AA GA GA GA GA AA GA GA AA AA AA GA GA GA GA AA AA AA AA GA GA GA AA AA AA GA GA AA AA AA GA GA AA AA GA AA GA GA GA GA GA AA GA GA AA AA GA GA GA AA GA AA GA GA GA GA AA GA GA AA AA GA AA AA GA AA G…
carp191904 GA GA AA GA AA AA AA GA AA AA GA GA AA GA GA AA GA GA AA AA GA AA AA AA GA GA AA GA AA AA AA AA GA AA AA GA AA AA GA GA AA GA GA AA GA AA GA GA AA AA AA AA AA GA GA GA AA AA GA GA AA AA GA AA GA AA GA GA GA AA GA AA GA GA GA AA GA GA AA GA GA GA AA AA GA AA AA AA GA AA GA AA AA AA GA AA AA GA GA GA AA GA GA AA GA AA AA AA GA AA AA AA AA GA AA AA GA GA AA AA GA AA GA GA AA GA GA GA GA A…
carp191912 GC CC GC CC GC CC GC CC CC GC GC CC CC CC CC CC GC GC GC CC GC CC CC GC GC GC GC GC GC GC GC CC GC GC CC GC GC CC GC GC CC CC GC CC CC CC GC CC CC GC GC GC GC GC GC CC CC GC CC CC CC GC GC GC CC CC CC GC GC GC GC GC GC CC CC GC GC CC GC CC CC GC CC GC GC CC CC CC GC CC GC CC GC CC CC CC CC GC CC CC CC GC CC CC CC CC CC GC GC CC CC CC CC CC CC CC CC CC GC GC CC CC CC CC CC CC GC GC GC C…
carp191913 GC GC GC GC GC GC GC GC GC GC GC GC GC GC GC GC GC GC GC GC GC GC GC GC GC GC GC GC GC GC GC GC GC GC GC GC GC GC GC GC GC GC GC GC GC GC GC GC GC GC GC GC GC GC GC GC GC GC GC GC GC GC GC GC GC CC GC GC GG GC GC GC GC GC GC GC GC GC GC GC GC GC GC GC GC GC GC GC GC GC GC GC GC GC GC GC GC GC GC GC GC GC GC GC GC GC GC GC GC GC GC GC GC GC GC GC GC GC GC GC GC GC GC GC GC GC GC GC GC G…
carp191915 GA AA AA AA AA GA GA GA GA AA AA AA AA AA AA AA GA AA AA GA AA AA GA AA GA AA AA GA AA AA AA AA AA AA AA GA AA GA AA GA GA AA GA GA AA GA AA GA AA GA AA AA AA AA AA AA GA AA GA AA AA GA GA AA GA AA GA AA GA GA GA AA GA AA AA GA GA GA AA GA GA AA AA AA GA GA AA GA GA GA GA AA AA AA GA GA GA GA GA AA AA GA GA GA AA AA GA AA GA GA AA GA AA GA GA AA GA AA AA AA GA GA GA GA AA GA GA GA AA A…
carp191919 TC CC CC CC CC TC CC TC TC CC CC CC TC TC CC CC TC CC TC CC CC CC TC TC CC CC TC CC TC CC TC TC TC TC TC CC TC TC TC CC TC CC TC CC CC TC CC CC TC CC TC TC TC TC TC TC CC CC TC TC TC TC CC CC CC TC TC CC CC TC TC CC CC TC TC TC CC TC TC TC CC CC CC TC CC TC TC CC CC TC TC CC CC TC TC TC CC CC CC TC TC TC TC TC CC CC TC TC TC CC TC CC CC CC TC TC CC CC CC CC TC TC CC TC TC CC TC CC TC T…
carp191920 GG AA AA AA AA GG GA GG GG AA AA AA GA GA AA AA GG AA GA GA AA AA GG GA GA AA GA GA GA AA GA GA GA GA GA GA GA GG GA GA GG AA GG GA AA GG AA GA GA GA GA GA GA GA GA GA GA AA GG GA GA GG GA AA GA GA GG AA GA GG GG AA GA GA GA GG GA GG GA GG GA AA AA GA GA GG GA GA GA GG GG AA AA GA GG GG GA GA GA GA GA GG GA GG AA AA GG GA GG GA GA GA AA GA GG AA GA AA AA AA GA GG GA GG GA GA GA GA GA G…
carp191927 AA AA AA AA AA AA AA AA AA AA AA AA AA AA AA AA AA AA AA AA AA AA AA AA AA AA AA AA AA AA AA AA AA AA AA AA AA AA AA AA AA AA AA AA AA AA AA AA AA AA AA AA AA AA AA AA AA AA AA GA AA AA AA AA AA AA AA AA AA AA AA AA AA AA AA AA AA AA AA AA AA AA AA AA AA AA AA AA AA AA AA AA AA AA AA AA AA AA AA AA AA AA AA AA AA AA AA AA AA AA AA AA AA AA AA AA AA AA AA AA AA AA AA AA AA AA AA AA AA A…
carp226001 AG AG GG GG AG GG AG AG GG AG AG AA GG AA GG AG AG AG GG GG AG AG AA GG AA GG AG AG AA AG AA AG GG GG AG AA AA AG AG AG AG AG AA AG AA GG GG AA AA AG GG AA GG AG AA AA AG AA AG GG AG AG AG AG GG AG AG GG AG AA AA GG AA AA AG AG GG AA AG GG AG GG AG AG GG AG AG GG GG AG AG AA AA AG AG GG GG AG AA AA AG AG AG AG AG AA AG GG AG GG AG GG AG AG AA AG GG GG AA GG AG AG AG AA GG AG AG AG AG G…
carp133747 AA GA GA GA GG AA AA GA GA GA AA GG GG GA GG AA GG GG GG GA GG GA GG GA AA GG AA GG AA GG AA AA GA GG GG GG AA AA GA AA GA GA GA GA GA GA GG GG GA AA GA GA GA GG AA AA GA AA AA GG AA AA AA GA AA GA AA GG GA AA GA AA GA GG GA GA GA GG GA GA GA GA GG GA GA AA GA GA GA GA AA GA GA AA GA GA GA GA AA GG GG GA GA GG GA GA GA GA GA GA GA GA AA GA GA GA GA GA GA GA GA GA GA GA GA GA AA GA AA G…
carp133748 GG GG GG GG GG GG GG GG GG GG GG GG GG GG GG GG GG GG GG GG GG GG GG GG GG GG GG GG GG GG GG GG GG GG GG GG GG GG GG GG GG GG GG GG GG GG GG GG GG GG GG GG GG GG GG GG GG GG GG GG GG AG GG GG GG GG GG GG GG GG GG GG GG GG GG GG GG GG GG GG GG GG GG GG GG GG GG GG GG GG GG GG GG GG GG GG GG GG GG GG GG GG GG GG GG GG GG GG GG GG GG GG GG GG GG GG GG GG GG GG GG GG GG GG GG GG GG GG GG G…
carp133751 TC TC CC TC CC TC CC CC TC TC TC CC CC TC TC TC CC TC CC TC CC CC TC TC TC CC CC TC CC CC CC TC TC TC CC CC CC CC TC CC CC CC TC CC CC CC CC CC CC CC TC TC CC TC TC CC CC CC TC CC CC TC TC TC TC TC TC CC CC CC CC TC CC CC TC TC TC TC TC CC TC TC CC TC TC TC TC TC CC TC TC TC CC TC TC TC TC TC CC TC TC CC TC CC TC TC TC CC TC TC CC TC CC CC TC TC CC CC TC CC TC TC CC CC TC TC TC CC TC T…
carp133752 CT CC CC TT TT CT TT CT TT TT CT CT CT CC CC CT CT CC TT CT CC CC CT CT TT CC CC TT CT CT CT CC CC CT CT TT CC CT CT TT CC CT CT CT TT TT TT CT TT CC CT CT CT CT TT CT CT CT CT CT CC CC CT CT TT CT TT CT CT CT TT CT TT CT CT TT CC CT CC TT CT CT CT TT CC CT CT CT CT CT CC CC CT CT CC TT CT CT CT CT CT CT CT CT TT CT CT CC CC CT TT CT TT CT CC CT CT CT CT TT CT CT CC TT CT CC CT CT TT T…
carp133754 TT TT CT CT CT CT TT CT CT TT CT CT TT TT TT TT CT CT TT TT TT TT CT CT CT CT CT CT TT CT TT CT TT TT CT CT CT CT CT CT CT CT TT CT TT CT CT TT TT TT CT TT CT TT CT TT TT CT CT TT TT CT CT CT CT TT CT TT CT TT TT TT CT CT CT TT TT TT TT CT TT TT TT TT CT CT TT TT CT TT TT CT CT TT TT TT CT CT CT CT CT CT TT CT CT TT TT TT TT CT CT TT CT CT CT CT CT TT CT CT CT CT CT CT TT TT CT CT TT C…
carp133756 TT TC TT TT TC TC TC TC CC CC TT TT TC TC TT TC TC TC TC CC CC CC TC CC TC TC TC TC TC TC TC CC TC TC TC TC TC CC TT TC CC TT TT TC TC CC TC TC TT TC TC CC TC CC TC CC TT CC CC TC CC CC TC CC TC TC TC TC TC TC TC TT CC CC TC TC TC CC TC TC TC CC TC TC TC TC TC TC TC CC TC TC TC TC TC TT TT TC TC TC TC CC TC TC CC TC TC TC TT TC TC TC TC TC TC TC TC TT CC TC TC TC TC TC TC TC TC TT CC T…
carp133757 TT CT TT TT CT CT CT CT CT CT TT TT CT CT TT CT TT CT TT CT CT CT TT CT TT TT CT TT TT CT CT CT TT CT TT TT TT CT TT CT CT TT TT TT CT CT CT TT TT CT CT CT CT CT TT CT TT CT CT CT CT CT TT CT TT TT TT TT CT TT CT TT CT CT CT TT TT CT TT CT TT TT CT CT CT TT TT TT TT CT CT CT CT TT CT TT TT CT CT CT TT CT CT CT CT CT TT TT TT CT TT TT TT CT CT TT TT TT CT TT TT CT CT CT CT CT TT TT CT C…
carp133758 GG GG AG AG AG AG GG AG AG GG AG AG GG GG GG GG AG AG GG GG GG GG AG AG AG AG AG AG GG AG GG AG GG GG AG AG AG AG AG AG AG AG GG AG GG AG AG GG GG GG AG GG AG GG AG GG GG AG AG AG GG AG AG AG AG GG AG GG AG GG GG GG AG AG AG GG GG GG GG AG GG GG GG GG AG AG GG AG AG GG GG AG AG GG GG GG AG AG AG AG AG AG GG AG AG GG GG AG GG AG AG GG AG AG AG AG AG GG AG AG AG AG AG AG GG GG AG AG GG A…
carp070267 AC AA AC AC CC CC AC CC AC AC CC AC AC AA AA AA AC CC AC AC AC AA AC CC AC AC AC CC AC AC AC CC AA AA AC AC CC CC AC CC AC AC AC AC AA CC AC AA AC AA AC AA AC AA CC AC AA CC CC AC AC CC AC AC CC AC CC AA AC AA AC AA AC CC AC AA AA AC AC AC AC AA AC AC AC AC AC CC CC AC AA CC CC AC AC AC AC CC AC AC CC AC AC AC CC AA AC AC AC AC AC AC AC CC AC AC CC AA CC AC AC AC CC AC AC AC CC AC AA A…
carp070272 GC GG GC GC CC CC GC CC GC GC CC GC GC GG GG GG GC CC GC GC GC GG GC CC GC GC GC CC GC GC GC CC GC GG GC GC CC CC GC CC GC GC GC GC GG CC GC GG GC GG GC GG GC GG CC GC GG CC CC GC GC CC GC GC CC GC CC GG GC GG GC GG GC CC GC GG GG GC GC GC GC GG GC GC GC GC GC CC CC GG GG CC CC GC GC GC GC CC GC GC CC GC GC GC CC GG GC GC GC GC GC GC GC CC GC GC CC GG CC GC GC GC CC GC GC GC CC GC GG G…
carp070273 AG GG AG AG AG AG AG AG GG AG AG GG AG GG GG GG GG AG AG AG AG GG GG AG GG GG GG AG AG GG AG AG AG GG GG GG AG AG GG AG GG GG AG GG GG AG GG GG AG GG GG GG GG GG AG AG GG AG AG AG AG AG GG GG AG AG AG GG AG GG AG GG GG AG AG GG GG AG AG AG AG GG AG AG AG AG AG AG AG GG GG AG AG AG AG AG GG AG GG AG AG GG AG GG AG GG AG GG AG GG GG AG GG AG AG GG AG GG AG AG AG GG AG GG AG AG AG AG GG G…
carp070275 TT TT CT CT CT CT TT CT CT TT CT CT TT TT TT TT CT CT TT TT TT TT CT CT CT CT CT CT TT CT TT CT TT TT CT CT CT CT CT CT CT CT TT CT TT CT CT TT TT TT CT TT CT TT CT TT TT CT CT TT TT CT CT CT CT TT CT TT CT TT TT TT CT CT CT TT TT TT TT CT TT TT TT TT CT CT TT CT CT TT TT CT CT TT TT TT CT CT CT CT CT CT TT CT CT TT TT CT TT CT CT TT CT CT CT CT CT TT CT CT CT CT CT CT TT TT CT CT TT T…
carp070277 CA CC CA CA AA AA CA AA CA CA AA CA CA CC CC CC CA AA CA CA CA CC CA AA CA CA CA AA CA CA CA AA CC CC CA CA AA AA CA AA CA CA CA CA CC AA CA CC CA CC CA CC CA CC AA CA CC AA AA CA CA AA CA CA AA CA AA CC CA CC CA CC CA AA CA CC CC CA CA CA CA CC CA CA CA CA CA CA AA CC CC AA AA CA CA CA CA AA CA CA AA CA CA CA AA CC CA CA CA CA CA CA CA AA CA CA AA CC AA CA AA CA AA CA CA CA AA CA CC C…
carp070280 CA AA CA CA CA CA CA CA AA CA CA AA CA AA AA AA AA CA CA CA CA AA AA CA AA AA AA CA CA AA CA CA CA AA AA AA CA CA AA CA AA AA CA AA AA CA AA AA CA AA AA AA AA AA CA CA AA CA CA CA CA CA AA AA CA CA CA AA CA AA CA AA AA CA CA AA AA CA CA CA CA AA CA CA CA CA CA CA CA AA AA CA CA CA CA CA AA CA AA CA CA AA CA AA CA AA CA AA CA AA AA CA AA CA CA AA CA AA CA CA CA AA CA AA CA CA CA CA AA A…
carp070284 AG AG AG AG AG AG AG AG AG AG AG AG AG AG AG AG AG AG AG AG AG AG AG AG AG AG AG AG AG AG AG AG AG AG AG AG AG AG AG AG AG AG AG AG AG AG AG AG AG AG AG AG AG AG AG AG AG AG AG AG AG AG AG AG AG GG AG AG AA AG AG AG AG AG AG AG AG AG AG AG AG AG AG AG AG AG AG AG AG AG AG AG AG AG AG AG AG AG AG AG AG AG AG AG AG AG AG AG AG AG AG AG AG AG AG AG AG AG AG AG AG AG AG AG AG AG AG AG AG A…
carp070285 GA GA GA GA GA GA GA GA GA GA GA GA GA GA GA GA GA GA GA GA GA GA GA GA GA GA GA GA GA GA GA GA GA GA GA GA GA GA GA GA GA GA GA GA GA GA GA GA GA GA GA GA GA GA GA GA GA GA GA GA GA GA GA GA GA AA GA GA GG GA GA GA GA GA GA GA GA GA GA GA GA GA GA GA GA GA GA GA GA GA GA GA GA GA GA GA GA GA GA GA GA GA GA GA GA GA GA GA GA GA GA GA GA GA GA GA GA GA GA GA GA GA GA GA GA GA GA GA GA G…
carp070286 AG GG GG AG AA AA GG GG AG AG AA AG AG AG AG AA GG AG AG AG AA GG GG GG AG AG AG GG GG AG AG AA AG AG AG AA AG AA GG AG AG AG AG AG AG AG AG AG AA GG GG AG GG AG AA GG AG GG AA AG AA AG AA GG AG AG AG GG AG AA AA AG AG AG AG AG AG AG AG AA GG AG AA GG AG GG AG AA AG AG AG AG AG AG AA AG GG AG AG AG GG AA AG GG AG AA AA AG AG AG GG AG GG AG AG AG AG AG AG AA AG AG AA AG AA AA AG GG AA A…
carp070293 TT CT TT CT CT CT CT TT TT CT TT CT TT TT TT TT TT CT CT CT TT TT CT CT CT TT TT TT TT TT TT CT CT CT TT CT CT CT TT CT CT CT TT CT TT TT CT CT CT CT CT CT TT CT TT CT CT TT CT CT TT TT CT TT CT CT TT TT TT TT CT CT CT CT CT CT CT CT TT CT CT CT CT CT CT CT CT TT CT CT TT CT TT CT CT TT CT CT CT CT TT TT TT CT CT CT CT CT CT TT TT CT CT CT CT TT CT TT CT CT CT CT CT CT CT TT CT TT CT T…
carp070294 TC TC TC TC TC TC TC TC TC TC TC TC TC TC TC TC TC TC TC TC TC TC TC TC TC TC TC TC TC TC TC TC TC TC TC TC TC TC TC TC TC TC TC TC TC TC TC TC TC TC TC TC TC TC TC TC TC TC TC TC TC TC TC TC TC CC TC TC TT TC TC TC TC TC TC TC TC TC TC TC TC TC TC TC TC TC TC TC TC TC TC TC TC TC TC TC TC TC TC TC TC TC TC TC TC TC TC TC TC TC TC TC TC TC TC TC TC TC TC TC TC TC TC TC TC TC TC TC TC T…
carp070295 TT CT TT CT CT CT CT TT TT CT TT CT TT TT TT TT TT CT CT CT TT TT CT CT CT TT TT TT TT TT TT CT CT CT TT CT CT CT TT CT CT CT TT CT TT TT CT CT CT CT CT CT TT CT TT CT CT TT CT CT TT TT CT TT CT CT TT TT TT TT CT CT CT CT CT CT CT CT TT CT CT CT CT CT CT CT CT TT CT CT TT CT TT CT CT TT CT CT CT CT TT TT TT CT CT CT CT CT CT TT TT CT CT CT CT TT CT TT CT CT CT CT CT CT CT TT CT TT CT T…
carp070296 GG AG GG AG AG AG AG GG GG AG GG AG GG GG GG GG GG AG AG AG GG GG AG AG AG GG GG GG GG GG GG AG AG AG GG AG AG AG GG AG AG AG GG AG GG GG AG AG AG AG AG AG GG AG GG AG AG GG AG AG GG GG AG GG AG AG GG GG GG GG AG AG AG AG AG AG AG AG GG AG AG AG AG AG AG AG AG GG AG AG GG AG GG AG AG GG AG AG AG AG GG GG GG AG AG AG AG AG AG GG GG AG AG AG AG GG AG GG AG AG AG AG AG AG AG GG AG GG AG G…
carp070298 TT CT CT TT CT CT TT TT CT TT TT TT CT CT TT TT CT TT CT TT CT CT CT CT CT TT CT CT TT CT CT TT TT TT CT TT TT TT TT CT CT CT TT TT CT CT TT CT TT TT CT TT TT TT TT CT TT CT TT CT CT TT TT CT TT CT CT TT TT CT TT CT TT CT CT TT CT CT CT CT CT CT TT CT CT CT CT CT CT TT TT CT TT CT CT CT CT CT CT CT CT CT CT TT CT CT TT TT CT CT CT TT CT TT CT CT CT CT CT CT CT CT CT CT TT TT CT CT CT T…
carp070302 AG GG GG GG GG AG AG GG GG GG GG GG GG AG GG GG GG GG GG AG GG AG AG GG GG GG GG AG GG AG AG AG AG AG AG GG AG AG AG GG AG GG GG GG GG AG GG AG GG AG AG GG AG GG AG AG AG AG GG GG GG AG AG GG AG GG AG GG AG AG AG AG AG GG AG GG AG AG AG AG AG GG AG GG GG GG GG AG AG AG GG GG AG GG AG GG GG AG GG GG GG GG GG GG AG GG GG GG GG GG AG AG GG GG GG GG AG AG AG GG GG AG AG AG AG AG GG GG GG G…
carp070304 GC GC CC GC GC CC GC CC CC CC GC GC CC CC CC CC GC CC CC CC GC CC GC GC CC CC GC GC GC CC GC CC CC GC GC GC GC GC GC CC GC CC CC GC GC CC CC GC CC GC GC CC GC GC GC GC GC CC GC GC GC CC CC GC CC CC GC GC GC GC CC CC GC CC GC GC GC GC CC GC GC GC CC CC GC GC CC CC GC GC GC CC CC CC CC CC CC CC CC CC CC CC CC GC CC CC CC GC CC CC CC GC CC CC GC CC GC CC CC CC CC GC CC CC CC GC GC GC CC G…
carp157241 TC TC TC CC TC CC TC TC CC TC CC TC TC TC TC CC TC TC TC TC TC CC TC CC TC CC TC TC TC TC CC CC CC CC TC TC CC CC TC TC TC TC CC CC CC CC CC TC TC CC TC TC CC CC TC TC TC CC CC CC TC TC CC TC CC TC CC TC CC CC CC TC TC CC TC TC TC CC CC CC TC CC CC TC TC TC TC TC TC CC CC TC CC TC CC CC TC CC CC TC TC CC CC CC TC TC TC TC TC TC CC TC TC TC CC CC TC CC TC TC TC CC TC TC CC CC CC CC CC T…
carp157244 AA GA AA AA GA AA GA AA AA AA AA GA GA GA GA GA GA GA GA AA AA GA AA GA AA GA GA GA AA GA AA AA AA GA AA GA AA AA AA AA GA AA GA AA AA GA GA AA GA GA GA GA GA AA AA GA AA GA GA GA AA GA GA GA GA AA GA GA GA GA AA AA GA GA GA GA AA GA AA GA GA AA AA AA GA AA AA AA AA AA GA GA AA AA AA AA GA AA GA GA GA GA AA GA AA AA AA GA GA GA GA AA GA GA GA GA AA AA AA AA AA GA AA GA GA GA AA GA AA G…
carp157253 GA AA AA AA AA GA GA AA AA AA AA AA AA GA AA AA AA AA AA GA AA GA GA AA AA AA AA GA AA GA GA GA GA GA GA AA GA GA GA AA GA AA AA AA AA GA AA GA AA GA GA AA GA AA GA GA GA GA AA AA AA GA GA AA GA AA GA AA GA GA GA GA GA AA GA AA GA GA GA GA GA AA GA AA AA AA AA GA GA GA AA AA GA AA GA AA AA GA AA AA AA AA AA GA GA AA AA AA AA AA GA GA AA AA AA AA GA GA GA AA AA GA GA GA GA GA AA AA AA A…
carp157261 TG TG TG GG TG GG TG TG TG TG TG GG TG TG TG GG GG TG TG GG TG TG TG TG GG TG GG GG TG TG TG GG TG TG GG GG TG TG TG TG TG GG GG TG TG TG GG TG TG TG TG TG GG TG TG GG GG TG GG TG GG TG GG GG TG TG GG TG TG TG GG TG TG TG TG TG TG GG GG TG GG TG TG TG TG TG TG TG TG GG GG GG TG GG TG TG TG GG TG TG GG TG TG TG TG TG TG GG TG TG GG TG GG TG TG TG TG TG TG TG TG GG TG TG TG TG TG TG TG G…
carp157263 AA AA GA AA AA GA AA GA GA GA GA AA GA AA AA GA AA AA AA AA GA GA AA GA GA AA GA AA AA GA AA GA GA GA AA GA GA AA AA GA AA AA AA AA GA GA AA GA GA AA AA GA GA GA GA AA GA GA GA GA AA AA AA GA GA GA AA GA AA GA AA GA GA GA GA AA AA GA AA AA AA GA AA AA GA GA GA GA GA AA AA GA AA GA AA AA AA GA GA AA AA AA GA GA AA GA GA GA AA GA GA AA GA AA GA GA AA AA AA AA GA GA GA AA GA AA AA AA GA A…
carp157266 AA AA GA AA AA GA AA GA GA GA GA AA GA AA AA GA AA AA AA AA GA GA AA GA GA AA GA AA AA GA AA GA GA AA AA GA GA AA AA GA AA AA GA AA GA GA AA GA GA AA AA GA GA GA GA AA GA GA GA GA AA AA AA GA GA GA AA GA AA GA AA GA GA GA GA AA AA GA AA AA AA GA AA AA GA GA GA GA GA AA AA GA AA GA AA GA AA GA GA GA AA AA GA GA AA GA GA GA AA GA GA AA GA AA GA AA AA AA AA AA GA GA AA AA GA AA AA AA GA A…
carp157271 CC CC CC CC CC CC CC CC CC CC CC CC CC CC CC CC CC CC CC CC CC CC CC CC CC CC CC CC CC CC CC CC CC CC CC CC CC CC CC CC CC CC CC CC CC CC CC CC CC CC CC CC CC CC CC CC CC CC CC TC CC CC CC CC CC CC CC CC CC CC CC CC CC CC CC CC CC CC CC CC CC CC CC CC CC CC CC CC CC CC CC CC CC CC CC CC CC CC CC CC CC CC CC CC CC CC CC CC CC CC CC CC CC CC CC CC CC CC CC CC CC CC CC CC CC CC CC CC CC C…
carp157274 AA TA TA TA TA TA AA AA AA TA AA TA AA TA TA TA TA AA TA TA AA AA AA AA TA TA TA AA TA TA AA TA AA TA AA TA TA AA TA AA AA AA AA TA TA AA TA TA TA TA TA TA AA TA AA TA AA AA TA TA TA TA TA TA AA TA TA TA AA TA TA AA TA AA TA TA AA AA AA AA TA AA TA TA AA AA TA TA TA AA AA TA TA TA TA TA TA AA TA TA TA AA TA TA AA TA TA TA TA AA TA TA AA AA TA TA AA AA TA TA TA AA TA AA AA AA TA TA AA A…
carp157275 AA GA GA GA GA GA AA AA AA GA AA GA AA GA GA GA GA AA GA GA AA AA AA AA GA GA GA AA GA GA AA GA AA GA AA GA GA AA GA AA AA AA AA GA GA AA GA GA GA GA GA GA AA GA AA GA AA AA GA GA GA AA GA GA AA GA GA GA AA GA GA AA GA AA GA GA AA AA AA AA GA AA GA GA AA AA GA GA GA AA AA GA GA GA GA GA GA AA GA GA GA AA GA GA AA GA GA GA GA AA GA GA AA AA GA GA AA AA GA GA GA AA GA AA AA AA GA GA AA A…
carp157279 CG GG GG CG GG CG GG CG GG CG CG GG CG CG CG GG CG CG GG CG GG CG CG CG CG CG GG CG CG CG GG CG CG GG GG CG GG GG CG CG CG GG GG CG GG GG GG GG CG GG CG GG CG CG GG CG CG GG GG GG CG CG CG GG GG GG GG GG CG GG CG GG CG GG GG GG CG CG CG CG CG CG CG GG CG GG CG CG GG CG GG CG CG GG CG CG GG GG GG CG GG CG CG GG GG GG GG GG CG CG GG GG GG GG CG GG GG CG CG CG CG GG GG GG GG CG GG GG CG G…
carp157280 AA AA AA AA AA AA AA AA AA AA AA AA AA AA AA AA AA AA AA AA AA AA AA AA AA AA AA AA AA AA AA AA AA AA AA AA AA AA AA AA AA AA AA AA AA AA AA AA AA AA AA AA AA AA AA AA AA AA AA GA AA AA AA AA AA AA AA AA AA AA AA AA AA AA AA AA AA AA AA AA AA AA AA AA AA AA AA AA AA AA AA AA AA AA AA AA AA AA AA AA AA AA AA AA AA AA AA AA AA AA AA AA AA AA AA AA AA AA AA AA AA AA AA AA AA AA AA AA AA A…
carp157283 GA GA GA AA GA AA GA GA GA GA GA AA GA GA GA AA AA GA GA AA GA GA GA GA AA GA AA AA GA GA GA AA GA GA AA AA GA GA GA GA GA AA AA GA GA GA AA GA GA GA GA GA AA GA GA AA AA GA AA GA AA GA GA AA GA GA AA GA GA GA AA GA GA GA GA GA GA AA GA GA AA GA GA GA GA GA GA GA GA AA GA AA GA GA GA GA GA AA GA GG AA GA GA GA GA GA GA AA GA GA AA GA AA GA GA GA GA GA GA GA GA GA GA GA GA GA GA GA GA G…
carp157284 CC CC CC CC CC CC CC CC CC CC CC CC CC CC CC CC CC CC CC CC CC CC CC CC CC CC CC CC CC CC CC CC CC CC CC CC CC CC CC CC CC CC CC CC CC CC CC CC CC CC CC CC CC CC CC CC CC CC CC GC CC CC CC CC CC CC CC CC CC CC CC CC CC CC CC CC CC CC CC CC CC CC CC CC CC CC CC CC CC CC CC CC CC CC CC CC CC CC CC CC CC CC CC CC CC CC CC CC CC CC CC CC CC CC CC CC CC CC CC CC CC CC CC CC CC CC CC CC CC C…
carp157287 CC TC CC CC TC CC TC CC CC CC CC TC TC TC TC TC TC TC TC CC CC TC CC TC CC TC TC TC CC TC CC CC CC TC CC TC CC CC CC CC TC CC TC CC CC TC TC CC TC TC TC TC TC CC CC TC CC TC TC TC CC TC TC TC TC CC TC TC TC TC CC CC TC TC TC TC CC TC CC TC TC CC CC CC TC CC CC CC CC CC TC TC CC CC CC CC TC CC TC TC TC TC CC TC CC CC CC TC TC TC TC CC TC TC TC TC CC TC CC CC CC TC TC TC TC TC CC TC CC T…
carp157289 CT CT TT CT CT TT CT CT TT TT CT CT CT CT CT TT TT CT CT CT CT CT CT TT TT CT TT CT TT TT CT CT CT CT CT TT CT CT CT CT CT CT TT CT TT CT TT TT CT CT CT TT CT TT TT TT TT CT TT TT TT CT TT TT TT CT TT CT TT CT TT TT TT TT CT TT CT CT CT CT CT CT TT CT CT CT CT TT TT CT CT CT CT CT TT CT CT CT CT CT CT CT CT TT CT CT CT TT CT CT CT TT CT CT CT CT CT CT CT TT CT CT CT CT CT CT CT CT CT C…
carp157290 CC TC CC CC TC CC TC CC CC CC CC TC TC TC TC TC TC TC TC CC CC TC CC TC CC TC TC TC CC TC CC CC CC TC CC TC CC CC CC CC TC CC TC CC CC TC TC CC TC TC TC TC TC CC CC TC CC TC TC TC CC CC TC TC TC CC TC TC TC TC CC CC TC TC TC TC CC TC CC TC TC CC CC CC TC CC CC CC CC CC TC TC CC CC CC CC TC CC TC TC TC TC CC TC CC CC CC TC TC TC TC CC TC TC TC TC CC CC CC CC CC TC TC TC TC TC CC TC CC T…
carp157294 CC CT CT CT CT CT CT TT CT TT CC CT CT CT CC CC CT CT CT CC CT CT CT CC TT CT CC CC CT CT TT CT CT CT CT CC CC TT CT TT TT CT TT CT CT CT CC CT CT TT CT CT CC CT TT CC CT CT CT CC CT CT TT TT CT CT CT TT CT CC CC CT TT CT CT CT CT CT CT CT CC CC CT CT CT CT CT CT CT TT CT CT CT CT CT TT CT CT CT CT CT TT CT CC CT CT CT CT CT CT CT CT CT CT TT CT CT CT CT CT CT CT CT CT CT CT CT CT CT C…
carp157296 GA AA AA AA GA AA AA AA AA GA AA GA AA AA GA GA GA GA GA GA AA GA GA AA GA AA AA AA AA AA AA AA AA GA GA GA AA GA AA AA GA AA GA AA GA GA AA AA AA AA GA AA GA AA AA GA GA AA GA GA AA GA AA AA AA AA GA GA GA AA AA AA GA GA GA AA GA AA AA AA AA AA GA GA AA AA GA AA AA AA AA AA GA GA GA AA AA AA AA AA AA AA GA AA AA AA GA GA GA AA GA AA AA AA AA GA AA GA GA GA GA GA GA AA AA GA AA AA AA G…
carp157297 TC CC CC CC TC CC CC CC CC TC CC TC CC CC TC TC TC TC TC TC CC TC TC CC TC CC CC CC CC CC CC CC CC TC TC TC CC TC CC CC TC CC TC CC TC TC CC CC CC CC TC CC TC CC CC TC TC CC TC TC CC TC CC CC CC CC TC TC TC CC CC CC TC TC TC CC TC CC CC CC CC CC TC TC CC CC TC CC CC CC CC CC TC TC TC CC CC CC CC CC CC CC TC CC CC CC TC TC TC CC TC CC CC CC CC TC CC TC TC TC TC TC TC CC CC TC CC CC CC T…
carp157301 AA TA TA TA TA TA AA AA AA TA AA TA AA TA TA TA TA AA TA TA AA AA AA AA TA TA TA AA TA TA AA TA AA TA AA TA TA AA TA AA AA AA AA TA TA AA TA TA TA TA TA TA AA TA AA TA AA AA TA TA TA TA TA TA AA TA TA TA TA TA TA AA TA AA TA TA AA AA AA AA TA AA TA TA AA AA TA TA TA AA AA TA TA TA TA TA TA AA TA TA TA AA TA TA AA TA TA TA TA AA TA TA AA AA TA TA AA AA TA TA TA AA TA AA AA AA TA TA AA A…
carp247332 TT TT TT TT TT TT TT TT TT TT TT TT TT TT TT TT TT TT TT TT TT TT TT TT TT TT TT TT TT TT TT TT TT TT TT TT TT TT TT TT TT TT TT TT TT TT TT TT TT TT TT TT TT TT TT TT TT TT TT TT TT CT TT TT TT TT TT TT TT TT TT TT TT TT TT TT TT TT TT TT TT TT TT TT TT TT TT TT TT TT TT TT TT TT TT TT TT TT TT TT TT TT TT TT TT TT TT TT TT TT TT TT TT TT TT TT TT TT TT TT TT TT TT TT TT TT TT TT TT T…
carp247337 CC CC TC TC TC TC TC TC TC CC CC TC CC CC CC CC TC TC CC CC CC CC TC TC TC CC TC TC CC TC CC TC CC CC TC TC TC TC TC TC TC TC CC CC CC CC TC CC CC CC TC CC TC CC TC CC CC TC TC CC CC TC TC TC TC CC TC TC TC TC CC CC TC TC TC CC CC CC CC TC CC CC CC CC TC TC TC CC TC CC TC TC TC TC CC CC TC TC TC TC TC TC CC TC TC CC CC TC TC TC TC CC TC TC TC TC TC CC TC TC TC TC TC TC CC CC TC TC CC T…
carp247342 CC AC AC CC CC CC CC AC AC AC AC AC CC AC AC CC AC CC AC CC CC AC AC AC CC CC CC CC AC AC CC CC AC CC CC CC CC CC CC CC CC CC AC AC CC CC AC AC AC CC CC CC CC CC CC CC AC CC AC AC AC AC CC AC CC AC CC CC AC CC CC CC AC CC AC AC CC CC AC CC CC AC AC AC AC AC AC AC AC AC AC AC AC AC CC AC CC AC AC AC AC AC AC AC AC AC AC AC AC AC CC AC AC AC CC AC AC AC AC AC AC AC AC AC AC AC AC CC AC A…
carp247345 TT AT AT AT AT AT TT AT AT AT TT AT TT AT AT AT TT AT AT TT TT AT TT AT AT AT AT TT TT AT TT AT TT AT TT AT AT AT AT AT AT AT AT AT AT AT TT AT AT AT AT AT TT AT AT AT AT AT TT AT TT TT AT AT AT AT AT AT AT AT AT AT AT AT AT AT TT AT AT AT TT AT AT AT AT TT AT AT TT AT TT AT AT AT AT AT AT AT TT AT AT TT AT AT AT AT TT AT AT AT AT AT AT AT AT AT AT AT AT AT AT AT AT AT AT AT AT AT AT A…
carp247348 GA GA AA AA GA GA AA AA AA GA AA AA AA GA AA AA GA AA GA GA AA GA GA GA GA GA AA GA GA AA GA GA GA AA GA AA GA AA AA AA GA AA GA AA GA GA GA AA GA GA AA GA GA GA AA AA GA AA AA GA GA GA GA GA GA GA AA GA AA GA AA AA AA GA GA GA GA GA GA GA GA GA GA GA AA AA GA AA GA AA GA AA GA GA GA GA AA GA GA AA GA GA GA GA GA AA GA GA GA GA GA GA GA GA GA GA GA AA GA GA GA GA GA GA GA AA AA GA GA G…
carp247349 TT AT AT AT AT TT TT AT AT AT AT AA AA AT AA AT AT AA AA AT AT AT AT AT TT AA TT AA AT AA TT TT AT AT AT AA AT TT AA AT AT AT AA AT AT AA AA AA AT TT AT AT AT AA TT TT AT TT TT AA TT TT TT AT AT AT TT AA AT TT AT AT AT AT AT TT AT AA AT TT AT AT AA TT AT TT TT AA AA AT TT TT AT AT AT AT TT AT TT AA AA AT AT AA AT AT TT AT TT AT AT AA TT AT TT AA AT TT AT AT AT AT TT AT AT AT TT TT TT A…
carp247483 GG GG AA AG GG AA AG GG AG AG AG GG GG AG AG AG AG AG GG GG AG AG AG AA AG GG AG AG AG AG AG AG AG GG AG AA GG AG GG AG AG AG AG GG AA AG AA AG GG GG AG AA GG AG AG AA AA AG AA AG AG GG AA AA AA AG AG GG AG GG AG AA AA AG AG AG GG GG AG AG GG AG AA AG GG AG AG AG AG GG AG AG AG AG AA AG AG AG AG AG AG AG GG AG AG AG AG AG GG AG AG AA GG AG AG AG AG AG AA AG AG AG AG GG AG AG AG GG AG A…
carp247484 TT TC TC TC CC TC CC TC TT TC CC TT CC TC TC TC TC CC TC TC CC TC TT CC TT TT CC CC TC CC TC CC TC TC TT TC TC CC CC CC TC TC TC TC TT TT CC TC TC CC TC TC CC TT TC CC TC TC TC CC CC TT CC TT TC TC TC TC TC TT CC TC TT TT CC TC TC TC TC TC TT TC TC TC TC TC TC TC TC TC CC TC TC TT TC TT TC TC TC TC TC TC TC TC TC TC TC TC TC TC TC TC TC CC TC TC TC TC TT TC TC TC TT TC TC TT TC TC TC T…
carp247487 GA GA GA AA GA AA GA GA GA GA GA AA GA GA GA AA AA GA GA AA GA GA GA GA AA GA AA AA GA GA GA AA GA GA AA AA GA GA GA GA GA AA AA GA GA GA AA GA GA AA GA GA AA GA GA AA AA GA AA AA AA GA AA AA GA GA AA GA AA GA AA GA GA GA GA GA GA AA AA GA AA GA GA GA GA GA GA GA GA AA GA AA GA GA GA GA GA AA GA GA AA GA GA GA GA GA GA AA GA GA AA GA AA GA GA GA GA GA GA GA GA GA GA GA GA GA GA GA GA A…
carp247489 CT CT CT CT CC TT TT TT CT CT CT CT CT CT CT CC CC CT CC CC TT CT CT CT CC TT TT TT CC CT TT CT CT CT CT CT CT CT CT CC CC TT CT CT CT CC CT TT TT CT CC CT CC TT TT CT CT CT CC CC TT CT TT CT TT CT CT CT CT TT CT TT CC CC CT TT CT CT TT CT TT CT CT CT CT CT CT CT CT TT TT CT CT CT CT CT CT CT CT CT CT CT CT CT CT CT CT CT CT CT CT CT CT CT CT CT TT CT CT CT CT CC CT CT CT CT CT TT CT C…
carp247492 GG TG GG TG GG TG GG TG GG GG GG TG TG TG TG TG GG GG GG TG GG TG TG GG GG GG GG GG GG GG GG GG GG GG TG GG GG TG GG GG TG TG GG TG TG TG GG TG TG GG GG GG GG GG GG TG TG GG TG TG TG GG GG GG TG TG TG GG GG GG GG GG GG TG GG GG GG TG GG TG TG GG TG GG GG TG TG TG GG TG GG TG GG TG TG TG TG GG TG TG TG GG TG TG TG TG GG GG GG TG TG TG TG TG TG TG TG TG GG GG TG TG TG TG TG TG GG GG GG T…
carp247495 CC TT CT CT TT CT CT CC CC CT CT TT CT TT CT TT TT CT CT CT CC CT CC CT CT TT TT CT CC TT CT CC CC TT CC TT CT CC CT CC CT CC CT CC CC CT CT CT TT TT TT TT CT CT CC TT CT CT TT CT CT CT TT TT CT CT TT TT CT TT CT CC TT CT CT CT CC CT CT CT TT CC CT CT CT CT CT CT CT CT CT TT CT CT CT CT TT CC CT TT CT CT CT CT CC CT CT TT CT CT TT CT CT CT CT TT CC CT CT CT CT CT TT CT CT CT CT CT CC C…
carp247510 GG GG TG TG TG GG TG GG TG TG GG TG GG TG GG TG TT GG GG TG TG TT TG TG TG GG TG GG TG TG TT TG TG TG GG GG TG TG TG GG TG GG GG TT GG TT TG TG TG TG TT TG TT TG TG TG TT GG TT TG TG TG TT TG TT TG GG TG TG TG TG TG TG TG TG TG TG TG TG TG TG TG TG TG TT TG TT GG TG TG TG TG TG TG TG TG TG TT TG TG TG TG TT TG TG TG TG TG TG TG TG TG TG TG GG TG TG TG TG TG TG TG TG TG TG TG TG TG TG T…
carp247512 CC CC CC CC CC CC CC CC CC CC CC CC CC CC CC CC CC CC CC CC CC CC CC CC CC CC CC CC CC CC CC CC CC CC CC CC CC CC CC CC CC CC CC CC CC CC CC CC CC CC CC CC CC CC CC CC CC CC CC CC CC AC CC CC CC CC CC CC CC CC CC CC CC CC CC CC CC CC CC CC CC CC CC CC CC CC CC CC CC CC CC CC CC CC CC CC CC CC CC CC CC CC CC CC CC CC CC CC CC CC CC CC CC CC CC CC CC CC CC CC CC CC CC CC CC CC CC CC CC C…
carp247517 GG AG AG AG AA GG AG AG AG AA AG AG GG AG AA GG AG AG AA AG AA AG AG GG AG AG AA AG AG AA AG AG AG AG AG AA AG AG AG AA AG AA AG AG GG GG AG GG AG AG AG AG GG AG AA AG AG GG GG AG AG AG AG GG GG AG AA GG AG AG AG GG AG AA AG AG AG GG AG AG AG AG AG AG AG AG AG AG AG AG AG AG AG AG AG AG AG AG AG AG AG AG GG AG AG AG AG AG AG AA AG AG AG AG AG AG AG AG AG AG AG AG AG AG AG AG AG AG AG A…
carp247523 GA GG GA GA GA AA GA GG GA GA GA GA GA GG GA GA AA GA GA GA GA GG GA GA GA GA GA AA AA AA GA GA GG GG AA AA AA GA GA GG GG GG AA AA GA GA GA AA GA GG GA GA GA AA AA AA AA AA GG GA GA GA AA GA AA GA AA AA GA AA GA GA GA GA GA AA AA GA GA GA GA AA GG GA GA GG GA GG AA AA GA GG GG GA GA GA GA AA GA GG AA GA GA GA GA GG AA AA GA GG AA AA GA GA GA GA AA GA GA GA GA GG GA GG GG GG AA GG AA G…
carp247530 CT CT CT CT CT CT CT CT CT CT CT CT CT CT CT CT CT CT CT CT CT CT CT CT CT CT CT CT CT CT CT CT CT CT CT CT CT CT CT CT CT CT CT CT CT CT CT CT CT CT CT CT CT CT CT CT CT CT CT CT CT CT CT CT CT CT CT CT CT CT CT CT CT CT CT CT CT CT CT CT CT CT CT CT CT CT CT CT CT CT CT CT CT CT CT CT CT CT CT CT CT CT CT CT CT CT CT CT CT CT CT CT CT CT CT CT CT CT CT CT CT CT CT CT CT CT CT CT CT C…
carp247533 AG AG AG AG GG AG AG AG AG AG AG AG AG GG AG GG AG AG GG AG GG AG GG AG AG GG GG AG GG GG GG AG AG AG AG AG AG GG AG AG AG AG GG GG AG GG GG GG AG GG AG AG GG GG GG AG GG GG AG GG AG AG AG GG AG GG GG GG AG GG GG AG GG GG AG AG GG GG AG GG GG AG AG GG GG GG AG GG AG AG GG GG GG GG GG AG AG GG GG GG AG GG AG AG GG GG AG GG GG AG GG GG GG AG AG AG GG AG GG AG GG GG AG AG AG GG AG AG AG G…
carp247534 GG GG GG GG GG GG GG GG GG GG GG GG GG GG GG GG GG GG GG GG GG GG GG GG GG GG GG GG GG GG GG GG GG GG GG GG GG GG GG GG GG GG GG GG GG GG GG GG GG GG GG GG GG GG GG GG GG GG GG AG GG GG GG GG GG GG GG GG GG GG GG GG GG GG GG GG GG GG GG GG GG GG GG GG GG GG GG GG GG GG GG GG GG GG GG GG GG GG GG GG GG GG GG GG GG GG GG GG GG GG GG GG GG GG GG GG GG GG GG GG GG GG GG GG GG GG GG GG GG G…
carp247537 CT CT TT TT CT CC CT CC CT CC CT CT CT CC CT TT CC CT CT TT CT CT CT CT CC CT TT TT CC TT CC CT CT CC CC CT CT TT CC CT TT CT CC CT CT TT TT CT CC CT CT TT CT CT CT CC TT TT CT TT CT CT CT CC CT CT CT CC CT CC CT CT TT CC TT CC CT CT CT CT CT CT CT CT CC CT CT CT CT CC TT CC TT CT CT CC CT CT CT TT CT CT CT CC CT CT CT CT CC CT CC CT CT CT TT CT CT CT CT CT CT CT CT CT CC CC CT CC CT T…
carp247539 CT CT CT CT CT CT CT CT CT CT CT CT CT CT CT CT CT CT CT CT CT CT CT CT CT CT CT CT CT CT CT CT CT CT CT CT CT CT CT CT CT CT CT CT CT CT CT CT CT CT CT CT CT CT CT CT CT CT CT CT CT CT CT CT CT CT CT CT CT CT CT CT CT CT CT CT CT CT CT CT CT CT CT CT CT CT CT CT CT CT CT CT CT CT CT CT CT CT CT CT CT CT CT CT CT CT CT CT CT CT CT CT CT CT CT CT CT CT CT CT CT CT CT CT CT CT CT CT CT C…
carp247541 TC TC CC CC TC CC CC TC TC TC CC TC TC TC CC TC TC CC TC TC CC CC CC CC TC TC TC CC TC TC CC CC TC TC CC CC TC CC TC CC CC CC TC TC CC CC CC TC TC TC CC CC TC TC TC CC CC CC CC CC TC TC CC CC CC CC TC TC TC TC TC CC CC TC TC TC TC TC TC TC TC CC CC CC TC TC TC TC TC TC CC CC CC CC CC CC TC CC CC CC TC TC TC TC CC TC CC TC TC CC CC CC TC TC TC TC TC CC TC TC CC CC CC TC CC CC CC TC TC C…
carp247542 TC CC TC TC TC TC CC TC TC CC TC CC CC TC TC CC TC CC CC CC TC CC CC TC TC TC CC CC TC CC CC CC TC TC CC CC TC CC CC TC CC CC CC TC TC CC CC CC CC CC TC CC CC CC CC CC TC TC CC TC TC CC TC TC CC TC CC TC CC TC CC CC TC TC TC CC TC TC TC TC CC TC TC CC TC CC TC TC CC TC CC CC CC TC TC CC CC CC CC CC CC TC TC TC TC TC TC TC CC CC TC TC TC TC TC CC TC CC TC TC TC CC CC CC TC TC TC CC TC C…
[truncated: 84,831 more rows]
